# Supplementary material for: Polarized branched Actin modulates cortical mechanics to produce unequal-size daughters during asymmetric division
Source: Nat Cell Biol. 2023 Feb 6;25(2):235–45. doi: 10.1038/s41556-022-01058-9 (PMC9928585; doi:10.1038/s41556-022-01058-9)
Supplement: Supplementary file 3 — Key resources table. Detailed genotypes and temperatures. Oligonucleotides. Synthetic gene constructs. [file 41556_2022_1058_MOESM3_ESM.xlsx]

## Sheet: Key Resources table 
Reagent and Ressource	Source	Reference
Fly Lines
UAS - Cofilin::GFP	This study
UAS - GBP::mCherry::LOV	This study
UAS - GFP::Arpin	This study
UAS - CIB1::Arpin	This study
UAS - PDZ::Pon	This study
UAS - CIB1::WAVE	This study
UAS - GFP::Cdc42	This study
UAS - GFP::WAVE	This study
UAS - Lifeact::Cry2FL::mCherry	This study
UAS - Lifeact::mCherry	This study
UAS - FP670::Pon	This study
Ubi - mCherry::Pavarotti	Gonzalez Lab
Jupiter::GFP	Gonzalez Lab
UAS - GBP::Pon	Gonzalez Lab
UAS - GBP::mCherry::Pon	Gonzalez Lab
UAS - GBP::Bazooka	Gonzalez Lab
UAS - SqhE20E21::GFP	Gift from Thomas Lecuit	GFP-tagged phosphomimetic Spaghetti Squash (Non-muscle Myosin II Regulatory Light Chain - MRLC–GFP).
UAS - GFP::UtrophinABD	Gift from Thomas Lecuit
UAS - WAVE::GFP	Gift from Sven Bogdan
UAS - GFP::Fascin	Gift from Francois Payre
UAS - Dia::GFP	Gift from Eduardo Moreno
UAS - Flare::GFP	Gift from Paul N. Adler	Drosophila AIP1 gene.
UAS - DsRed	Gift from François Karch
UAS - Zipper::GFP	Gift from Andrea Brand	Non-muscle Myosin II Regulatory Heavy Chain (MRHC).
Zipper::GFP	Flytrap	Non-muscle Myosin II Regulatory Heavy Chain. Fly trap CC01626.
Cheerio::GFP	Bloomington	60261. MIMIC (on III).
GFP::Rac1	Bloomington	52285. GFP-tagged Rac1 protein under control of Rac1 regulatory sequences.
Jupiter::GFP	Bloomington	6836. Knock-in at the endogenous locus.
Tub - Gal80ts	Bloomington	7017
mud4	Bloomington	9563
Sqh::GFP	Bloomington	57144. Spaghetti Squash, GFP-tagged Myosin II regulatory light chain expression under the control of its own promoter in an amorphic mutant background.
Fimbrin::GFP	Bloomington	51562. Trap protein.
α-Actinin::GFP	Bloomington	51573. Trap protein.
UAS-nausicaaRNAi	VDRC	31375
UAS-dshRNAi	VDRC	101525
UAS-Gβ13FRNAi	VDRC	31257
UAS - mRFP::Pon	FlyBase	FBtp0022239
Neur - Gal4	FlyBase	FBal0121958
Ubi - GFP::Pavarotti	FlyBase	FBtp0017168
UAS - GFP::Pon	FlyBase	FBti0150348
UAS - lgl3A	FlyBase	FBtp0016651
Bacterial Strains
Subcloning Efficiency DH5a Competent Cells (107 Transformant / µg)	Gonzalez Lab
Chemicals
SiR-DNA	Spirochrome	SiR-DNA- SiR-Hoechst kit
Phalloïdin 425	Sigma-Aldrich	66939
Colcemid	Millipore Merck	234109
Roscovitine	Cayman Chemical	Reference 10009569-5, CAS 186692-46-6
SMIFH2	Sigma-Aldrich	S4826
Software
ImageJ/Fiji	https://imagej.nih.gov
Matlab	Matlab 2019b, The MathWorks, Natick, MA, USA
SigmaPlot	SigmaPlot 12.5
Illustrator	Adobe CS6

## Sheet: Detailed Fly Genotypes
Figure Items	Genotype
Figure 1a-e:	w1118; UAS - mRFP::Pon / +; Neur - Gal4 / UAS - GFP (25 °C).
Figure 1f:	w1118;; Neur - Gal4, UAS - Lifeact::mCherry, UAS - GFP::Pon / + (25 °C).
Figure 1g:	Control: w1118;; Neur - Gal4, UAS - Lifeact::mCherry, UAS - GFP::Pon / + (25 °C).
	NausRNAi: w1118; UAS - NausRNAi /+; Neur - Gal4, UAS - Lifeact::mCherry / + (29 °C).
	lgl3A: w1118; UAS - Lgl3A / +; Neur - Gal4, UAS - Lifeact::mCherry, UAS - GFP::Pon / + (25 °C).
Figure 2a:	Control: w1118; UAS - mRFP::Pon / +; Neur - Gal4, Jupiter::GFP / + (25 °C).
	lgl3A: w1118; UAS - lgl3A / UAS - mRFP::Pon; Neur - Gal4, Jupiter::GFP / + (25 °C).
Figure 2b:	Control: w1118; UAS - mRFP::Pon / +; Neur - Gal4, UAS - GFP / + (25 °C).
	NausRNAi: w1118; UAS - NausRNAi /+; Neur - Gal4, UAS - Lifeact::mCherry / + (29 °C).
	lgl3A: w1118; UAS - lgl3A / UAS - mRFP::Pon; Neur - Gal4, Jupiter::GFP / + (25 °C).
	mud4: mud4 / Y;; UAS - Lifeact::mCherry, Neur - Gal4, UAS - GFP::Pon / + (25 °C).
Figure 2c, d:	Control: w1118; Neur - Gal4, UAS - Lifeact::mCherry, UAS - GFP::Pon / + (25 °C).
	lgl3A: w1118; UAS - Lgl3A / +; Neur - Gal4, UAS - Lifeact::mCherry, UAS - GFP::Pon / + (25 °C).
Figure 2e-g:	mud4 / Y;; UAS - Lifeact::mCherry, Neur - Gal4, UAS - GFP::Pon / + (25 °C).
Figure 3a, b:	w1118; UAS - GBP::Pon / +; Neur - Gal4, UAS - Lifeact::mCherry / UAS - WAVE::GFP (25 °C).
Figure 3c:	Control: w1118;; Neur - Gal4, UAS - Lifeact::mCherry, UAS - GFP::Pon / + (25 °C).
	WAVE-GFP: w1118;; Neur - Gal4, UAS - Lifeact::mCherry / UAS - WAVE::GFP (25 °C).
	GBP-Pon / WAVE-GFP: w1118; UAS - GBP::Pon / +; Neur - Gal4, UAS - Lifeact::mCherry / UAS - WAVE::GFP (25 °C).
	GBP-Baz / WAVE-GFP: w1118; UAS - GBP::Baz / +; Neur - Gal4, tub - gal80ts, UAS - Lifeact::mCherry / UAS - WAVE::GFP (29 °C).
Figure 3d, e:	Wild-Type: w1118 (25 °C).
	GFP-WAVE: w1118;; UAS - GFP::WAVE / +; Neur - Gal4 / + (29 °C).
	GBP-Pon / WAVE: w1118; UAS - GBP::Pon, UAS - WAVE::GFP / +; Neur - Gal4 / + (29 °C).
Figure 4a, b, g:	No Light: w1118; UAS - CIB1::GFP::Arpin / +; Neur - Gal4, UAS - Lifeact::CRY2FL::mCherry / + (25 °C).
Figure 4c, d, g:	No Arpin: w1118;; Neur - Gal4, UAS - Lifeact::CRY2FL::mCherry / + (25 °C).
Figure 4e, f, g:	Arpin + Light: w1118; UAS - CIB1::GFP::Arpin / +; Neur - Gal4, UAS - Lifeact::CRY2FL::mCherry / + (25 °C).
Figure 5a, b:	w1118; UAS - GBP::mCherry::LOV, UAS - PDZ::Pon / +; Neur - Gal4 / UAS - WAVE::GFP (25 °C).
Figure 6b, c:	Control: w1118;; Neur - Gal4, UAS - Lifeact::mCherry, UAS - GFP::Pon / + (25 °C).
	lgl3A: w1118; UAS - lgl3A / +; Neur - Gal4, UAS - Lifeact::mCherry, UAS - GFP::Pon / + (25 °C).
	mud4: mud4 / Y;; UAS - Lifeact::mCherry, Neur - Gal4, UAS - GFP::Pon / + (25 °C).
	GBP Pon WAVE: w1118; UAS - GBP::Pon / +; Neur - Gal4, UAS - Lifeact::mCherry / UAS - WAVE::GFP (25 °C).
Figure 7a:	w1118; UAS - GBP::Pon / +; Neur - Gal4, UAS - Lifeact::mCherry / UAS - WAVE::GFP (25 °C).
Figure 7b, c:	w1118;; Neur - Gal4, UAS - Lifeact::mCherry, UAS - GFP::Pon / + (25 °C).
Figure 7d-g:	w1118; UAS - CIB1::GFP::WAVE / +; Neur - Gal4, UAS - Lifeact::CRY2FL::mCherry / + (25 °C).
Supp. Figure 1a-c:	w1118; UAS - mRFP::Pon / +; Neur - Gal4 / UAS - GFP (25 °C).
Supp. Figure 1d:	w1118; UAS - mRFP::Pon / +; Neur - Gal4 / + (25 °C).
Supp. Figure 1e-g:	w1118;; Neur - Gal4, UAS - Lifeact::mCherry, UAS - GFP::Pon / + (25 °C).
Supp. Figure 1h:	w; UAS - GFP::UtrophinABD / +; Neur - Gal4, UAS - Lifeact::mCherry / + (25 °C).
Supp. Figure 1i, j:	w1118;; Neur - Gal4, UAS - Lifeact::mCherry, UAS - GFP::Pon / + (25 °C).
Supp. Figure 1k, l:	w1118; UAS - GFP::Actin / +; Neur - Gal4 / + (25 °C).
Supp. Figure 2a:	w1118;; Neur - Gal4, Jupiter GFP / UAS - Lifeact::mCherry (25 °C).
Supp. Figure 2b:	SOP: w1118;; Neur - Gal4, UAS - Lifeact::mCherry, UAS - GFP::Pon / + (25 °C).
	Neuroblast: w1118;; Neur - Gal4, UAS - Lifeact::mCherry, UAS - GFP::Pon / + (25 °C).
Supp. Figure 2c, d:	w1118; UAS-nausRNAi; Neur - Gal4, UAS - Lifeact::mCherry / + (29 °C).
Supp. Figure 2e, f:	w1118;; Neur - Gal4, UAS - Lifeact::mCherry / UAS GFP (25 °C).
Supp. Figure 3a, b:	w1118;; Neur - Gal4, UAS - Lifeact::mCherry / Rac - GFP::Rac1 (25 °C).
Supp. Figure 3c, d:	w1118; UAS - GFP::Cdc42 / +; Neur - Gal4, UAS - Lifeact::mCherry / + (25 °C).
Supp. Figure 3e, f:	w1118;; Neur - Gal4, UAS - Lifeact::mCherry / UAS -Dia::GFP (25 °C).
Supp. Figure 3g, h:	w1118; UAS - GFP::Fascin / +; Neur - Gal4, UAS - Lifeact::mCherry / + 25 °C).
Supp. Figure 3i, j:	w1118;; Neur - Gal4, UAS - Lifeact::mCherry / Cheerio::GFP (25 °C).
Supp. Figure 4a:	w118, α-Actinin::GFP / Y;; Neur - Gal4, UAS - Lifeact::mCherry / + (29 °C).
Supp. Figure 4b:	w118, Fimbrin::GFP / Y;; Neur - Gal4, UAS - Lifeact::mCherry / + (29 °C).
Supp. Figure 4c:	yw1118, sqhAX3; Sqh::GFP;; Neur - Gal4, UAS -mRFP::Pon / + (25 °C).
Supp. Figure 4d:	w1118; Zipper::GFP; Neur - Gal4, UAS -mRFP::Pon / + (25 °C)
Supp. Figure 4e:	w1118; UAS - Zipper::GFP; Neur - Gal4, Tub - Gal80ts, UAS - Tomato / + (25 °C)
Supp. Figure 4f, l:	w118, α-Actinin::GFP / Y; UAS - GBP::Pon / +; Neur - Gal4, UAS - Lifeact::mCherry / + (29 °C).
Supp. Figure 4g, l:	w118, Fimbrin::GFP / Y; UAS - GBP::Pon / +; Neur - Gal4, UAS - Lifeact::mCherry / + (29 °C).
Supp. Figure 4h, l:	yw1118, sqhAX3, Sqh - Sqh::GFP; UAS - GBP::Pon / +; Neur - Gal4, UAS - mRFP::Pon / + (25 °C).
Supp. Figure 4i, l:	w1118; UAS - GBP::Pon / +; Neur - Gal4, UAS - mRFP::Pon / Sqh - sqhEE::GFP (25 °C).
Supp. Figure 4j, l:	w1118; UAS - GBP::Baz / +; Neur - Gal4, UAS - mRFP::Pon / Sqh - Sqh::GFP (25 °C).
Supp. Figure 4k:	yw1118, sqhAX3, Sqh - Sqh::GFP; UAS - GBP::Pon / +; Neur - Gal4, UAS - mRFP::Pon / + (25 °C).
Supp. Figure 5a, b, e:	w1118; UAS-dshRNAi ; Neur - Gal4, UAS - Lifeact::mCherry, UAS - GFP::Pon / + (29 °C).
Supp. Figure 5c, d ,e:	w1118;; Tub - Gal80ts, Neur - Gal4, UAS - Lifeact::mCherry / UAS-Gβ13FRNAi (29 °C).
Supp. Figure 5f:	mud4 / Y;; UAS - Lifeact::mCherry, Neur - Gal4, Jupiter::GFP / + (25 °C).
Supp. Figure 5g, h:	w1118;; Neur - Gal4, UAS - Lifeact::mCherry / UAS - WAVE::GFP (25 °C).
Supp. Figure 5i, j:	w1118; UAS - GBP::Pon / +; Neur - Gal4, UAS - Lifeact::mCherry / UAS - WAVE::GFP (25 °C).
Supp. Figure 5k, l:	w1118; UAS - lgl3A / UAS - CIB1::GFP::WAVE; Neur - Gal4, UAS - Lifeact::CRY2FL::mCherry / + (29 °C).
Supp. Figure 5m, n:	w1118; UAS - GBP::Baz / +; Neur - Gal4, UAS - Lifeact::mCherry / UAS - WAVE::GFP (25 °C).
Supp. Figure 6a, b, e:	No Arpin: w1118;; Neur - Gal4, UAS - Lifeact::CRY2FL::mCherry / + (25 °C).
Supp. Figure 6c, d, e:	Arpin + Light: w1118; UAS - CIB1::GFP::Arpin / +; Neur - Gal4, UAS - Lifeact::CRY2FL::mCherry / + (25 °C).
Supp. Figure 6f-h:	Arpin + Light: w1118; UAS - CIB1::GFP::Arpin / +; Neur - Gal4, UAS - Lifeact::CRY2FL::mCherry / + (29 °C).
Supp. Figure 6i:	Arpin + Light: w1118; UAS - CIB1::GFP::Arpin / UAS – FP670::Pon; Neur - Gal4, UAS - Lifeact::CRY2FL::mCherry / + (29 °C).
Supp. Figure 7a:	w1118; UAS - GFP::Arpin / +; Neur - Gal4, UAS - mRFP::Pon (25 °C).
Supp. Figure 7b, c:	w1118; UAS - GBP::Pon / UAS - GFP::Arpin; Neur - Gal4, UAS - Lifeact::mCherry / + (25 °C).
Supp. Figure 7d, e:	w1118; UAS - GBP::Pon / +; Neur - Gal4, UAS - Lifeact::mCherry / UAS - Flare::GFP (25 °C).
Supp. Figure 7f, g:	w1118; UAS - GBP::Pon / UAS - Twinstar::GFP; Neur - Gal4, UAS - Lifeact::mCherry / + (25 °C).
Supp. Figure 7h:	Wild-Type: w1118;; Neur - Gal4, UAS - Lifeact::mCherry, UAS - GFP::Pon / + (25 °C).
	GFP-Arpin: w1118; UAS - GFP::Arpin / +; Neur - Gal4, UAS - mRFP::Pon (25 °C).
	GBP-Pon GFP-Arpin: w1118; UAS - GBP::Pon / UAS - GFP::Arpin; Neur - Gal4, UAS - Lifeact::mCherry / + (25 °C).
	GBP-Pon AIP1-GFP: w1118; UAS - GBP::Pon / +; Neur - Gal4, UAS - Lifeact::mCherry / UAS - Flare::GFP (25 °C).
	GBP-Pon Cof-GFP: w1118; UAS - GBP::Pon / UAS - Twinstar::GFP; Neur - Gal4, UAS - Lifeact::mCherry / + (25 °C).
Supp. Figure 8a-d:	w1118;; UAS - Lifeact::mCherry, Jupiter GFP, Neur - Gal4 / + (25 °C).
Supp. Figure 8e, f:	w1118;; Ubi - GFP::Pavarotti, Neur - Gal4 / UAS -Lifeact::mCherry (25 °C).
Supp. Figure 8g-i:	w1118;; UAS - Lifeact::mCherry, Jupiter GFP, Neur - Gal4 / + (29 °C).
Supp. Figure 8j, k:	w1118;; UAS - GBP::mCherry::LOV, UAS - PDZ::Pon; Neur - Gal4 / UAS - WAVE::GFP (25 °C).
Supp. Figure 9a:	Upper Panel: w1118;; Neur - Gal4, UAS - Lifeact::mCherry, UAS - GFP::Pon / + (25 °C). Lower Panel: yw1118, sqhAX3; Sqh::GFP;; Neur - Gal4, UAS -mRFP::Pon / + (25 °C).
Supp. Figure 9b:	w1118;; Neur - Gal4, UAS - Lifeact::mCherry, UAS - GFP::Pon / + (25 °C).
Supp. Figure 9c, d:	w1118;; Neur - Gal4 / UAS - Lifeact::mCherry / + (25 °C).
Supp. Figure 9e, f:	w1118;; UAS - Lifeact::mCherry, Jupiter GFP, Neur - Gal4 / + (25 °C).
Supp. Figure 9h:	Control: w1118;; Neur - Gal4, UAS - Lifeact::mCherry, UAS - GFP::Pon / + (25 °C).
	lgl3A: w1118; UAS - lgl3A / +; Neur - Gal4, UAS - Lifeact::mCherry, UAS - GFP::Pon / + (25 °C).
	mud4: mud4 / Y;; UAS - Lifeact::mCherry, Neur - Gal4, UAS - GFP::Pon / + (25 °C).
	GBP Pon WAVE: w1118; UAS - GBP::Pon / +; Neur - Gal4, UAS - Lifeact::mCherry / UAS - WAVE::GFP (25 °C).
Supp. Figure 9n:	w1118;; Neur - Gal4, UAS - Lifeact::mCherry, UAS - GFP::Pon / + (25 °C).

## Sheet: Synthetic Genes
Name	Sequence
Synthetic mCherry::LOV Gene:	ATGCGGCCGGCCCGGAGCAAGTGGAATGGTGAGCAAGGGCGAGGAGGATAACATGGCCATCATCAAGGAGTTCATGCGCTTCAAGGTGCACATGGAGGGCTCCGTGAACGGCCACGAGTTCGAGATCGAGGGCGAGGGCGAGGGCCGCCCCTACGAGGGCACCCAGACCGCCAAGCTGAAGGTGACCAAGGGTGGCCCCCTGCCCTTCGCCTGGGACATCCTGTCCCCTCAGTTCATGTACGGCTCCAAGGCCTACGTGAAGCACCCCGCCGACATCCCCGACTACTTGAAGCTGTCCTTCCCCGAGGGCTTCAAGTGGGAGCGCGTGATGAACTTCGAGGACGGCGGCGTGGTGACCGTGACCCAGGACTCCTCCCTGCAGGACGGCGAGTTCATCTA…
Synthetic PDZ Gene:	ATGCGAATTCGAAATGCCAGAACTTGGATTTAGCATATCAGGTGGTGTCGGGGGTAGAGGAAACCCATTCAGACCTGATGATGATGGTATATTTGTAACAAGGGTACAACCTGAAGGACCAGCATCAAAATTACTGCAGCCAGGTGATAAAATTATTCAGGCTAATGGCTACAGTTTTATAAATATTGAACATGGACAAGCAGTGTCCTTGCTAAAAACTTTCCAGAATACAGTTGAACTCATCATTGTACGAGAAGTTGGTAACGGTGCAAAACAAGAGATTCGAGTGAGGGTTGAAAAAGACGGTGGTTCTGGAGGCGTTTCTTCTGTTCCGACCAATCTGGAAGTTGTTGCTGCGACCCCGACTAGCCTGCTGATCAGCTGGGATGCGTATAGGGA…
Synthetic FP670 Gene:	ATGGCGCGCAAGGTTGACCTGACCAGCTGCGATCGTGAGCCCATCCACATTCCAGGCTCGATCCAACCATGCGGCTGCCTGCTGGCCTGTGATGCCCAAGCAGTGCGCATTACCCGAATTACGGAGAATGCCGGTGCTTTCTTCGGCCGCGAGACTCCTCGTGTAGGAGAGTTGCTGGCAGACTACTTCGGTGAAACAGAGGCACATGCTTTGCGAAATGCCTTGGCCCAGAGTTCGGATCCTAAAAGGCCAGCATTGATCTTCGGATGGCGCGACGGTTTGACCGGTCGAACATTCGACATCAGTTTGCATCGTCACGACGGCACGTCGATTATCGAATTTGAGCCAGCAGCAGCCGAGCAAGCAGACAACCCCTTGCGCCTGACTCGTCAAATTATC…
Synthetic Cofilin::GFP Gene:	ATGCGGCCGGCCCATGGCATCCGGCGTCACCGTCTCGGACGTTTGCAAGACTACGTACGAAGAGATCAAAAAGGACAAGAAGCATAGGTACGTTATATTCTACATCCGGGACGAGAAGCAGATCGATGTCGAGACGGTGGCGGATCGCAATGCTGAGTACGATCAGTTCCTGGAAGACATTCAGAAATGCGGACCCGGCGAGTGCCGTTACGGACTGTTTGACTTTGAGTACATGCACCAAGGAAGCGCCGGCAGTGCTGGAAGTGCGGGTAGCGCTATGGTGAGCAAGGGCGAGGAACTGTTCACCGGAGTGGTTCCCATCTTGGTGGAACTGGACGGCGATGTCAATGGCCACAAGTTCTCGGTGAGCGGCGAAGGCGAAGGCGACGCAACATACGG…

## Sheet: Oligonucleotides
Oligonucleotides
FseI_mCherry-LOV up:	ATGCGGCCGGCCCGGAGCAAGTGGAATGGTGAGCAAGGGC
AscI_mCherry-LOV low:	ATGCGGCGCGCCCTTACACCCAGGTATCCACCGCTTTATC
EcoRI_PDZ up:	ATGCGAATTCGAAATGCCAGAACTTGGATTTAGC
FseI_PDZ low:	ATGCGGCCGGCCGGTACGGTAGTTAATCGAGATTGGG
Fse_Lifeact up:	ATGCGGCCGGCCCATGGGCGTGGCCGACCTGAT
Asc_Lifeact low:	ATGCGGCGCGCCCGGTGGCCACGGGGGGGTCGC
AscI_Cry2-mCh up:	ATGCGGCGCGCCATGAAGATGGACAAAAAGACTATAG
NotI_Cry2-mCh low:	ATGCGCGGCCGCCTACTTGTACAGCTCGTCCATGCC
EcoRI_CIB-GFP up:	ATGCGAATTCGAA ATGAATGGAGCTATAGGAGGTGACC
FseI_CIB-GFP low:	ATGCGGCCGGCC CTTATACAGCTCGTCCATGCCGAGAG
FseI_Cdc42 up:	TCGATGGCCGGCCCATGCAAACCATCAAGTGCGTGG
AscI_Cdc42 low:	GTCTAGGCGCGCCTTATAAGAATTTGCACTTCC
