# Supplementary material for: Polarized branched Actin modulates cortical mechanics to produce unequal-size daughters during asymmetric division
Source: Nat Cell Biol. 2023 Feb 6;25(2):235–45. doi: 10.1038/s41556-022-01058-9 (PMC9928585; doi:10.1038/s41556-022-01058-9)
Supplement: Source Data Fig. 1 — Statistical source data. [file 41556_2022_1058_MOESM9_ESM.xlsx]

## Sheet: Fig. 1
	Fig. 1c								Fig. 1d			Fig. 1e								Fig. 1g
	Volume Overtime								Daughter-cell Volume			Surfaca Area Overtime								Cortical Actin Enrichment
	Time	Total Volume	SD	Anterior Pole	SD	Posterior Pole	SD		PIIB	PIIA		Time	Total Volume	SD	Anterior Pole	SD	Posterior Pole	SD		Control	NAUSRNAI	lgl3A
	0	0.987253	0.0218162						296.037	451.436		0	1.00761	0.0150993						6.53939	0.79526	2.26667
	0.4	0.988334	0.0248989						341.693	543.86		0.4	1.00842	0.018053						6.19389	0.187393	1.02554
	0.8	0.995885	0.0166723						309.154	464.294		0.8	1.01353	0.011765						2.50349	0.960943	1.03566
	1.2	0.995518	0.0186349						335.598	483.926		1.2	1.01348	0.0136468						3.09381	0.804526	1.19734
	1.6	0.99441	0.0154838						366.208	685.907		1.6	1.0133	0.0112788						1.62454	0.91715	0.728868
	2	0.995716	0.0219096						341.248	680.987		2	1.01482	0.0156481						2.65835	1.02619	0.74314
	2.4	0.995284	0.0112978						337.366	636.79		2.4	1.01707	0.0111986						4.17207	1.43561	1.34406
	2.8	1.00028	0.014501						219.129	510.617		2.8	1.02655	0.0149186						7.43225	3.71247	0.916758
	3.2	0.999322	0.014496						314.26	582.135		3.2	1.03532	0.01758						1.75709	2.7241	1.06991
	3.6	1.00264	0.00832399	0.468091	0.0160727	0.53725	0.0194165		193.55	433.449		3.6	1.05055	0.0201421	0.513873	0.0150792	0.56765	0.0209055		5.35343	1.24443	1.24939
	4	1.00623	0.0093886	0.460239	0.0265675	0.542719	0.0342802		247.81	652.343		4	1.06847	0.0268062	0.509772	0.0202401	0.576293	0.0386371		10.4599	0.531264	0.949845
	4.4	1.00623	0.00880903	0.457782	0.0276059	0.548952	0.0308986		269.457	597.427		4.4	1.08654	0.0323717	0.510673	0.0191505	0.585537	0.0358645		1.70472	1.11039	1.16572
	4.8	1.00738	0.00889847	0.450115	0.0331329	0.55791	0.0338822		352.275	683.385		4.8	1.10646	0.0354738	0.509427	0.0224957	0.600796	0.0414541		5.18487	0.478342	0.690337
	5.2	1.00965	0.0087521	0.442197	0.0335341	0.567455	0.033188		366.072	721.141		5.2	1.12696	0.0381697	0.510185	0.0240619	0.616771	0.040989		1.74374	0.87012	0.856286
	5.6	1.00846	0.00773192	0.44125	0.0335083	0.567213	0.0357503		274.291	458.063		5.6	1.14312	0.0373149	0.518087	0.0220165	0.62503	0.0440567		2.86027	0.820217
	6	1.01226	0.00952491	0.441616	0.0312468	0.570639	0.0339355		196.147	483.295		6	1.16086	0.0344708	0.526144	0.0219858	0.63472	0.0401245		3.47013	0.295798
	6.4	1.00658	0.00920657	0.436505	0.0334686	0.570074	0.0328374		213.343	402.097		6.4	1.16969	0.027977	0.52794	0.0224018	0.641748	0.0380185		8.71896	0.432107
	6.8	1.00884	0.015461	0.435125	0.0313246	0.573713	0.0325286		275.861	692.175		6.8	1.18194	0.0257203	0.532082	0.0228174	0.649858	0.0321645		3.37114	0.999934
	7.2	1.00632	0.00984064	0.431862	0.034095	0.574454	0.0349899		171.94	377.001		7.2	1.18699	0.0227165	0.532324	0.0272489	0.654668	0.0349418		2.41013	1.32624
	7.6	1.00358	0.00852871	0.429168	0.0343284	0.574414	0.0335321		316.436	523.313		7.6	1.1889	0.0226256	0.532267	0.0284036	0.656629	0.0334402		6.8588
	8	1.00814	0.0105542	0.429159	0.0317785	0.57898	0.035366		422.174	596.389		8	1.19533	0.0261139	0.533853	0.0298621	0.661478	0.0335094		1.40058
	8.4	1.00313	0.0117735	0.426943	0.0304066	0.57619	0.0333667		472.972	613.437		8.4	1.19293	0.0266194	0.533835	0.0276012	0.659091	0.032002		7.67866
	8.8	0.998967	0.0190625	0.426125	0.0306815	0.572843	0.033696		297.657	507.13		8.8	1.18989	0.0335437	0.534623	0.028462	0.655266	0.03321		1.69131
	9.2	1.00488	0.0143192	0.428645	0.0306694	0.576231	0.0345443		559.585	693.931		9.2	1.19206	0.0332834	0.534683	0.0279187	0.657377	0.0355947		2.8772
	9.6	0.999835	0.0177857	0.42383	0.0322559	0.576006	0.0413773					9.6	1.18701	0.0352187	0.529033	0.0304215	0.657979	0.0419841
	10	1.00071	0.0163061	0.422095	0.039394	0.578618	0.0382159					10	1.18538	0.0336745	0.524057	0.0366822	0.661328	0.039412
	10.4	1.0054	0.0192459	0.431825	0.0348007	0.573571	0.037073					10.4	1.18762	0.0358748	0.533704	0.0331804	0.653917	0.0379328
	10.8	1.00114	0.0205214	0.427848	0.0356447	0.573294	0.0404771		24	24		10.8	1.1827	0.0364822	0.530353	0.0351102	0.652349	0.043675		24	19	14
	11.2	0.995843	0.0182491	0.42341	0.0340445	0.572433	0.0375304					11.2	1.18038	0.0376355	0.526182	0.0338982	0.654194	0.0406412
	11.6	1.00071	0.0258987	0.427975	0.0339905	0.572731	0.0359512					11.6	1.18224	0.0423074	0.528507	0.0348164	0.653731	0.0418693
	12	0.996223	0.0247277	0.427839	0.0411579	0.568383	0.0338579					12	1.17563	0.0477154	0.526318	0.0450885	0.649315	0.0409718
	12.4	0.996292	0.032221	0.431239	0.0350532	0.565052	0.0373604					12.4	1.1795	0.0452208	0.531893	0.0376356	0.647605	0.037622
	12.8	0.993129	0.0276998	0.447843	0.0361052	0.545286	0.0261369					12.8	1.17813	0.0453558	0.547846	0.0421602	0.630286	0.0275036
	13.2	0.989422	0.0286745	0.451429	0.0306754	0.537992	0.0166966					13.2	1.17259	0.0429167	0.550369	0.0360469	0.622218	0.0164903
