# Supplementary material for: Polarized branched Actin modulates cortical mechanics to produce unequal-size daughters during asymmetric division
Source: Nat Cell Biol. 2023 Feb 6;25(2):235–45. doi: 10.1038/s41556-022-01058-9 (PMC9928585; doi:10.1038/s41556-022-01058-9)
Supplement: Source Data Fig. 2 — Statistical source data. [file 41556_2022_1058_MOESM10_ESM.xlsx]

## Sheet: Fig. 2
	Fig. 2b					Fig. 2d							Fig. 2f					Fig. 2g
	Daughter Size Ratio					Linescan of Lifeact signal							Linescan of Lifeact signal					Cortical Actin vs Daughter-Cell Size
						Control			lgl3A				mud aligned		mud disaligned			mud4
	Control	NausRNAI	lgl3A	mud		Relative Position	Normalized Intensity	SEM	Relative Position	Normalized Intensity	SEM		Relative Position	Normalized Intensity	Relative Position	Normalized Intensity		Daughter Size Ratio	Posterior Actin Enrichment	SEM (x-axis)	SEM (y-axis)
	1.2152	1.0157	0.9828	0.9959		-15.805	0.00621665	0.00162271	-15.9624	0.0431741	0.00958079		-14.64	-0.0267278	-14.1	0.0947103		1.07352	0.344291	0.0169389	0.103815
	1.2397	0.9618	0.9084	0.9253		-14.79	0.013466	0	-14.7055	0.0755157	0.0245415		-14.4	-0.00576773	-13.8	-0.00332489		0.8836	-0.164602	0.0175116	0.0958194
	1.2421	1.0284	0.9272	1.2804		-14.1975	0.0395872	0.0212846	-14.23	0.0422751	0.0137458		-14.16	0.00719568	-13.5	0.00191397		1.26636	0.563029	0.0122096	0.132581
	1.2521	0.9802	1.1706	1.2661		-13.725	0.0531194	0.0143483	-13.7435	0.0634659	0.0140155		-13.92	0.00545519	-13.2	0.000119323		1.65102	1.16183	0.0291166	0.222008
	1.2651	0.9439	1.1126	1.1399		-13.29	0.0381161	0.010187	-13.2516	0.0680372	0.0185105		-13.68	0.00142196	-12.9	0.00353412		1.40343	0.933151	0.00951068	0.153576
	1.2947	1.1221	0.8693	1.717		-12.7814	0.050486	0.0107928	-12.7591	0.0826425	0.0145765		-13.44	0	-12.6	0.00890954		1.789	1.84667	#DIV/0!	#DIV/0!
	1.2948	1.068	0.9467	1.5705		-12.22	0.0552923	0.0110173	-12.2313	0.106755	0.0235127		-13.2	-0.000607432	-12.3	0.029237
	1.2949	1.0889	1.0283	1.1151		-11.7358	0.0537485	0.0143328	-11.7213	0.136023	0.0256435		-12.96	0.00399337	-12	0.0987112
	1.3032	1.2242	1.0009	1.1888		-11.2331	0.0960398	0.0223576	-11.2491	0.16023	0.0363797		-12.72	-0.00633271	-11.7	0.222103
	1.3176	0.9855	0.9201	1.3211		-10.7036	0.122273	0.0271459	-10.7277	0.232515	0.0292128		-12.48	-0.00486019	-11.4	0.314648
	1.3337	1.3121	0.8944	1.1861		-10.2494	0.157427	0.0350552	-10.2457	0.344038	0.031859		-12.24	-0.00725471	-11.1	0.351172
	1.3499	1.1016	1.0766	1.2712		-9.77143	0.22971	0.032887	-9.74	0.457052	0.0187835		-12	0.0021706	-10.8	0.323869
	1.3542	0.9789	1.042	1.2712		-9.29647	0.235284	0.0341763	-9.26789	0.514945	0.0143199		-11.76	0.00466461	-10.5	0.31884
	1.3663	1.0011		1.2513		-8.7887	0.29894	0.0288796	-8.78481	0.515795	0.0139082		-11.52	0.00970786	-10.2	0.304343
	1.3747	1.0519		1.382		-8.23619	0.391618	0.0216789	-8.24083	0.513994	0.0160791		-11.28	0.00590562	-9.9	0.310199
	1.3766	1.1053		1.3156		-7.72211	0.42753	0.0190179	-7.7513	0.517995	0.0159449		-11.04	0.0161403	-9.6	0.292409
	1.3893	1.2537		1.3141		-7.24947	0.447593	0.0166875	-7.27182	0.529764	0.0177949		-10.8	0.0926409	-9.3	0.274823
	1.4079	1.2318		1.4156		-6.78833	0.468682	0.012883	-6.7832	0.56661	0.0177722		-10.56	0.208434	-9	0.28542
	1.4123			1.4464		-6.31632	0.468746	0.0107342	-6.29571	0.527922	0.0190016		-10.32	0.269284	-8.7	0.272947
	1.414			0.9848		-5.78304	0.481528	0.0091876	-5.77786	0.547202	0.0141302		-10.08	0.301006	-8.4	0.28151
	1.4319			0.9066		-5.23951	0.480409	0.00997894	-5.23913	0.534723	0.0160389		-9.84	0.298425	-8.1	0.278617
	1.442			1.3676		-4.75486	0.490874	0.0102921	-4.76273	0.557136	0.0161291		-9.6	0.302416	-7.8	0.280599
	1.4467			2.059		-4.27286	0.51091	0.00975536	-4.28667	0.550666	0.0182225		-9.36	0.296229	-7.5	0.285357
	1.452			0.8902		-3.74488	0.51788	0.0109379	-3.7604	0.540181	0.0131548		-9.12	0.281156	-7.2	0.285424
	1.4536			1.3828		-3.28394	0.534224	0.0151949	-3.27	0.559887	0.0168915		-8.88	0.275574	-6.9	0.293139
	1.4853			1.0747		-2.78174	0.557277	0.0153002	-2.76115	0.566462	0.0139151		-8.64	0.274107	-6.6	0.297499
	1.5505			1.2482		-2.24718	0.604838	0.019625	-2.25818	0.629669	0.0197145		-8.4	0.284264	-6.3	0.285106
	1.5517			0.8861		-1.76649	0.612994	0.019116	-1.77167	0.691017	0.0252107		-8.16	0.283899	-6	0.28774
	1.5538			1.4394		-1.27048	0.684491	0.0163092	-1.27348	0.785939	0.030517		-7.92	0.288783	-5.7	0.288873
	1.5556			1.4238		-0.735238	0.774552	0.0168413	-0.763077	0.875675	0.0209905		-7.68	0.300438	-5.4	0.297159
	1.5721			1.6911		-0.311111	0.917257	0.013958	-0.32125	0.941358	0.0151825		-7.44	0.290975	-5.1	0.306434
	1.6105			0.8011		0.168085	0.972037	0.00493242	0.155758	0.875299	0.0494496		-7.2	0.289392	-4.8	0.309031
	1.6634			1.1285		0.723333	0.826437	0.0135105	0.763077	0.8391	0.0176629		-6.96	0.28934	-4.5	0.296472
				1.2357		1.23316	0.717511	0.0117661	1.2519	0.713053	0.0227793		-6.72	0.308192	-4.2	0.302205
				1.2711		1.72829	0.6508	0.0103431	1.75077	0.650484	0.0209468		-6.48	0.293954	-3.9	0.317317
				1.3352		2.23436	0.603855	0.00956441	2.25818	0.612366	0.0209628		-6.24	0.290915	-3.6	0.303755
				1.4286		2.74905	0.582075	0.00923826	2.74125	0.576638	0.0161266		-6	0.298485	-3.3	0.321658
				1.3786		3.23973	0.583167	0.0110151	3.22455	0.565852	0.0144357		-5.76	0.31864	-3	0.323351
				1.078		3.73268	0.566976	0.0108433	3.74111	0.573994	0.0146293		-5.52	0.361062	-2.7	0.326715
				1.1128		4.23579	0.567371	0.0115972	4.26727	0.570269	0.0186643		-5.28	0.388152	-2.4	0.331609
				1.2441		4.7159	0.566371	0.0121355	4.74083	0.53061	0.0366654		-5.04	0.37178	-2.1	0.368791
				1.1138		5.2205	0.559545	0.0104717	5.23913	0.492914	0.034982		-4.8	0.351396	-1.8	0.414299
				1.684		5.74465	0.550479	0.0104579	5.7512	0.519525	0.0340189		-4.56	0.344215	-1.5	0.486297
				0.8923		6.26878	0.556226	0.0107282	6.24826	0.486937	0.0344522		-4.32	0.331735	-1.2	0.63769
				1.3529		6.74647	0.552501	0.0109663	6.73091	0.531168	0.0122204		-4.08	0.333781	-0.9	0.745307
				1.5925		7.18865	0.54529	0.0107629	7.2075	0.524197	0.0118525		-3.84	0.334472	-0.6	0.834926
				1.0012		7.68905	0.557418	0.0102143	7.7081	0.523514	0.0130208		-3.6	0.322394	-0.3	0.898492
				1.064		8.22429	0.566889	0.0120289	8.22708	0.516543	0.0136354		-3.36	0.331482	0	0.90529
				1.2223		8.75667	0.588344	0.013387	8.77136	0.518761	0.0155769		-3.12	0.343535	0.3	0.851652
						9.25211	0.624985	0.0155136	9.23474	0.523861	0.0162297		-2.88	0.355701	0.6	0.715799
						9.75952	0.711934	0.0160652	9.73708	0.53032	0.0162797		-2.64	0.358804	0.9	0.564082
	33	18	13	49		10.2342	0.753476	0.0224169	10.2171	0.520124	0.0213973		-2.4	0.375817	1.2	0.486897
						10.693	0.511478	0.0255098	10.7127	0.424059	0.0238588		-2.16	0.400707	1.5	0.403448
						11.2186	0.210182	0.0218102	11.2585	0.255568	0.0287299		-1.92	0.432579	1.8	0.367292
						11.7297	0.106455	0.016918	11.708	0.168513	0.019974		-1.68	0.475199	2.1	0.341275
						12.2247	0.108516	0.0203591	12.2252	0.101657	0.0135245		-1.44	0.535892	2.4	0.309713
						12.7573	0.0868855	0.0154668	12.7557	0.0772607	0.0126671		-1.2	0.680897	2.7	0.301118
						13.2291	0.0719069	0.0162487	13.242	0.0546844	0.00712695		-0.96	0.843878	3	0.294198
						13.6568	0.0838646	0.0204879	13.7007	0.0544099	0.0087835		-0.72	0.895231	3.3	0.292561
						14.1967	0.0841729	0.0228488	14.1857	0.0377516	0.00894176		-0.48	0.877009	3.6	0.284194
						14.6793	0.114734	0.0364076	14.6933	0.0633118	0.0217646		-0.24	0.757064	3.9	0.284146
						16.0054	0.114389	0.0214682	16.5443	0.0318107	0.006796		0	0.658327	4.2	0.280886
													0.24	0.592444	4.5	0.287353
													0.48	0.514919	4.8	0.285554
													0.72	0.457868	5.1	0.292219
													0.96	0.430153	5.4	0.281044
													1.2	0.403322	5.7	0.286525
													1.44	0.370424	6	0.287653
													1.68	0.346749	6.3	0.276311
													1.92	0.336739	6.6	0.297204
													2.16	0.329187	6.9	0.293635
													2.4	0.324776	7.2	0.294991
													2.64	0.331646	7.5	0.304729
													2.88	0.346987	7.8	0.294827
													3.12	0.330254	8.1	0.313331
													3.36	0.337643	8.4	0.320193
													3.6	0.328939	8.7	0.316227
													3.84	0.348305	9	0.329292
													4.08	0.339145	9.3	0.313035
													4.32	0.329863	9.6	0.338997
													4.56	0.340156	9.9	0.359968
													4.8	0.34449	10.2	0.355103
													5.04	0.337527	10.5	0.309252
													5.28	0.332154	10.8	0.253104
													5.52	0.326563	11.1	0.155705
													5.76	0.325747	11.4	0.0711027
													6	0.321491	11.7	0.0252046
													6.24	0.32662	12	0.0136979
													6.48	0.331798	12.3	0.00686195
													6.72	0.331572	12.6	0.00161163
													6.96	0.311809	12.9	0.00538595
													7.2	0.329756	13.2	0.00156431
													7.44	0.338394	13.5	-0.00041025
													7.68	0.352443	13.8	-0.00314952
													7.92	0.36129	14.1	-0.00191397
													8.16	0.354044	14.4	-0.00364926
													8.4	0.356481	14.7	-0.00240654
													8.64	0.36489	15	-0.00187676
													8.88	0.39082	15.3	-0.002258
													9.12	0.439293	15.6	-0.000850847
													9.36	0.448532	15.9	0.0229152
													9.6	0.444523	16.2	0.0171396
													9.84	0.444994	16.5	0.0232008
													10.08	0.466421
													10.32	0.48727
													10.56	0.49946
													10.8	0.445574
													11.04	0.32361
													11.28	0.148417
													11.52	0.0490859
													11.76	0.0203628
													12	0.0139387
													12.24	0.014658
													12.48	0.0102939
													12.72	0.0079634
													12.96	0.00531592
													13.2	0.014338
													13.44	0.00757497
													13.68	0.00617704
													13.92	-0.000636899
													14.16	-0.000543707
													14.4	-0.00134922
