# Supplementary material for: Polarized branched Actin modulates cortical mechanics to produce unequal-size daughters during asymmetric division
Source: Nat Cell Biol. 2023 Feb 6;25(2):235–45. doi: 10.1038/s41556-022-01058-9 (PMC9928585; doi:10.1038/s41556-022-01058-9)
Supplement: Source Data Fig. 3 — Statistical source data. [file 41556_2022_1058_MOESM11_ESM.xlsx]

## Sheet: Fig. 3
	Fig. 3b.				Fig. 3c					Fig. 3e
	Linescan of Lifeact signal				Daughter Size Ratio					Bristle Length
	GBP Pon WAVE									Wild-Type		GFP-WAVE		GBP Pon WAVE
	Relative Position	Normalized Intensity	SEM		Control	WAVE-GFP	GBP-PON / WAVE GFP	GBP-Baz / WAVE GFP		Bristle Length	Frequency	Bristle Length	Frequency	Bristle Length	Frequency
	-16.3734	0.0272539	0.00656531		1.2303	1.10022	0.671477	1.4656		0	0	0	0	0	0
	-14.7	0.0703905	0.0209267		1.1677	1.13851	0.672528	1.4317		25	0	25	0	25	4.25532
	-14.2553	0.0805533	0.0154717		1.43087	1.14201	0.70049	1.5407		50	0	50	0	50	4.25532
	-13.7027	0.0844221	0.0134783		1.34814	1.15259	0.716093	1.8746		75	0	75	0	75	27.6596
	-13.2568	0.0998491	0.0221015		1.52158	1.15286	0.718303	1.6329		100	0	100	1.53846	100	23.4043
	-12.7754	0.145507	0.0338923		1.43017	1.15492	0.724024	1.3773		125	0	125	12.3077	125	31.9149
	-12.2139	0.130522	0.0289451		1.24499	1.20067	0.748308	1.7888		150	22.2222	150	26.1538	150	6.38298
	-11.7195	0.17757	0.0513242		1.66228	1.21669	0.75173	1.7601		175	58.3333	175	33.8462	175	2.12766
	-11.2408	0.152525	0.0263265		1.56901	1.24027	0.763185			200	19.4444	200	26.1538	200	0
	-10.6904	0.31602	0.0383778		1.55554	1.25501	0.784503
	-10.2379	0.640316	0.0470736		1.49954	1.25534	0.791024
	-9.74889	0.856663	0.0185169		1.31434	1.25775	0.802129
	-9.27889	0.760534	0.0220357		1.37439	1.27936	0.812749
	-8.81741	0.691918	0.0131472		1.39013	1.28291	0.817621
	-8.24926	0.643604	0.0148048		1.34213	1.2933	0.819546
	-7.754	0.609316	0.0158352		1.65152	1.3106	0.832316
	-7.2972	0.621765	0.0145271		1.44181	1.3225	0.840302
	-6.7764	0.626321	0.0148683		1.3512	1.32855	0.841335
	-6.305	0.608819	0.0185437		1.3891	1.3554	0.863874
	-5.80679	0.629895	0.0175101		1.60404	1.37419	0.913795
	-5.24615	0.630792	0.0168154		1.64429	1.40551	0.934485
	-4.76895	0.610644	0.0186329		1.18852	1.42858
	-4.30296	0.615793	0.0161619		1.17065	1.58079
	-3.74269	0.578384	0.0378633		1.2732
	-3.27789	0.564217	0.0494606
	-2.80074	0.589339	0.0375396
	-2.24808	0.646455	0.033196		24	23	21	8
	-1.77579	0.627418	0.0575533
	-1.30259	0.786051	0.0284803
	-0.74	0.8793	0.0232996
	-0.306	0.931033	0.0216936
	0.143437	0.768105	0.0487744
	0.74	0.710716	0.0214222
	1.2335	0.60531	0.0193666
	1.70154	0.59066	0.0182256
	2.24808	0.558638	0.0164218
	2.731	0.547313	0.0184667
	3.1912	0.554344	0.0187701
	3.7337	0.542891	0.0195906
	4.234	0.515323	0.0203767
	4.69654	0.524331	0.0197894
	5.24615	0.518134	0.0204671
	5.7295	0.503998	0.0240062
	6.20741	0.505144	0.0227276
	6.74625	0.49789	0.0208555
	7.1965	0.472245	0.0222138
	7.67615	0.474849	0.0183346
	8.24036	0.466902	0.0176776
	8.74684	0.443056	0.0212299
	9.19739	0.461469	0.0203935
	9.7512	0.434695	0.0232194
	10.2271	0.391635	0.0362427
	10.6673	0.336658	0.0384457
	11.241	0.258534	0.0392572
	11.7286	0.130868	0.0347005
	12.218	0.101155	0.0181789
	12.75	0.0694394	0.0059984
	13.2025	0.0495329	0.00898096
	13.6657	0.044919	0.0077019
	14.2217	0.0342065	0.00706834
	14.6617	0.0236627	0.0102987
	15.326	0.033524	0.0105699
