# Supplementary material for: Polarized branched Actin modulates cortical mechanics to produce unequal-size daughters during asymmetric division
Source: Nat Cell Biol. 2023 Feb 6;25(2):235–45. doi: 10.1038/s41556-022-01058-9 (PMC9928585; doi:10.1038/s41556-022-01058-9)
Supplement: Source Data Fig. 4 — Statistical source data. [file 41556_2022_1058_MOESM12_ESM.xlsx]

## Sheet: Fig. 4
	Fig. 4b				Fig. 4d				Fig. 4f				Fig. 4g
	Linescan of Lifeact signal				Linescan of Lifeact signal				Linescan of Lifeact signal				Daughter Size Ratio
	No light				No Arpin				Arpin + Life
	Relative Position	Normalized Intensity	SEM		Relative Position	Normalized Intensity	SEM		Relative Position	Normalized Intensity	SEM		No light	No Arpin	Arpin + Life
	-15.5271	0.0108877	0.00496254		-14.68	0.00687465	0.00278801		-14.796	0.020767	0.00857818		1.2897	1.302	1.0186
	-14.7167	0.00241113	0.00129011		-14.135	0.0088189	0.00170485		-14.2567	0.04963	0.0237639		1.3105	1.2471	0.9694
	-14.215	0.0265725	0.0178546		-13.5862	0.00844441	0.00449932		-13.7391	0.036606	0.0154681		1.3592	1.4799	0.9993
	-13.733	0.0307947	0.0115416		-13.0487	0.0216254	0.00580672		-13.2736	0.038311	0.0137316		1.3161	1.3513	0.9927
	-13.2591	0.0198271	0.00982511		-12.5406	0.0266141	0.00909631		-12.7695	0.043778	0.00931911		1.3311	1.4243	1.1532
	-12.8058	0.0335057	0.0141929		-12.0039	0.0332174	0.0126401		-12.2694	0.041621	0.00938595		1.4253	1.3992	1.0178
	-12.2635	0.021466	0.00713919		-11.395	0.0690829	0.0242713		-11.721	0.03693	0.00814125		1.3988	1.3109	1.0546
	-11.773	0.0216548	0.00629567		-10.8422	0.113116	0.0347809		-11.2171	0.055493	0.0108257		1.505	1.4217	1.0114
	-11.2736	0.0326638	0.00622678		-10.3255	0.232076	0.0440784		-10.6991	0.097293	0.0157798		1.5087	1.4426	1.0639
	-10.7333	0.0806115	0.014463		-9.75091	0.375636	0.0480638		-10.2595	0.182312	0.0258598		1.4121	1.3371	0.958
	-10.2721	0.198459	0.0335459		-9.2045	0.406821	0.03625		-9.78459	0.295344	0.0218549		1.2526	1.4165	1.0208
	-9.79083	0.338915	0.0393504		-8.71278	0.437804	0.0294504		-9.28481	0.311664	0.0231244		1.5135		1.1095
	-9.29619	0.389111	0.0331341		-8.18909	0.441949	0.0287521		-8.75892	0.347168	0.0194197		1.3084		1.0277
	-8.8075	0.439886	0.025086		-7.646	0.432652	0.0275002		-8.2431	0.333325	0.0202222		1.3636		0.962
	-8.27417	0.431756	0.0237368		-7.06167	0.459795	0.028408		-7.76226	0.343822	0.019339				0.8831
	-7.795	0.412554	0.0238657		-6.47364	0.480518	0.0267513		-7.21919	0.378757	0.018613				1.0077
	-7.2984	0.450867	0.0235764		-5.9265	0.49482	0.0281177		-6.74864	0.391339	0.0244932				0.9956
	-6.78182	0.47304	0.0256166		-5.39143	0.524379	0.0257773		-6.29618	0.42685	0.0235383				0.895
	-6.333	0.473169	0.0240953		-4.83091	0.514198	0.0224273		-5.76212	0.424502	0.0245906				0.9088
	-5.81231	0.520101	0.0238885		-4.28	0.522635	0.0224677		-5.24455	0.477075	0.0284733				1.0549
	-5.28087	0.558616	0.0290495		-3.75381	0.600465	0.0274549		-4.75222	0.467626	0.0322999				0.9754
	-4.78727	0.58918	0.0323114		-3.20286	0.620389	0.0347692		-4.25108	0.518869	0.0292255				0.903
	-4.28	0.63618	0.0308427		-2.63955	0.661615	0.0383846		-3.70633	0.541718	0.037161
	-3.76609	0.636101	0.0308447		-2.07364	0.69832	0.0339733		-3.26654	0.574057	0.0404093
	-3.28333	0.636036	0.0272549		-1.52	0.779218	0.0375817		-2.76486	0.597818	0.0319059
	-2.81364	0.696128	0.0285665		-0.977727	0.811348	0.0320138		-2.23621	0.637698	0.0344781
	-2.30417	0.770727	0.0248593		-0.421905	0.838157	0.0263293		-1.75452	0.74353	0.0329222
	-1.78435	0.75952	0.0233007		0.134286	0.826025	0.013895		-1.24455	0.835976	0.0301265		14	11	22
	-1.3	0.806975	0.0245589		0.6645	0.711072	0.0286981		-0.746333	0.922044	0.0161591
	-0.7875	0.87706	0.0183964		1.19667	0.662305	0.0262381		-0.332273	0.966425	0.0147133
	-0.338889	0.902951	0.0217684		1.77304	0.618595	0.0172522		0.178293	0.952273	0.00770868
	0.14375	0.729257	0.0594967		2.31579	0.579823	0.0181344		0.746333	0.78506	0.0235
	0.725	0.783158	0.023881		2.8775	0.550291	0.0184345		1.24455	0.669778	0.0250478
	1.205	0.712863	0.0258997		3.452	0.53263	0.0219159		1.75452	0.618382	0.0248068
	1.7016	0.676121	0.0245951		3.9695	0.514114	0.0212833		2.23621	0.544144	0.0234692
	2.24167	0.647222	0.0252335		4.52045	0.494918	0.0233703		2.76486	0.515303	0.0226086
	2.72	0.600805	0.0271549		5.08727	0.48963	0.0265141		3.26654	0.47748	0.0239695
	3.19348	0.589292	0.0269145		5.641	0.450554	0.0252468		3.70633	0.460277	0.0266201
	3.70087	0.589409	0.027666		6.1605	0.45899	0.031517		4.25108	0.444381	0.0235236
	4.19182	0.57148	0.030457		6.676	0.449846	0.0289273		4.75222	0.395538	0.0253832
	4.70083	0.592736	0.03179		7.24304	0.423508	0.0247138		5.24455	0.413071	0.0221119
	5.20273	0.554726	0.0265025		7.80952	0.439477	0.0305877		5.76212	0.378262	0.0210216
	5.70087	0.52445	0.0239289		8.37091	0.457894	0.0327234		6.29618	0.393601	0.0205574
	6.20261	0.510758	0.0251863		8.92	0.466867	0.0363631		6.74864	0.361824	0.0248718
	6.70435	0.5034	0.022685		9.44	0.536737	0.0433347		7.21919	0.356732	0.0183984
	7.21565	0.469776	0.0237682		10.0195	0.573805	0.0444832		7.7288	0.328517	0.0203824
	7.7	0.468018	0.0247052		10.5612	0.411973	0.0526883		8.18643	0.342633	0.0201222
	8.21167	0.470919	0.0234476		11.08	0.165642	0.0338714		8.73946	0.332018	0.0165468
	8.72182	0.470283	0.025973		11.6442	0.0544329	0.00858376		9.27333	0.308793	0.0201737
	9.20522	0.490164	0.0256871		12.2031	0.0306375	0.00568734		9.77722	0.324917	0.0164075
	9.72833	0.556151	0.0278841		12.786	0.022021	0.0046146		10.262	0.286556	0.0207764
	10.1924	0.585826	0.0363119		13.3158	0.0300144	0.00950792		10.6994	0.202191	0.0172752
	10.6638	0.50476	0.0391398		13.8122	0.0129023	0.00486087		11.2214	0.10725	0.0129784
	11.2244	0.251017	0.0424073		14.3825	-0.00355774	0.0106267		11.72	0.053504	0.00740494
	11.7145	0.0984961	0.0296167		14.8425	-0.00776098	0.0136605		12.2723	0.033619	0.00658552
	12.2333	0.0499737	0.0113837						12.7781	0.02972	0.00597154
	12.7289	0.0320728	0.0064287						13.2811	0.03654	0.00941666
	13.1456	0.0284025	0.00599538						13.7253	0.031859	0.00868325
	13.6589	0.0232696	0.00498162						14.2154	0.039989	0.0108997
	14.1943	0.0113291	0.00386927						14.7583	0.030719	0.00754262
	14.675	0.00809656	0.00285082						15.7625	0.048625	0.0126551
	15.4243	0.0248053	0.00822313
