# Supplementary material for: Polarized branched Actin modulates cortical mechanics to produce unequal-size daughters during asymmetric division
Source: Nat Cell Biol. 2023 Feb 6;25(2):235–45. doi: 10.1038/s41556-022-01058-9 (PMC9928585; doi:10.1038/s41556-022-01058-9)
Supplement: Source Data Fig. 6 — Statistical source data. [file 41556_2022_1058_MOESM13_ESM.xlsx]

## Sheet: Fig.6
	Fig. 6a						Fig. 6b					Fig. 6a,b			Fig. 6f				Fig. 6h				Fig. 6i						Fig. 6j
	Cortical Actin Asymmetry vs Daughter-Cell Size Asymmetry						Cortical Actin Asymmetry vs Daughter-Cell Size Asymmetry					Best theory fit curve for model discussed in the main text			Cortical Actin vs Local Curvature in wild-type				Cortical Actin vs Local Curvature after local optogenetics (n=1)				Cortical Actin vs Local Curvature after local optogenetics (n=8)						Cortical Actin vs Local Curvature after local optogenetics
												(More Actin increases bending rigidity & increases tension)
	Genotype	Cortical Actin Asymmetry ΔI	Daughter Size Asymmetry Δa	SEM-y axis	SEM x-axis		Cortical Actin Asymmetry ΔI	Daughter Size Asymmetry Δa	SEM-y axis	SEM x-axis		Cortical Actin Asymmetry ΔI	Daughter Size Asymmetry Δa		Local Curvature	Actin Intensity	SEM		Time	Cortical Actin	Curvature		Time (min)	Local Curvature	Actin Intensity	SEM Actin-axis	SEM curvature-axis		Time (min)	Local Curvature	Actin Intensity	SEM y-axis	SEM x-axis
	Control	0.0873528	0.176223	0.0224864	0.0191614		-0.265044	-0.100312	0.0134972	0.0115864		-0.411765	-0.27083		0.140445	1.00805	0.0959005		00:00:08.672000	0.563554	0.372931		0	0.314522	0.830224	0.0140443	0.0106876		0	0.314522	0.830224	0.0140443	0.0106876
	Control	0.160814	0.156031	0.0138306	0.00936269		-0.190472	-0.11818	0.0177362	0.00544629		-0.403292	-0.261822		0.263887	0.975219	0.104685		00:00:17.344000	0.633065			1	0.239325	0.891972	0.013993	0.00706509		1	0.239325	0.891972	0.013993	0.00706509
	Control	0.210389	0.188727	0.047148	0.00976361		-0.126307	-0.0700851	0.0312953	0.0155916		-0.394572	-0.253135		0.396099	0.900505	0.0821956		00:00:26.017000	0.686573			2	0.225886	0.956611	0.0156972	0.016883		2	0.225886	0.956611	0.0156972	0.016883
	Control	0.281472	0.178155	#DIV/0!	#DIV/0!		-0.0210463	-0.0194777	0.0141767	0.00855786		-0.392	-0.250666		0.534824	0.85625	0.0868655		00:00:34.689000	0.710998			3	0.20742	0.985212	0.0171817	0.0135259		3	0.20742	0.985212	0.0171817	0.0135259
	GBP Pon - WAVE	-0.292164	-0.0949261	0.0130479	0.0081708		0.0471736	0.0493144	0.0206114	0.00548445		-0.385593	-0.244675		0.708	0.616537	0.100359		00:00:43.361000	0.741087			4	0.146783	1.07635	0.0194949	0.0143003		4	0.146783	1.07635	0.0194949	0.0143003
	GBP Pon - WAVE	-0.20345	-0.127161	0.0164103	0.00608096		0.142569	0.114293	0.0149978	0.00523485		-0.383367	-0.242642						00:00:52.033000	0.728425			5	0.0947964	1.12948	0.0220271	0.0137681		5	0.0947964	1.12948	0.0220271	0.0137681
	GBP Pon - WAVE	-0.132338	-0.0976414	0.00373907	0.0216227		0.208514	0.178954	0.0150995	0.00735138		-0.376344	-0.236377						00:01:00.705000	0.715259			6	0.1198	1.09726	0.0579394	0.0175996		6	0.1198	1.09726	0.0579394	0.0175996
	lgl3A	-0.0401906	-0.0369676	0.0164643	0.00661728		0.294799	0.145562	0.0167381	0.00734357		-0.374486	-0.234753						00:01:09.377000	0.728699			7	0.0675063	1.20878	0.0346337	0.005971		7	0.0675063	1.20878	0.0346337	0.005971
	lgl3A	0.0305238	0.00760293	0.00991335	0.00437356		0.348249	0.208592	0.048215	0.010109		-0.372781	-0.233277						00:01:18.050000	0.746899			8	0.037567	1.26515	0.0665018	0.00870416		8	0.037567	1.26515	0.0665018	0.00870416
	lgl3A	0.0528803	0.0126038	0.0191417	0.00384577							-0.366812	-0.228189						00:01:26.722000	0.714058	0.288611
	lgl3A	0.125475	0.0258836	0.00191843	0.00322122							-0.365344	-0.226958						00:01:35.394000	0.715299
	mud2	-0.218693	-0.0586528	0.00175623	0.0157592							-0.364	-0.225836						00:01:44.066000	0.728015
	mud3	-0.141899	-0.0387898	#DIV/0!	#DIV/0!							-0.356984	-0.220073						00:01:52.738000	0.715411
	mud4	0.0105244	-0.00785823	0.0160424	0.00610442							-0.355932	-0.219222						00:02:01.410000	0.760247
	mud5	0.0735903	0.127107	0.0268798	0.00647692							-0.35497	-0.218445						00:02:10.083000	0.768374
	mud6	0.158122	0.132575	0.019222	0.00530664							-0.354086	-0.217735						00:02:18.755000	0.756626
	mud7	0.228276	0.169884	0.0244268	0.00955422							-0.346847	-0.211995						00:02:27.427000	0.817464
	mud8	0.296279	0.14194	0.0182705	0.00804173							-0.346237	-0.211518						00:02:36.099000	0.855836
	mud9	0.348249	0.208592	0.048215	0.010109							-0.345679	-0.211082						00:02:44.771000	0.820118
												-0.345168	-0.210683						00:02:53.443000	0.80239	0.261248
												-0.336384	-0.203928						00:03:02.116000	0.866453
												-0.336245	-0.203822						00:03:10.788000	0.954396
												-0.336117	-0.203725						00:03:19.460000	0.954735
												-0.336	-0.203637						00:03:28.132000	0.981221
												-0.335893	-0.203555						00:03:36.804000	1.00793
												-0.326848	-0.196783						00:03:45.476000	0.977304
												-0.326572	-0.196579						00:03:54.149000	0.971082
												-0.326271	-0.196357						00:04:02.821000	1.01481
												-0.325942	-0.196114						00:04:11.493000	1.10351
												-0.325581	-0.195848						00:04:20.165000	1.13878	0.191813
												-0.318182	-0.190443						00:04:28.837000	1.12122
												-0.317554	-0.189989						00:04:37.509000	1.11297
												-0.316872	-0.189496						00:04:46.182000	1.0637
												-0.316129	-0.18896						00:04:54.854000	1.06323
												-0.315315	-0.188375						00:05:03.526000	1.11593
												-0.314421	-0.187732						00:05:12.198000	1.11257
												-0.309021	-0.183882						00:05:20.870000	1.05379
												-0.308	-0.183159						00:05:29.542000	1.0141
												-0.306889	-0.182375						00:05:38.215000	1.01025
												-0.305677	-0.181521						00:05:46.887000	1.01287	0.17715
												-0.304348	-0.180587						00:05:55.559000	0.979994
												-0.302885	-0.179562						00:06:04.231000	0.935765
												-0.300935	-0.178201						00:06:12.903000	0.995407
												-0.299611	-0.17728						00:06:21.575000	1.05366
												-0.298174	-0.176284						00:06:30.248000	1.12296
												-0.29661	-0.175202						00:06:38.920000	1.25104
												-0.2949	-0.174023						00:06:47.592000	1.25296
												-0.293023	-0.172734						00:06:56.264000	1.2034
												-0.291667	-0.171805						00:07:04.936000	1.25353
												-0.290954	-0.171318						00:07:13.609000	1.37582	0.050098
												-0.289941	-0.170627
												-0.288066	-0.169351
												-0.286022	-0.167965
												-0.284133	-0.16669
												-0.283784	-0.166454
												-0.28215	-0.165355
												-0.281324	-0.1648
												-0.28	-0.163913
												-0.278607	-0.162982
												-0.277662	-0.162351
												-0.275109	-0.160653
												-0.274766	-0.160426
												-0.272374	-0.158842
												-0.272311	-0.1588
												-0.269777	-0.15713
												-0.269231	-0.15677
												-0.26776	-0.155804
												-0.266949	-0.155273
												-0.265823	-0.154536
												-0.265152	-0.154098
												-0.263858	-0.153254
												-0.262327	-0.152257
												-0.260465	-0.151048
												-0.259259	-0.150267
												-0.258303	-0.149648
												-0.256724	-0.148629
												-0.255914	-0.148107
												-0.255278	-0.147698
												-0.252577	-0.145963
												-0.252252	-0.145755
												-0.252	-0.145593
												-0.251799	-0.145464
												-0.248598	-0.14342
												-0.248434	-0.143315
												-0.248227	-0.143183
												-0.245136	-0.141219
												-0.244541	-0.140841
												-0.243781	-0.14036
												-0.242259	-0.139397
												-0.241379	-0.138841
												-0.240275	-0.138144
												-0.238845	-0.137245
												-0.238636	-0.137113
												-0.237288	-0.136266
												-0.236234	-0.135605
												-0.235577	-0.135193
												-0.234714	-0.134652
												-0.232816	-0.133466
												-0.232472	-0.133252
												-0.230453	-0.131993
												-0.23038	-0.131948
												-0.228407	-0.130721
												-0.227907	-0.130411
												-0.226619	-0.129612
												-0.225806	-0.129109
												-0.224599	-0.128362
												-0.224	-0.127992
												-0.222494	-0.127062
												-0.22243	-0.127023
												-0.221053	-0.126174
												-0.220721	-0.12597
												-0.219207	-0.125039
												-0.217899	-0.124236
												-0.216758	-0.123537
												-0.216495	-0.123375
												-0.21513	-0.12254
												-0.213974	-0.121834
												-0.212982	-0.121228
												-0.212121	-0.120703
												-0.211368	-0.120244
												-0.209809	-0.119296
												-0.208955	-0.118777
												-0.208238	-0.118341
												-0.207627	-0.11797
												-0.207101	-0.117651
												-0.206642	-0.117373
												-0.206239	-0.117129
												-0.2021	-0.114626
												-0.201923	-0.11452
												-0.201774	-0.11443
												-0.201646	-0.114353
												-0.201536	-0.114286
												-0.201439	-0.114228
												-0.196491	-0.111252
												-0.196262	-0.111114
												-0.196	-0.110957
												-0.195699	-0.110777
												-0.195349	-0.110567
												-0.194937	-0.11032
												-0.194444	-0.110025
												-0.191781	-0.108432
												-0.191257	-0.108119
												-0.190661	-0.107764
												-0.189979	-0.107357
												-0.189189	-0.106886
												-0.188264	-0.106335
												-0.187166	-0.105681
												-0.186501	-0.105286
												-0.185606	-0.104754
												-0.184584	-0.104148
												-0.183406	-0.103449
												-0.182033	-0.102635
												-0.181976	-0.102601
												-0.180812	-0.101913
												-0.180412	-0.101676
												-0.179487	-0.101129
												-0.17847	-0.100529
												-0.177966	-0.100231
												-0.177665	-0.100054
												-0.176259	-0.0992247
												-0.176201	-0.0991907
												-0.174664	-0.0982854
												-0.174129	-0.0979709
												-0.17284	-0.0972125
												-0.17193	-0.0966782
												-0.171662	-0.0965211
												-0.170732	-0.0959751
												-0.170093	-0.0956007
												-0.168269	-0.0945319
												-0.168	-0.0943743
												-0.167808	-0.094262
												-0.165756	-0.0930618
												-0.165591	-0.0929657
												-0.165354	-0.0928272
												-0.16388	-0.0919662
												-0.163424	-0.0917005
												-0.162791	-0.0913311
												-0.16185	-0.0907826
												-0.161634	-0.090657
												-0.160752	-0.0901431
												-0.159494	-0.0894111
												-0.159091	-0.0891769
												-0.157712	-0.0883757
												-0.157658	-0.088344
												-0.156187	-0.08749
												-0.155556	-0.0871239
												-0.154982	-0.086791
												-0.154034	-0.086242
												-0.153976	-0.0862084
												-0.152838	-0.0855495
												-0.151874	-0.0849912
												-0.151079	-0.0845317
												-0.150413	-0.0841467
												-0.149733	-0.0837535
												-0.148936	-0.0832936
												-0.148305	-0.0829292
												-0.147793	-0.0826336
												-0.147368	-0.0823889
												-0.144543	-0.0807607
												-0.14433	-0.0806382
												-0.144165	-0.0805431
												-0.144033	-0.0804672
												-0.143925	-0.0804052
												-0.143836	-0.0803537
												-0.140468	-0.0784181
												-0.140255	-0.0782957
												-0.14	-0.0781493
												-0.13969	-0.0779711
												-0.139303	-0.0777496
												-0.13881	-0.0774666
												-0.137255	-0.0765749
												-0.136767	-0.0762955
												-0.136187	-0.0759628
												-0.135484	-0.0755605
												-0.134615	-0.0750635
												-0.133515	-0.074434
												-0.133449	-0.0743963
												-0.132576	-0.0738972
												-0.131524	-0.0732963
												-0.130288	-0.0725905
												-0.130233	-0.072559
												-0.129151	-0.0719421
												-0.128609	-0.0716329
												-0.127789	-0.0711655
												-0.127273	-0.0708712
												-0.126506	-0.0704346
												-0.126126	-0.0702182
												-0.125899	-0.0700891
												-0.124394	-0.0692326
												-0.12426	-0.0691565
												-0.124051	-0.0690371
												-0.122807	-0.0683301
												-0.122271	-0.0680253
												-0.121387	-0.0675235
												-0.120921	-0.0672589
												-0.119863	-0.066658
												-0.119804	-0.0666249
												-0.118644	-0.0659667
												-0.117757	-0.0654637
												-0.117057	-0.0650669
												-0.116667	-0.0648458
												-0.115839	-0.0643771
												-0.115226	-0.0640301
												-0.114754	-0.0637628
												-0.114379	-0.0635505
												-0.112299	-0.0623743
												-0.112128	-0.0622774
												-0.112	-0.0622049
												-0.111901	-0.0621488
												-0.111821	-0.0621039
												-0.109185	-0.0606151
												-0.108949	-0.0604819
												-0.108647	-0.0603115
												-0.108247	-0.0600857
												-0.107692	-0.0597725
												-0.106599	-0.059156
												-0.106061	-0.0588525
												-0.105376	-0.0584668
												-0.104478	-0.0579605
												-0.104132	-0.0577659
												-0.103321	-0.0573092
												-0.103245	-0.0572663
												-0.102296	-0.0567324
												-0.101777	-0.0564402
												-0.100962	-0.0559815
												-0.100719	-0.0558454
												-0.0995261	-0.0551744
												-0.0993915	-0.0550988
												-0.0991501	-0.0549632
												-0.0982456	-0.0544549
												-0.0976744	-0.0541341
												-0.0966469	-0.0535571
												-0.0958904	-0.0531325
												-0.0953678	-0.0528392
												-0.0945946	-0.0524055
												-0.0940499	-0.0521
												-0.0936455	-0.0518732
												-0.0918635	-0.0508744
												-0.0917031	-0.0507844
												-0.0915888	-0.0507204
												-0.0915033	-0.0506725
												-0.0894569	-0.0495265
												-0.0892532	-0.0494125
												-0.0889831	-0.0492613
												-0.0886076	-0.0490511
												-0.0880503	-0.0487392
												-0.0875	-0.0484313
												-0.0870337	-0.0481706
												-0.0864198	-0.0478272
												-0.0855746	-0.0473547
												-0.084922	-0.04699
												-0.0843373	-0.0466633
												-0.084	-0.0464746
												-0.0829103	-0.0458661
												-0.0827423	-0.0457723
												-0.0817121	-0.045197
												-0.0809917	-0.0447949
												-0.0809249	-0.0447576
												-0.0800915	-0.0442926
												-0.0795455	-0.0439879
												-0.0791599	-0.0437729
												-0.0777778	-0.0430021
												-0.0776053	-0.0429059
												-0.0774908	-0.0428422
												-0.0774092	-0.0427967
												-0.0757342	-0.0418632
												-0.0755396	-0.0417548
												-0.0752688	-0.0416039
												-0.0748663	-0.0413798
												-0.0736842	-0.0407214
												-0.0730689	-0.0403788
												-0.0721649	-0.0398757
												-0.0719178	-0.0397382
												-0.0709939	-0.0392241
												-0.0702341	-0.0388014
												-0.0696517	-0.0384776
												-0.0690335	-0.0381338
												-0.0686275	-0.037908
												-0.0675241	-0.0372947
												-0.0673077	-0.0371744
												-0.0671785	-0.0371025
												-0.0670927	-0.0370549
												-0.065625	-0.0362393
												-0.0654206	-0.0361259
												-0.0651163	-0.0359569
												-0.0646154	-0.0356787
												-0.0642202	-0.0354592
												-0.0637523	-0.0351994
												-0.0630631	-0.0348168
												-0.062167	-0.0343194
												-0.0619469	-0.0341973
												-0.0611354	-0.033747
												-0.0606586	-0.0334825
												-0.0594901	-0.0328343
												-0.059322	-0.0327411
												-0.0592217	-0.0326853
												-0.0578512	-0.0319256
												-0.0576132	-0.0317936
												-0.0572207	-0.031576
												-0.0565428	-0.0312002
												-0.056	-0.0308995
												-0.0552923	-0.0305073
												-0.0551181	-0.0304108
												-0.0544747	-0.0300544
												-0.0540958	-0.0298445
												-0.0531646	-0.0293287
												-0.0530303	-0.0292544
												-0.0529501	-0.0292099
												-0.0516605	-0.0284959
												-0.0513447	-0.0283211
												-0.0503597	-0.0277759
												-0.0496454	-0.0273806
												-0.0491228	-0.0270914
												-0.0480549	-0.0265005
												-0.0479452	-0.0264397
												-0.0468227	-0.025819
												-0.0465632	-0.0256754
												-0.0460526	-0.0253931
												-0.0457516	-0.0252266
												-0.0451613	-0.0249002
												-0.0447284	-0.0246609
												-0.0440252	-0.0242721
												-0.0438413	-0.0241705
												-0.04375	-0.02412
												-0.0428135	-0.0236024
												-0.0425963	-0.0234824
												-0.0421687	-0.0232461
												-0.0419162	-0.0231065
												-0.0414201	-0.0228324
												-0.0404624	-0.0223033
												-0.0403071	-0.0222175
												-0.0392523	-0.0216349
												-0.0388889	-0.0214341
												-0.0382514	-0.021082
												-0.0374332	-0.0206302
												-0.0373002	-0.0205568
												-0.0363951	-0.0200571
												-0.0360825	-0.0198845
												-0.035533	-0.0195811
												-0.0348259	-0.0191908
												-0.0347107	-0.0191273
												-0.0339257	-0.0186939
												-0.0336538	-0.0185439
												-0.0331754	-0.0182799
												-0.0325581	-0.0179393
												-0.0324575	-0.0178838
												-0.03177	-0.0175044
												-0.0315315	-0.0173729
												-0.0311111	-0.0171409
												-0.0305677	-0.0168411
												-0.029661	-0.016341
												-0.0288066	-0.0158697
												-0.028	-0.0154248
												-0.0272374	-0.0150043
												-0.0265152	-0.0146061
												-0.0258303	-0.0142285
												-0.0251799	-0.0138699
												-0.0245614	-0.0135289
												-0.0239726	-0.0132044
												-0.023569	-0.0129819
												-0.0234114	-0.012895
												-0.0228758	-0.0125998
												-0.022508	-0.0123971
												-0.0223642	-0.0123178
												-0.021875	-0.0120481
												-0.0215385	-0.0118627
												-0.0214067	-0.0117901
												-0.0209581	-0.0115429
												-0.020649	-0.0113725
												-0.0205279	-0.0113058
												-0.01983	-0.0109212
												-0.0190736	-0.0105044
												-0.0183727	-0.0101183
												-0.0177215	-0.00975946
												-0.0171149	-0.00942528
												-0.0165485	-0.00911321
												-0.0160183	-0.00882102
												-0.0155211	-0.00854723
												-0.0150538	-0.0082898
												-0.0146138	-0.00804727
												-0.0141988	-0.00781887
												-0.0138067	-0.00760287
												-0.0134357	-0.00739855
												-0.0130841	-0.00720489
												-0.0127505	-0.0070211
												-0.0124334	-0.0068465
												-0.0121317	-0.00668032
												-0.0118443	-0.00652206
												-0.0115702	-0.0063711
												-0.0113086	-0.00622698
												-0.0110585	-0.00608924
												-0.0108192	-0.00595745
												-0.01059	-0.00583125
												-0.0103704	-0.0057103
												-0.0101597	-0.00559424
												0	-1.28518e-08
												0.0101597	0.00559418
												0.0103704	0.00571029
												0.01059	0.0058312
												0.0108192	0.00595745
												0.0110585	0.00608925
												0.0113086	0.00622692
												0.0115702	0.00637111
												0.0118443	0.00652205
												0.0121317	0.00668032
												0.0124334	0.00684649
												0.0127505	0.00702104
												0.0130841	0.0072049
												0.0134357	0.00739855
												0.0138067	0.00760289
												0.0141988	0.00781887
												0.0146138	0.00804738
												0.0150538	0.00828981
												0.0155211	0.00854721
												0.0160183	0.00882112
												0.0165485	0.00911321
												0.0171149	0.00942528
												0.0177215	0.00975947
												0.0183727	0.0101183
												0.0190736	0.0105044
												0.01983	0.0109212
												0.0205279	0.0113058
												0.020649	0.0113725
												0.0209581	0.0115429
												0.0214067	0.0117901
												0.0215385	0.0118627
												0.021875	0.0120482
												0.0223642	0.0123178
												0.022508	0.0123971
												0.0228758	0.0125997
												0.0234114	0.012895
												0.023569	0.0129819
												0.0239726	0.0132042
												0.0245614	0.013529
												0.0251799	0.0138699
												0.0258303	0.0142285
												0.0265152	0.0146061
												0.0272374	0.0150043
												0.028	0.0154249
												0.0288066	0.0158697
												0.029661	0.0163409
												0.0305677	0.0168411
												0.0311111	0.0171409
												0.0315315	0.0173728
												0.03177	0.0175045
												0.0324575	0.0178838
												0.0325581	0.0179393
												0.0331754	0.0182798
												0.0336538	0.018544
												0.0339257	0.018694
												0.0347107	0.0191273
												0.0348259	0.0191908
												0.035533	0.0195811
												0.0360825	0.0198845
												0.0363951	0.0200571
												0.0373002	0.0205568
												0.0374332	0.0206302
												0.0382514	0.021082
												0.0388889	0.0214341
												0.0392523	0.0216349
												0.0403071	0.0222175
												0.0404624	0.0223033
												0.0414201	0.0228324
												0.0419162	0.0231065
												0.0421687	0.0232461
												0.0425963	0.0234824
												0.0428135	0.0236024
												0.04375	0.0241199
												0.0438413	0.0241705
												0.0440252	0.0242721
												0.0447284	0.0246609
												0.0451613	0.0249002
												0.0457516	0.0252267
												0.0460526	0.0253931
												0.0465632	0.0256754
												0.0468227	0.0258189
												0.0479452	0.0264399
												0.0480549	0.0265006
												0.0491228	0.0270914
												0.0496454	0.0273805
												0.0503597	0.0277759
												0.0513447	0.0283211
												0.0516605	0.0284959
												0.0529501	0.02921
												0.0530303	0.0292543
												0.0531646	0.0293287
												0.0540958	0.0298445
												0.0544747	0.0300544
												0.0551181	0.0304108
												0.0552923	0.0305073
												0.056	0.0308995
												0.0565428	0.0312003
												0.0572207	0.031576
												0.0576132	0.0317936
												0.0578512	0.0319255
												0.0592217	0.0326854
												0.059322	0.0327411
												0.0594901	0.0328343
												0.0606586	0.0334825
												0.0611354	0.0337469
												0.0619469	0.0341973
												0.062167	0.0343194
												0.0630631	0.0348168
												0.0637523	0.0351994
												0.0642202	0.0354592
												0.0646154	0.0356787
												0.0651163	0.0359569
												0.0654206	0.0361259
												0.065625	0.0362395
												0.0670927	0.0370548
												0.0671785	0.0371026
												0.0673077	0.0371744
												0.0675241	0.0372947
												0.0686275	0.037908
												0.0690335	0.0381338
												0.0696517	0.0384776
												0.0702341	0.0388014
												0.0709939	0.0392241
												0.0719178	0.0397382
												0.0721649	0.0398757
												0.0730689	0.0403789
												0.0736842	0.0407214
												0.0748663	0.0413798
												0.0752688	0.0416039
												0.0755396	0.0417547
												0.0757342	0.0418632
												0.0774092	0.0427967
												0.0774908	0.0428422
												0.0776053	0.042906
												0.0777778	0.0430021
												0.0791599	0.0437729
												0.0795455	0.0439879
												0.0800915	0.0442926
												0.0809249	0.0447576
												0.0809917	0.0447949
												0.0817121	0.045197
												0.0827423	0.0457723
												0.0829103	0.0458661
												0.084	0.0464748
												0.0843373	0.0466633
												0.084922	0.04699
												0.0855746	0.0473547
												0.0864198	0.0478272
												0.0870337	0.0481706
												0.0875	0.0484314
												0.0880503	0.0487393
												0.0886076	0.0490511
												0.0889831	0.0492613
												0.0892532	0.0494125
												0.0894569	0.0495265
												0.0915033	0.0506725
												0.0915888	0.0507204
												0.0917031	0.0507843
												0.0918635	0.0508744
												0.0936455	0.0518731
												0.0940499	0.0521
												0.0945946	0.0524055
												0.0953678	0.0528393
												0.0958904	0.0531325
												0.0966469	0.0535572
												0.0976744	0.0541341
												0.0982456	0.0544549
												0.0991501	0.0549631
												0.0993915	0.0550988
												0.0995261	0.0551744
												0.100719	0.0558453
												0.100962	0.0559815
												0.101777	0.0564402
												0.102296	0.0567325
												0.103245	0.0572663
												0.103321	0.0573092
												0.104132	0.057766
												0.104478	0.0579605
												0.105376	0.0584668
												0.106061	0.0588524
												0.106599	0.059156
												0.107692	0.0597726
												0.108247	0.0600858
												0.108647	0.0603115
												0.108949	0.0604819
												0.109185	0.0606151
												0.111821	0.0621039
												0.111901	0.0621488
												0.112	0.062205
												0.112128	0.0622774
												0.112299	0.0623742
												0.114379	0.0635504
												0.114754	0.0637628
												0.115226	0.0640301
												0.115839	0.0643771
												0.116667	0.0648458
												0.117057	0.0650669
												0.117757	0.0654637
												0.118644	0.0659666
												0.119804	0.0666249
												0.119863	0.0666581
												0.120921	0.0672589
												0.121387	0.0675235
												0.122271	0.0680252
												0.122807	0.0683301
												0.124051	0.0690372
												0.12426	0.0691564
												0.124394	0.0692325
												0.125899	0.0700891
												0.126126	0.0702182
												0.126506	0.0704346
												0.127273	0.0708713
												0.127789	0.0711655
												0.128609	0.0716329
												0.129151	0.071942
												0.130233	0.072559
												0.130288	0.0725905
												0.131524	0.0732962
												0.132576	0.0738972
												0.133449	0.0743963
												0.133515	0.0744341
												0.134615	0.0750635
												0.135484	0.0755605
												0.136187	0.0759629
												0.136767	0.0762955
												0.137255	0.0765749
												0.13881	0.0774666
												0.139303	0.0777496
												0.13969	0.0779711
												0.14	0.0781492
												0.140255	0.0782957
												0.140468	0.0784181
												0.143836	0.0803537
												0.143925	0.0804053
												0.144033	0.0804672
												0.144165	0.0805431
												0.14433	0.0806382
												0.144543	0.0807607
												0.147368	0.0823889
												0.147793	0.0826336
												0.148305	0.0829291
												0.148936	0.0832936
												0.149733	0.0837535
												0.150413	0.0841467
												0.151079	0.0845317
												0.151874	0.0849913
												0.152838	0.0855495
												0.153976	0.0862084
												0.154034	0.086242
												0.154982	0.086791
												0.155556	0.0871239
												0.156187	0.0874899
												0.157658	0.088344
												0.157712	0.0883757
												0.159091	0.0891769
												0.159494	0.0894111
												0.160752	0.0901431
												0.161634	0.090657
												0.16185	0.0907826
												0.162791	0.0913311
												0.163424	0.0917005
												0.16388	0.0919662
												0.165354	0.0928272
												0.165591	0.0929657
												0.165756	0.0930618
												0.167808	0.0942621
												0.168	0.0943743
												0.168269	0.0945319
												0.170093	0.0956007
												0.170732	0.095975
												0.171662	0.0965211
												0.17193	0.0966782
												0.17284	0.0972125
												0.174129	0.0979709
												0.174664	0.0982855
												0.176201	0.0991907
												0.176259	0.0992247
												0.177665	0.100054
												0.177966	0.100231
												0.17847	0.100529
												0.179487	0.101129
												0.180412	0.101676
												0.180812	0.101913
												0.181976	0.102601
												0.182033	0.102635
												0.183406	0.103449
												0.184584	0.104148
												0.185606	0.104754
												0.186501	0.105286
												0.187166	0.105681
												0.188264	0.106335
												0.189189	0.106886
												0.189979	0.107357
												0.190661	0.107764
												0.191257	0.108119
												0.191781	0.108432
												0.194444	0.110025
												0.194937	0.11032
												0.195349	0.110567
												0.195699	0.110777
												0.196	0.110957
												0.196262	0.111114
												0.196491	0.111252
												0.201439	0.114228
												0.201536	0.114286
												0.201646	0.114353
												0.201774	0.11443
												0.201923	0.11452
												0.2021	0.114626
												0.206239	0.117129
												0.206642	0.117373
												0.207101	0.117651
												0.207627	0.11797
												0.208238	0.118341
												0.208955	0.118776
												0.209809	0.119296
												0.211368	0.120244
												0.212121	0.120703
												0.212982	0.121228
												0.213974	0.121834
												0.21513	0.12254
												0.216495	0.123375
												0.216758	0.123537
												0.217899	0.124236
												0.219207	0.125039
												0.220721	0.12597
												0.221053	0.126174
												0.22243	0.127023
												0.222494	0.127062
												0.224	0.127992
												0.224599	0.128362
												0.225806	0.129109
												0.226619	0.129612
												0.227907	0.130411
												0.228407	0.130721
												0.23038	0.131948
												0.230453	0.131993
												0.232472	0.133252
												0.232816	0.133466
												0.234714	0.134653
												0.235577	0.135193
												0.236234	0.135605
												0.237288	0.136266
												0.238636	0.137113
												0.238845	0.137245
												0.240275	0.138145
												0.241379	0.138841
												0.242259	0.139397
												0.243781	0.14036
												0.244541	0.140841
												0.245136	0.141219
												0.248227	0.143183
												0.248434	0.143315
												0.248598	0.14342
												0.251799	0.145464
												0.252	0.145593
												0.252252	0.145755
												0.252577	0.145963
												0.255278	0.147698
												0.255914	0.148107
												0.256724	0.148629
												0.258303	0.149648
												0.259259	0.150267
												0.260465	0.151048
												0.262327	0.152257
												0.263858	0.153254
												0.265152	0.154098
												0.265823	0.154536
												0.266949	0.155273
												0.26776	0.155804
												0.269231	0.15677
												0.269777	0.15713
												0.272311	0.1588
												0.272374	0.158842
												0.274766	0.160426
												0.275109	0.160653
												0.277662	0.162351
												0.278607	0.162982
												0.28	0.163913
												0.281324	0.1648
												0.28215	0.165355
												0.283784	0.166454
												0.284133	0.16669
												0.286022	0.167965
												0.288066	0.169351
												0.289941	0.170627
												0.290954	0.171318
												0.291667	0.171805
												0.293023	0.172734
												0.2949	0.174023
												0.29661	0.175202
												0.298174	0.176284
												0.299611	0.17728
												0.300935	0.178201
												0.302885	0.179562
												0.304348	0.180587
												0.305677	0.181521
												0.306889	0.182375
												0.308	0.183159
												0.309021	0.183882
												0.314421	0.187732
												0.315315	0.188375
												0.316129	0.18896
												0.316872	0.189496
												0.317554	0.189989
												0.318182	0.190443
												0.325581	0.195848
												0.325942	0.196114
												0.326271	0.196357
												0.326572	0.196579
												0.326848	0.196783
												0.335893	0.203555
												0.336	0.203637
												0.336117	0.203725
												0.336245	0.203822
												0.336384	0.203928
												0.345168	0.210683
												0.345679	0.211082
												0.346237	0.211518
												0.346847	0.211995
												0.354086	0.217735
												0.35497	0.218445
												0.355932	0.219221
												0.356984	0.220073
												0.364	0.225836
												0.365344	0.226958
												0.366812	0.228189
												0.372781	0.233277
												0.374486	0.234753
												0.376344	0.236377
												0.383367	0.242642
												0.385593	0.244675
												0.392	0.250666
												0.394572	0.253135
												0.403292	0.261822
												0.411765	0.27083
