# Supplementary material for: Polarized branched Actin modulates cortical mechanics to produce unequal-size daughters during asymmetric division
Source: Nat Cell Biol. 2023 Feb 6;25(2):235–45. doi: 10.1038/s41556-022-01058-9 (PMC9928585; doi:10.1038/s41556-022-01058-9)
Supplement: Source Data Extended Data Fig. 1 — Statistical source data. [file 41556_2022_1058_MOESM14_ESM.xlsx]

## Sheet: Extended Fig. 1
	Extended Fig. 1a					Extended Fig. 1b			Extended Fig. 1c					Extended Fig. 1f				Extended Fig. 1g							Extended Fig. 1h				Extended Fig. 1i							Extended Fig. 1j			Extended Fig. 1k							Extended Fig. 1l
	PIIA Volume vs PIIB Volume					Daughter-cell Projected Areas			Volume vs Projected Area					Psoterior Actin Enrichment Overtime				Anterior			Posterior				Utrophin				Anterior linescan			Posterior linescan				Cortical Thickness			FRAP anterior			FRAP Posterior				FRAP
	PIIA	PIIB	SEM y-axis	SEM x-axis		PIIB	PIIA		Projected Area	Volume	SEM y-axis	SEM x-axis		registred time	posterior actin enrichment	StdDev of Actin Asymmetry		Relative position	Norm fluo	SEM	Relative position	Norm fluo	SEM		Relative Position	Norm. Fluoresecnce	SEM		Position	Normalized Fluorescence	Gaussian fitting	Position	Normalized Fluorescence	Gaussian fitting		Anterior	Posterior		time	Normalized Fluorescence	SEM	Time	Normalized Fluorescence	SEM		Anterior	Posterior
	385	192.642	20.7013	12.5481		39.19	48.791		35	293.921	22.0229	0.933539		-651.695	-0.211442	4.10924		-4.669	0.0610797	0.0469844	1.015	0.621066	0.0161969		-14.1	0	#DIV/0!		0.203	1.04613	2.82079e-10	0.203	1.03234	1.74139e-07		1.09694	1.19508		-3.27728	0.996945	0.0121358	-3.27728	1.00821	0.0120248		2.45982	23.3827
	435	254.626	31.1765	7.35347		31.36	52.129		45	378.841	34.8261	0.796562		-556.903	-5.95568	10.9464		-4.466	0.0579176	0.0424212	1.218	0.608526	0.017796		-13.6786	0.0154208	0.00535487		0.406	1.02292	8.40906e-09	0.406	0.996222	1.25976e-06		0.899682	1.55267		-2.85368	1.00842	0.0140634	-2.85368	0.992686	0.0107198		7.90251	30.8078
	485	284.639	30.548	8.76598		36.14	56.704		55	514.104	25.0954	0.880767		-473.96	-10.4674	5.10434		-4.263	0.0731561	0.0387027	1.421	0.626456	0.0176226		-13.2387	0.0168136	0.00389139		0.609	1.10126	1.89031e-07	0.609	0.97133	7.99289e-06		1.22311	1.10833		-2.40719	1.0117	0.0112359	-2.40719	1.00199	0.00920702		3.23545	8.29244
	535	292.419	37.3634	9.6853		44.877	69.808		65	692.719	7.34596	1.31277		-391.017	-13.3347	1.56747		-4.06	0.110394	0.0483717	1.624	0.663128	0.0155132		-12.7664	0.0408069	0.0151824		0.812	1.02495	3.20426e-06	0.812	0.98393	4.44775e-05		0.791925	1.4107		-1.97149	0.9905	0.00965352	-1.97149	1.01668	0.00999009		4.35981	11.8121
	585	335.297	45.3229	4.93359		45.866	68.778							-296.225	2.74566	5.33052		-3.857	0.186441	0.044651	1.827	0.662794	0.027967		-12.2427	0.0354728	0.0104049		1.015	1.05076	4.09573e-05	1.015	0.944531	0.00021707		0.566609	1.3182		-1.55796	1.02915	0.00999908	-1.55796	1.00275	0.00809133		10.104	18.8589
	635	352.716	65.4502	11.306		39.725	52.212							-201.433	-3.41515	4.79482		-3.654	0.287334	0.0484849	2.03	0.697232	0.0246528		-11.7487	0.0310831	0.00765362		1.218	0.932709	0.00039477	1.218	0.942428	0.000929142		0.813614	1.06448		-1.07392	0.993306	0.0134432	-1.07392	0.993206	0.0119224		0.429723	10.2383
	685	379.035	47.7241	2.4985		42.157	57.94		Raw Data					-106.641	-22.2581	15.9999		-3.451	0.423499	0.0395112	2.233	0.696021	0.0168116		-11.2235	0.0478235	0.00788926		1.421	0.926153	0.00286924	1.421	0.987806	0.00348808		1.00441	1.46923		-0.66563	0.98314	0.0114901	-0.66563	0.973093	0.0142622		3.20098	5.40301
	735	366.072	#DIV/0!	#DIV/0!		32.638	45.371		Projected Area um2	Volume (µm^3)				-11.583	-3.98292	13.5583		-3.248	0.512033	0.0419827	2.436	0.680511	0.0228969		-10.7069	0.0951945	0.0173919		1.624	0.908899	0.0157253	1.624	0.998102	0.0114845		0.921836	1.24943		0	0	0	0	0	0		1.32308	14.203
						37.459	50.275		39.725	296.037				63.8986	28.8936	14.6414		-3.045	0.598189	0.0496277	2.639	0.698972	0.02165		-10.2687	0.176234	0.0266379		1.827	1.00993	0.0649891	1.827	1.02104	0.0331637		0.704372	1.65001		0.321211	0.199743	0.0144531	0.321211	0.188571	0.0136239		9.3991	5.1964
						38.077	62.885		52.212	451.436				153.717	42.3649	16.6961		-2.842	0.549238	0.0388859	2.842	0.71921	0.0397697		-9.7465	0.308655	0.0201726		2.03	1.05255	0.202531	2.03	1.02044	0.0839915		0.805509	1.19421		0.764119	0.329739	0.0162023	0.764119	0.314271	0.0127399		2.06916	7.89875
						35.069	50.563		42.157	341.693				244.752	54.0034	15.6251		-2.639	0.555908	0.0348125	3.045	0.760295	0.0433529		-9.27462	0.323331	0.0179436		2.233	0.959383	0.475939	2.233	1.01977	0.186565		1.06574	1.77848		1.22736	0.37994	0.0189915	1.22736	0.346419	0.0163166		2.71953	19.2163
						37.665	50.893		57.94	543.86				335.818	58.1682	13.9022		-2.436	0.568542	0.0299829	3.248	0.826957	0.0436929		-8.8125	0.310664	0.0163704		2.436	0.875171	0.843374	2.436	1.05011	0.363451		0.623219	1.2177		1.67261	0.423445	0.0177244	1.67261	0.394706	0.0138356		6.64179	7.90005
						46.813	65.028		39.19	309.154				423.94	58.7821	13.7912		-2.233	0.551158	0.0272537	3.451	0.992071	0.0520243		-8.2425	0.303975	0.0183419		2.639	1.08919	1.12693	2.639	1.03195	0.620992		1.37263	1.14164		2.07781	0.433492	0.0238574	2.07781	0.416405	0.0184042		2.37975	10.5811
						42.775	68.613		48.791	464.294				497.101	48.0649	10.2737		-2.03	0.534945	0.0175127	3.654	0.882673	0.0672227		-7.70294	0.273008	0.0165332		2.842	1.17201	1.1355	2.842	1.08194	0.930567		0.654524	1.34529		2.46698	0.477139	0.0197311	2.46698	0.430563	0.0163235		7.2316	9.50519
						34.41	56.58		31.36	335.598				588.948	51.9043	12.8288		-1.827	0.558376	0.0259561	3.857	0.649902	0.0979258		-7.25062	0.279363	0.0186482		3.045	0.872786	0.862748	3.045	1.16435	1.22302		0.939869	1.58502		2.91624	0.473093	0.0208003	2.91624	0.419798	0.0193567		4.84532	11.0929
						47.432	56.374		52.129	483.926				694.864	58.9292	19.117		-1.624	0.548814	0.0228711	4.06	0.39744	0.0918356		-6.78176	0.286449	0.0156152		3.248	0.490619	0.4943	3.248	1.38852	1.40974		0.548004	1.46786		3.3817	0.483987	0.0210154	3.3817	0.451264	0.0182299		7.80491	16.8242
						44.671	52.294		45.866	366.208				784.524	48.717	17.1151		-1.421	0.536282	0.0091111	4.263	0.199229	0.0340937		-6.29118	0.271258	0.0170213		3.451	0.186562	0.213553	3.451	1.47436	1.42517		0.654204	0.708005		3.82446	0.501722	0.0196093	3.82446	0.462232	0.0203926		5.17359	25.0943
						38.613	49.162		68.778	685.907								-1.218	0.537975	0.0164835	4.466	0.134259	0.0512773		-5.7675	0.288335	0.0155353		3.654	0.0435323	0.0695715	3.654	1.30772	1.26363		1.14122	1.24402		4.28374	0.518902	0.0196417	4.28374	0.491753	0.0188071		1.98897	13.4397
						40.261	49.533		44.877	341.248								-1.015	0.553373	0.0198993	4.669	0.0735938	0.0404176		-5.26437	0.306693	0.0219742		3.857	-0.00673545	0.0170909	3.857	0.96755	0.982639		0.822611	1.17154		4.73829	0.523588	0.0205292	4.73829	0.484546	0.0207105		4.71858	12.3494
						46.69	54.52		69.808	680.987											4.872	0.0832214	0.0512875		-4.78647	0.314579	0.0217675		4.06	0.0364106	0.00316599	4.06	0.664434	0.670178		0.981849	1.29742		5.19428	0.528434	0.0218735	5.19428	0.510539	0.0219307		7.32648	24.2249
						40.838	58.434		38.613	314.26											5.075	0.0935602	0.0628329		-4.2635	0.308953	0.0156041		4.263	0.0176088	0.000442245	4.263	0.387184	0.400876		1.10033	1.05254		5.64875	0.529387	0.0229237	5.64875	0.516204	0.023109		4.97874	13.2039
						50.069	67.5		49.162	582.135															-3.74688	0.32967	0.0235665		4.466	0.0156223	4.65828e-05	4.466	0.20311	0.210306		0.654524	0.779977		6.1046	0.545082	0.0188589	6.1046	0.534898	0.0213905		4.53711	14.989
						29.629	45.083		44.671	193.55															-3.30125	0.333098	0.027796		4.669	0.0362115	3.69997e-06	4.669	0.138489	0.0967643		0.885677	1.03092		6.55896	0.538815	0.0202897	6.55896	0.523757	0.0246725		1.82159	13.0823
						33.338	47.679		52.294	433.449															-2.7865	0.367278	0.0231142		4.872	0.00820686	2.21605e-07	4.872	0.0969316	0.0390483		0.88264	1.27554		7.00935	0.544281	0.0206239	7.00935	0.549033	0.0221991		9.67748	17.0032
									34.41	247.81															-2.2165	0.44464	0.0296734		5.075	0.0331213	1.00085e-08	5.075	0.0672832	0.0138201		0.78335	1.13438		7.46568	0.565984	0.020956	7.46568	0.555721	0.0262411		2.80122	17.6602
									56.58	652.343															-1.74077	0.523897	0.0463276		5.278	0.0289409	3.40855e-10	5.278	0.0663965	0.00428985		0.871246	1.43543		7.92899	0.584142	0.0243922	7.92899	0.574985	0.0238859		5.01771	13.4691
									42.775	352.275															-1.2825	0.675003	0.0360839		5.481	0.03694	8.75343e-12	5.481	0.0526915	0.00116788		0.843844	1.34751		8.38596	0.57034	0.0257457	8.38596	0.57608	0.0279134		3.60399	22.1518
						24	24		68.613	683.385															-0.7125	0.861296	0.0280594		5.684	0.0108533	1.69511e-13	5.684	0.0417849	0.000278851		0.97193	1.08422		8.83858	0.589996	0.0256363	8.83858	0.605285	0.0275883		2.46563	19.7665
									46.813	366.072															-0.285	0.882624	0.0292214		5.887	-0.00876787	2.47528e-15	5.887	0.00689787	5.83945e-05		0.74457	1.29297		9.28752	0.586152	0.0262677	9.28752	0.584343	0.0298036		5.33617	11.6902
									65.028	721.141															0.123913	0.74525	0.015873									0.920447	1.47766		9.73843	0.595402	0.0235308	9.73843	0.60988	0.0306867			8.86307
									37.665	274.291															0.7125	0.690104	0.0288192									1.03332	1.14961		10.2024	0.61828	0.0262363	10.2024	0.621265	0.0305485
									50.893	458.063															1.24412	0.549616	0.0319373									1.00567	1.00183		10.6481	0.614624	0.0232189	10.6481	0.608162	0.0298461
									35.069	196.147															1.69562	0.419574	0.0263286									1.11863	0.917553		11.1081	0.613343	0.0235202	11.1081	0.636357	0.0324814		29	30
									50.563	483.295															2.2165	0.347751	0.0186378									0.90377	1.54339		11.5579	0.62283	0.0271099	11.5579	0.632872	0.0317601
									32.638	213.343															2.74882	0.326687	0.0200442									1.15961	1.48717		12.0097	0.622444	0.0259406	12.0097	0.627054	0.030354
									45.371	402.097															3.25368	0.307371	0.017323									1.30548	1.25876		12.4238	0.662509	0.0263043	12.4238	0.679696	0.034671
									38.077	275.861															3.74688	0.296538	0.017664									1.18369	1.25342		12.8254	0.64472	0.0273482	12.8254	0.640728	0.033416
									62.885	692.175															4.22176	0.29292	0.0219206									0.794541	1.32467		13.287	0.668969	0.0246497	13.287	0.67491	0.0351697
									35.069	472.972															4.7435	0.291757	0.0201896									0.712206	1.34093		13.7352	0.677586	0.0291557	13.7352	0.650131	0.0336813
									50.563	613.437															5.26437	0.287881	0.0168392									1.34009	1.34651		14.1885	0.66706	0.027946	14.1885	0.679733	0.0343659
									31.36	297.657															5.72647	0.280794	0.01605									0.714384	2.16681		14.6481	0.656013	0.0272557	14.6481	0.665968	0.034185
									52.129	507.13															6.21944	0.279798	0.0126712									0.957853	1.52596		15.0986	0.675415	0.0277192	15.0986	0.692018	0.0345016
																									6.75211	0.282223	0.01094									1.05413	1.82795		15.5485	0.678002	0.0292857	15.5485	0.671086	0.0344548
									34	34															7.19308	0.284323	0.0124783									1.14847	1.57345		16.0094	0.695006	0.0292125	16.0094	0.713742	0.0348104
																									7.6725	0.293607	0.00958209									0.863837	1.53557		16.4625	0.695796	0.0327044	16.4625	0.692846	0.0360986
																									8.2425	0.311081	0.0130067									1.17261	1.18665		16.9137	0.712718	0.0328915	16.9137	0.721385	0.0374869
																									8.77941	0.345207	0.0267954									1.06968	0.996484		17.3667	0.695512	0.0313693	17.3667	0.704574	0.0383641
																									9.22312	0.406858	0.0292017									1.03182	1.12725		17.8253	0.699094	0.0282204	17.8253	0.730398	0.0385038
																									9.7465	0.509996	0.0255615									0.982802	2.08991		18.2895	0.689722	0.0320545	18.2895	0.720394	0.0369121
																									10.2687	0.490508	0.0314724									1.13836	0.993119		18.7393	0.709504	0.0285217	18.7393	0.740999	0.0381168
																									10.7069	0.252823	0.035838									0.761136	0.788478		19.1929	0.712301	0.0308304	19.1929	0.741651	0.0371415
																									11.2189	0.0866121	0.0147798									0.698978	1.20053		19.6385	0.711803	0.0297969	19.6385	0.747265	0.038319
																									11.7587	0.036677	0.0108066									0.816165	0.942033		20.0925	0.682105	0.0335297	20.0925	0.734819	0.0380268
																									12.2553	0.0373024	0.0112885									0.913036	1.13507		20.5443	0.730768	0.0343584	20.5443	0.742328	0.0366697
																									12.7642	0.0420939	0.0160839									0.790138	1.22105		21.0023	0.712107	0.037492	21.0023	0.742093	0.0371241
																									13.1883	0.0304215	0.0139627									0.904415	1.4625		21.4512	0.736715	0.0301064	21.4512	0.766977	0.0385159
																									13.6917	0.0522144	0.0189567									0.70438	1.05687		21.9024	0.713041	0.0297703	21.9024	0.747111	0.037825
																									14.24	0.0642748	0.0269151									0.698521	0.812261		22.35	0.76376	0.0314606	22.35	0.77822	0.037775
																									14.6633	0.0557636	0.0217812									0.835057	1.14977		22.7721	0.793554	0.0414027	22.7721	0.798919	0.0452034
																																				1.11147	1.10075		23.1794	0.752765	0.0286961	23.1794	0.778184	0.0375227
																																				0.9089	0.919601		23.6318	0.760851	0.0357074	23.6318	0.783368	0.0400878
																																				0.887158	1.17387		24.0847	0.764692	0.0335381	24.0847	0.786602	0.039275
																																				0.906811	1.34626		24.535	0.769248	0.0366888	24.535	0.776678	0.0425775
																																				0.901152	1.16821		24.9967	0.76775	0.0426664	24.9967	0.801465	0.0395544
																																				0.85711	1.19632		25.4493	0.736455	0.0378148	25.4493	0.777573	0.0390609
																																				0.763657	1.13203		25.9091	0.748913	0.0330778	25.9091	0.805841	0.0418607
																																				0.806583	1.17771		26.3601	0.790064	0.0416365	26.3601	0.796925	0.0403341
																																				0.697526	1.02316		26.8087	0.752668	0.0346619	26.8087	0.827996	0.0404168
																																				0.822763	1.47016		27.2673	0.762218	0.0368091	27.2673	0.803352	0.0420578
																																				0.81847	1.1797		27.7237	0.766081	0.0415084	27.7237	0.810205	0.0408198
																																				0.454222	1.49109		28.1811	0.74924	0.0391661	28.1811	0.813562	0.0432576
																																				0.805795	1.12226		28.6365	0.75308	0.0332756	28.6365	0.841151	0.0405821
																																				0.777613	1.35669		29.0887	0.754443	0.0395533	29.0887	0.839108	0.0380022
																																				0.717942	1.61986		29.5399	0.772126	0.0347205	29.5399	0.85573	0.0379338
																																				1.32411	1.3654		29.9962	0.704317	0.0339178	29.9962	0.816891	0.0396209
																																				0.885844	1.6534		30.4425	0.729579	0.0367889	30.4425	0.866299	0.0390182
																																				0.709427	0.942221		30.9057	0.726489	0.0372611	30.9057	0.861413	0.041759
																																				0.900132	0.76964		31.3542	0.723084	0.0365324	31.3542	0.8673	0.039759
																																				0.79828	1.09266		31.81	0.760579	0.0433792	31.81	0.863578	0.0392246
																																				0.912715	1.04577		32.2553	0.715638	0.0382896	32.2553	0.879959	0.0387431
																																				1.19864	1.01449		32.7133	0.767735	0.0418034	32.7133	0.881209	0.0427606
																																				1.23208	1.02513		33.1282	0.760884	0.044892	33.1282	0.953978	0.0449782
																																				1.27288	1.19433		33.5327	0.796694	0.044104	33.5327	0.864338	0.0447539
																																				1.0857	0.876184		33.9813	0.763128	0.0420932	33.9813	0.896588	0.0398591
																																				0.915498	2.29524		34.4294	0.763883	0.0414299	34.4294	0.844382	0.0448185
																																				1.12396	1.45371		34.8868	0.746309	0.045008	34.8868	0.905195	0.0449521
																																				0.931693	1.34586		35.3464	0.769866	0.0436943	35.3464	0.850605	0.0466441
																																				0.808139	1.36115		35.8004	0.75686	0.0416247	35.8004	0.894907	0.0471373
																																				0.853196	1.70438		36.2557	0.738928	0.0432238	36.2557	0.8571	0.0448579
																																				0.943069	1.44399		36.7038	0.790083	0.0462695	36.7038	0.910947	0.0440689
																																				0.838637	1.08449		37.1484	0.753205	0.048432	37.1484	0.870738	0.0417457
																																				0.846177	1.06902		37.6094	0.770174	0.0499572	37.6094	0.887516	0.0451628
																																				1.29834	1.24253		38.064	0.800252	0.0502003	38.064	0.882074	0.0468313
																																				1.3662	2.35052		38.5171	0.776985	0.0477555	38.5171	0.921464	0.0474593
																																				1.2168	0.959636		38.975	0.821942	0.0440927	38.975	0.882645	0.0478768
																																				1.20449	0.806687		39.4301	0.821658	0.0484986	39.4301	0.9191	0.0460981
																																				1.20804	0.883674		39.8955	0.817799	0.0487806	39.8955	0.892673	0.0472038
																																				1.23119	0.774499		40.3396	0.748996	0.0416828	40.3396	0.931081	0.0500162
																																				1.23652	1.04963		40.7907	0.800856	0.0479456	40.7907	0.919835	0.048993
																																				0.800395	1.06564		41.2532	0.812927	0.0481383	41.2532	0.954176	0.0505903
																																				1.04364	0.618481		41.7063	0.817422	0.0482392	41.7063	0.902045	0.0483994
																																				1.24684	0.987601		42.1568	0.821392	0.0487232	42.1568	0.941049	0.0558509
																																				1.02551	1.23839		42.6182	0.813035	0.0514544	42.6182	0.912686	0.0540969
																																				0.81407	0.966441		43.0621	0.787727	0.0471035	43.0621	0.982363	0.0557453
																																				1.01941	1.18289		43.4901	0.881827	0.0567243	43.4901	0.995987	0.0691232
																																				1.13525	1.48645		43.8835	0.828214	0.0512063	43.8835	0.932543	0.0602251
																																				0.746926	1.78256		44.3345	0.842452	0.0517977	44.3345	0.913724	0.0617817
																																				1.03735	0.98865		44.7818	0.798984	0.052266	44.7818	0.931771	0.0574266
																																				0.815684	1.10486		45.2313	0.783711	0.0492698	45.2313	0.925531	0.0523489
																																				0.696389	1.62608		45.6972	0.782077	0.0539384	45.6972	0.964181	0.0577178
																																				0.808058	1.55894		46.1483	0.81196	0.0506809	46.1483	0.925528	0.0578762
																																				0.783974	1.02968		46.5989	0.805316	0.052941	46.5989	0.966344	0.0608997
																																				0.727839	1.03866		47.0577	0.773426	0.0533897	47.0577	0.927776	0.0575647
																																				0.768401	1.4144		47.5159	0.838943	0.0528495	47.5159	0.974462	0.0594302
																																				0.678655	1.89024		47.9793	0.829	0.0519746	47.9793	0.95208	0.0617545
																																				0.791867	1.73659		48.4258	0.832867	0.0565891	48.4258	0.983903	0.0633079
																																				0.699863	1.32571		48.878	0.848397	0.0545923	48.878	0.970741	0.0622554
																																				0.665935	1.68066		49.3332	0.818663	0.055398	49.3332	0.989429	0.0658835
																																				0.970451	1.51232		49.787	0.796258	0.057488	49.787	0.969242	0.0584795
																																				0.562754	1.77537		50.247	0.796803	0.0601797	50.247	1.0187	0.0626165
																																				0.933694	1.48147		50.6938	0.774778	0.0519562	50.6938	0.937476	0.0614457
																																				1.05326	1.22509		51.1352	0.849484	0.0582899	51.1352	1.00031	0.0623943
																																				0.924856	1.1635		51.5988	0.804641	0.0598734	51.5988	0.976421	0.0610534
																																				0.954753	1.67816		52.0482	0.799459	0.0541985	52.0482	1.00631	0.0606087
																																				1.18065	1.00102		52.5084	0.821407	0.0568965	52.5084	1.0085	0.064271
																																				1.11788	1.01864		52.9609	0.814518	0.0558949	52.9609	0.991886	0.064981
																																				1.25864	2.23583		53.4195	0.817514	0.0526319	53.4195	0.981214	0.0683893
																																				1.17321	1.03113		53.8424	0.857671	0.0609225	53.8424	1.09875	0.0747638
																																				0.926396	0.750572		54.2498	0.887138	0.0560339	54.2498	0.98286	0.0621377
																																				1.04778	1.10761		54.6998	0.876616	0.0577171	54.6998	1.02203	0.0629148
																																				0.760348	0.757867		55.1455	0.838339	0.0542842	55.1455	0.977193	0.0620272
																																				0.742347	1.37093					55.6002	1.01887	0.0593475
																																				0.782214	1.29431					56.0654	0.987404	0.0595415
																																				1.04004	0.900287					56.5092	1.02449	0.0639522
																																				0.802857	0.950982					56.9609	0.963988	0.063018
																																				0.863665	1.66545					57.4165	1.00659	0.0596881
																																				0.916401	1.35108					57.8658	0.974076	0.0617124
																																				0.917168	0.988429					58.3234	1.01984	0.0635453
																																				0.971416	1.31068					58.7783	0.955567	0.056134
																																				1.13198	0.817102					59.241	1.02007	0.0625913
																																				0.977233	1.14423					59.7087	0.994953	0.0640507
																																				1.1863	1.30704					60.1495	1.00557	0.0635897
																																				1.08676	1.03286					60.5953	1.02067	0.0604351
																																				1.47632	0.882466					61.0364	1.02742	0.0586478
																																				1.02821	1.06552					61.4793	0.979938	0.0660315
																																				1.01064	1.5769					61.9268	1.04383	0.0624847
																																				0.647217	1.23343					62.3889	0.979117	0.0610874
																																				0.919161	1.36734					62.8468	1.00632	0.0641589
																																				1.00457	1.51754					63.3036	1.00299	0.0645291
																																				1.07411	1.36804					63.7188	1.04359	0.0717453
																																				1.18188	0.945109					64.1369	0.985802	0.0623383
																																				0.992359	1.33592					64.5863	1.0464	0.0650018
																																				0.867904	1.45908					65.0305	0.964968	0.0653142
																																				1.3275	0.79965
																																				1.01031	0.899541
																																				0.928994	1.22345
																																				1.01587	1.07251
																																				1.00179	1.11645
																																				1.00433	1.26366
																																				1.22852	0.970588
																																				1.05041	0.985091
																																				1.18095	1.91445
																																				0.973574	1.39833
																																				1.01986	1.90904
																																				0.929438	2.07982
																																				0.961138	1.66434
																																				0.743966	1.54672
																																				0.743624	1.44046
																																				1.21456	1.45459
																																				1.2141	1.23068
																																				0.76207	1.96306
																																				0.987436	1.22741
																																				0.691697	1.02734
																																				0.848033	0.967618
																																				0.833337	0.942612
																																				1.1818	1.3835
																																				1.10297	1.19179
																																				0.853988	1.45459
																																				0.853256	1.41619
																																				1.0032	2.01311
																																				1.54901	2.09498
																																				1.03872	1.84772
																																				0.992612	1.11861
																																				0.687578	1.15699
																																				0.680988	1.42289
																																				0.682494	1.64377
																																				0.660695	1.01624
																																				0.785316	1.31579
																																				0.702827	1.00961
																																				1.22054	1.77065
																																				1.31668	1.80471
																																				1.12164	1.65104
																																					1.63652
																																					1.87663
																																					1.66538
																																					1.01274
																																					1.09659
																																					1.62392
																																					1.42176
																																					1.5608
																																					1.66979
																																					1.85183
																																					1.7875
																																					1.16559
																																					1.17194
																																					1.14525
																																					1.19961
																																					1.36742
																																					1.50188
																																					1.18715
																																					1.02836
																																					1.56657
																																					1.2514
																																					2.31654
																																					1.25594
																																					1.31116
																																					1.34393
																																					1.42991
																																					1.34139
																																				192	219
