# Supplementary material for: Polarized branched Actin modulates cortical mechanics to produce unequal-size daughters during asymmetric division
Source: Nat Cell Biol. 2023 Feb 6;25(2):235–45. doi: 10.1038/s41556-022-01058-9 (PMC9928585; doi:10.1038/s41556-022-01058-9)
Supplement: Source Data Extended Data Fig. 2 — Statistical source data. [file 41556_2022_1058_MOESM15_ESM.xlsx]

## Sheet: Extended Fig. 2
	Extended Fig. 2b			Extended Fig. 2d				Extended Fig. 2f
	Cortical Actin Asymmetry			Linescan of Lifeact signal				Linescan of Lifeact signal
				NausRNAI				SMIFH2
	SOP	Neuroblast		Relative Position	Normalized Intensity	SEM		Relative Position	Norm. Fluoresecnce	SEM
	0.097137	0.160919		-15.9953	0.0115889	0.00213578		-14.64	0.0013727	0.0013727
	0.175681	0.15738		-14.7033	0.0104168	0.0047255		-14.1383	0.0144915	0.00737505
	0.177168	0.192033		-14.239	0.0108904	0.00404801		-13.6375	0.014954	0.00834557
	0.0503722	0.162401		-13.7227	0.018339	0.00263826		-13.1383	0.0208334	0.00454034
	0.154063	0.19379		-13.225	0.0205705	0.00354918		-12.5514	0.0435457	0.0061758
	0.170023	0.337551		-12.738	0.0172841	0.00387222		-12.0062	0.0637143	0.011927
	0.211779	0.263401		-12.2331	0.030102	0.00523776		-11.4112	0.119739	0.0364087
	0.127134	0.326263		-11.7314	0.0269007	0.00545201		-10.881	0.139489	0.0460011
	0.226562	0.166874		-11.2623	0.057175	0.010665		-10.3308	0.271035	0.0640068
	0.281472	0.185341		-10.7053	0.168677	0.0331206		-9.75273	0.403971	0.0730924
	0.114549			-10.2356	0.336631	0.0574408		-9.1825	0.51952	0.057596
	0.192826			-9.74389	0.456766	0.0383238		-8.67875	0.58606	0.0318746
				-9.25222	0.517936	0.0390393		-8.21636	0.607387	0.0207099
				-8.79312	0.526426	0.017069		-7.62917	0.614194	0.0261554
				-8.26	0.537121	0.0141515		-7.094	0.603045	0.0381417
	12	10		-7.78417	0.510435	0.0149069		-6.50923	0.637412	0.0294667
				-7.27688	0.540813	0.015147		-5.91182	0.637925	0.0374503
				-6.72857	0.528522	0.0144626		-5.36273	0.699073	0.0309552
				-6.26417	0.545795	0.0173745		-4.842	0.676384	0.0422393
				-5.76867	0.543105	0.0138985		-4.29583	0.705902	0.0343847
				-5.26308	0.545312	0.0193403		-3.6925	0.69683	0.0276934
				-4.79154	0.558406	0.0189259		-3.16556	0.69905	0.0300857
				-4.26063	0.569074	0.0166855		-2.64583	0.750113	0.0173509
				-3.74308	0.548014	0.0197588		-2.096	0.816556	0.0226905
				-3.25923	0.581301	0.0170719		-1.5475	0.858058	0.0174475
				-2.78071	0.589211	0.0184176		-0.999	0.883688	0.0200992
				-2.26571	0.603124	0.0171159		-0.4525	0.92094	0.0153178
				-1.76071	0.607637	0.0182433		0.150833	0.936532	0.0182188
				-1.26538	0.699147	0.0215375		0.704	0.890713	0.0247779
				-0.773333	0.805107	0.0266901		1.22273	0.860773	0.0277139
				-0.327778	0.947832	0.0164798		1.77182	0.792818	0.0401233
				0.163889	0.969015	0.0130632		2.32	0.734224	0.0349811
				0.773333	0.780087	0.0235196		2.844	0.719709	0.0345425
				1.24583	0.696126	0.0337452		3.39083	0.700629	0.0269931
				1.74333	0.609869	0.02232		3.99417	0.704413	0.0272812
				2.26571	0.604568	0.0222577		4.51889	0.725414	0.0295567
				2.76385	0.576751	0.025253		5.03917	0.691454	0.0246811
				3.24071	0.596228	0.0221631		5.61455	0.69653	0.0258354
				3.74308	0.56779	0.0234282		6.1875	0.692605	0.0259737
				4.24467	0.587691	0.0243861		6.71667	0.674263	0.0320129
				4.77071	0.573714	0.0241248		7.23583	0.68502	0.0267371
				5.26308	0.554623	0.0228676		7.785	0.681753	0.0276594
				5.75214	0.562701	0.0215099		8.335	0.671641	0.0296036
				6.24385	0.550692	0.0252679		8.90273	0.693155	0.0297379
				6.72857	0.560007	0.0222602		9.45545	0.742919	0.028891
				7.262	0.567104	0.021706		10.0292	0.795767	0.0310131
				7.7425	0.553148	0.0199804		10.586	0.567097	0.064739
				8.20308	0.563815	0.0198462		11.0991	0.251692	0.0407965
				8.74647	0.55059	0.0165386		11.6775	0.1242	0.0132432
				9.227	0.560025	0.0218869		12.2518	0.100101	0.0126606
				9.74125	0.532594	0.0173664		12.774	0.0903362	0.0129131
				10.2363	0.458139	0.0423464		13.2982	0.0703016	0.0106971
				10.7067	0.295978	0.0446335		13.8609	0.0541876	0.0113077
				11.2527	0.152782	0.0389504		14.4057	0.0545024	0.0144622
				11.7277	0.0753499	0.0195831		14.795	0.060213	0.0227804
				12.2309	0.0468246	0.00836889
				12.7458	0.034422	0.00664878
				13.2389	0.0355494	0.010239
				13.722	0.0266308	0.0073504
				14.2457	0.0159115	0.00283095
				14.7562	0.0191859	0.00243793
				15.4564	0.178736	0.0832071
