# Supplementary material for: Polarized branched Actin modulates cortical mechanics to produce unequal-size daughters during asymmetric division
Source: Nat Cell Biol. 2023 Feb 6;25(2):235–45. doi: 10.1038/s41556-022-01058-9 (PMC9928585; doi:10.1038/s41556-022-01058-9)
Supplement: Source Data Extended Data Fig. 3 — Statistical source data. [file 41556_2022_1058_MOESM16_ESM.xlsx]

## Sheet: Extended Fig. 3
	Extended Fig. 3b				Extended Fig. 3d				Extended Fig. 3f				Extended Fig. 3h				Extended Fig. 3j
	Rac1				Cdc42				Dia				Fascin				Filamin (cheerio)
	Relative Position	Norm. Fluoresecnce	SEM		Relative Position	Norm. Fluoresecnce	SEM		Relative Position	Norm. Fluoresecnce	SEM		Relative Position	Norm. Fluoresecnce	SEM		Relative Position	Norm. Fluoresecnce	SEM
	-15.7355	0.161263	0.0194174		-15.4636	-0.199199	0.0980176		-16.1586	0.0264839	0.00526698		-15.9044	0.0167672	0.00271702		-14.8829	0.232324	0.0733813
	-14.742	0.154351	0.060198		-14.715	-0.0521013	0.0697559		-14.8155	0.0303673	0.011204		-14.8473	0.0277753	0.00837492		-14.3075	0.215171	0.100349
	-14.3811	0.124825	0.039832		-14.1675	-0.052083	0.0695714		-14.4	0.0405286	0.00826787		-14.4158	0.0499396	0.0166289		-13.9675	0.18898	0.092447
	-13.9865	0.218038	0.0393976		-13.6182	-0.0378889	0.0667281		-14.0235	0.04392	0.0107796		-14.0019	0.0548174	0.0216296		-13.5162	0.20244	0.0467338
	-13.6129	0.181759	0.0415367		-13.0865	-0.0124571	0.0590071		-13.6216	0.0469694	0.00791262		-13.6225	0.0573946	0.017486		-13.0672	0.184834	0.0505275
	-13.2303	0.161053	0.0362098		-12.5661	-0.0144692	0.0505834		-13.2175	0.0586009	0.0102415		-13.2074	0.0606453	0.0180262		-12.6506	0.169321	0.0542249
	-12.8215	0.192141	0.0317733		-12.0044	0.00922891	0.0439997		-12.8462	0.0573316	0.0082941		-12.8215	0.0648969	0.0169657		-12.2433	0.207743	0.0490872
	-12.3822	0.206345	0.0384023		-11.4146	0.0207008	0.0608085		-12.3947	0.0730721	0.0163514		-12.4038	0.0841748	0.0224067		-11.8495	0.238193	0.0638074
	-11.9975	0.232488	0.0340565		-10.8635	0.213041	0.0376563		-11.9933	0.105546	0.0247877		-12.0226	0.0705086	0.0177046		-11.4931	0.415433	0.0664654
	-11.5837	0.236903	0.0366713		-10.3272	0.322126	0.045337		-11.5871	0.107595	0.0339807		-11.6096	0.142223	0.0263197		-11.1014	0.487613	0.0809139
	-11.1676	0.250495	0.0411539		-9.7775	0.41682	0.0397143		-11.2046	0.161397	0.0381936		-11.197	0.158885	0.0271625		-10.6642	0.482899	0.0649978
	-10.8071	0.309132	0.0472481		-9.21923	0.435663	0.0308982		-10.8267	0.229556	0.0362809		-10.8167	0.301374	0.0334191		-10.2506	0.560023	0.079299
	-10.4435	0.386276	0.0326479		-8.69619	0.453317	0.033867		-10.4025	0.355026	0.0363198		-10.3914	0.410727	0.029986		-9.88056	0.595799	0.0741867
	-10.02	0.481691	0.0330542		-8.19292	0.476838	0.0290308		-10.01	0.417223	0.0296194		-9.99833	0.492134	0.0309236		-9.46375	0.503439	0.057485
	-9.60187	0.441106	0.0292512		-7.65333	0.478514	0.0287778		-9.60375	0.456088	0.0273453		-9.60667	0.533112	0.0252682		-9.02136	0.497198	0.0850523
	-9.23	0.411521	0.0360339		-7.1008	0.468581	0.0267893		-9.21833	0.428464	0.0274534		-9.22941	0.531492	0.0304021		-8.63375	0.383881	0.0602115
	-8.82447	0.410414	0.0238898		-6.491	0.523676	0.0282686		-8.82531	0.448504	0.0259728		-8.81226	0.554901	0.0197099		-8.22577	0.312662	0.046063
	-8.41059	0.348807	0.032052		-5.8875	0.549057	0.0301327		-8.40611	0.448189	0.0249587		-8.38421	0.562496	0.0250804		-7.785	0.273688	0.0516749
	-8.00088	0.31536	0.0379706		-5.3475	0.575448	0.0252079		-7.99464	0.483688	0.027948		-7.9908	0.581328	0.0227743		-7.42833	0.233098	0.0558875
	-7.62941	0.326436	0.0352929		-4.81083	0.584923	0.0213903		-7.62059	0.45818	0.0289659		-7.59783	0.576139	0.0197991		-7.01042	0.201211	0.0389662
	-7.19632	0.308618	0.0316362		-4.27417	0.581615	0.0248076		-7.16917	0.514984	0.0284882		-7.17167	0.60459	0.0221922		-6.60222	0.230367	0.0384915
	-6.79562	0.296185	0.0287323		-3.71615	0.579909	0.0211765		-6.79885	0.522358	0.0293418		-6.8155	0.607345	0.0223012		-6.2175	0.183616	0.0400506
	-6.39237	0.322389	0.0367479		-3.17636	0.586227	0.0211538		-6.38368	0.530422	0.0249869		-6.38444	0.626323	0.02076		-5.79591	0.213297	0.0512698
	-6.00786	0.33285	0.0488948		-2.6528	0.59358	0.0203935		-6.01545	0.569436	0.0316955		-5.99571	0.609229	0.0223467		-5.3975	0.142359	0.0403717
	-5.61632	0.314338	0.0353051		-2.08154	0.635692	0.0276446		-5.618	0.568884	0.0218876		-5.63211	0.634696	0.0245783		-4.97318	0.153088	0.0243583
	-5.21618	0.299816	0.0328689		-1.52	0.706774	0.0329629		-5.21462	0.601595	0.028798		-5.24769	0.658699	0.0209808		-4.57556	0.20422	0.0427652
	-4.80882	0.310215	0.0320499		-0.965385	0.776037	0.027525		-4.83206	0.568489	0.0264382		-4.83136	0.645771	0.0220269		-4.18136	0.234954	0.041903
	-4.44167	0.323775	0.0399176		-0.405	0.88863	0.0187519		-4.42031	0.609947	0.0243481		-4.4308	0.679772	0.0226321		-3.74682	0.246881	0.047571
	-4.0345	0.334386	0.041463		0.135	0.89683	0.0225675		-4.01875	0.586942	0.0275156		-4.042	0.648541	0.0266215		-3.37063	0.276164	0.0641081
	-3.60588	0.357614	0.049932		0.662609	0.817232	0.0276627		-3.633	0.610349	0.0205829		-3.62286	0.683411	0.0220322		-2.96542	0.290635	0.067572
	-3.22437	0.353074	0.0410982		1.1984	0.703357	0.0234746		-3.22765	0.602154	0.0286029		-3.21895	0.651854	0.0290044		-2.539	0.475965	0.0945806
	-2.82806	0.377438	0.0427853		1.76769	0.658278	0.0252165		-2.83433	0.636589	0.0300584		-2.83538	0.714679	0.0247173		-2.1425	0.50257	0.116793
	-2.41556	0.427897	0.0472591		2.31783	0.631036	0.024967		-2.42794	0.635291	0.0405862		-2.41952	0.719881	0.0334418		-1.71682	0.512449	0.0834825
	-2.00029	0.48104	0.0565737		2.86385	0.606885	0.0232089		-1.99167	0.679213	0.0346884		-2.01333	0.727558	0.0285104		-1.335	0.602327	0.0884348
	-1.61353	0.566754	0.0524793		3.4225	0.622278	0.0284631		-1.60731	0.725411	0.0347706		-1.61632	0.765526	0.0304663		-0.9455	0.69676	0.0750107
	-1.20611	0.638282	0.0557395		3.9625	0.625602	0.0283994		-1.2075	0.841455	0.0261735		-1.22346	0.794211	0.0254399		-0.525455	0.648182	0.0577724
	-0.811875	0.686489	0.0586902		4.5104	0.631006	0.0258629		-0.806	0.904694	0.0286493		-0.818095	0.838636	0.0334182		-0.0979167	0.597401	0.0575911
	-0.389524	0.717244	0.0599091		5.0664	0.639078	0.0268906		-0.381579	0.866013	0.0284511		-0.395172	0.849503	0.0234711		0.320625	0.615691	0.106804
	0	0.674762	0.0899791		5.6175	0.616876	0.0259133		0	0.763791	0.0400112		0	0.83825	0.0359857		0.6795	0.539872	0.105251
	0.367368	0.572122	0.0481988		6.1575	0.566516	0.0251699		0.381579	0.712511	0.0383446		0.387857	0.808907	0.02147		1.09136	0.465825	0.0903959
	0.788333	0.476796	0.060189		6.66636	0.538814	0.026936		0.776154	0.668824	0.0341582		0.789	0.7692	0.0307944		1.504	0.41641	0.0721016
	1.19471	0.365199	0.0597552		7.23214	0.533545	0.0219637		1.18675	0.628511	0.0233516		1.19269	0.754912	0.0294513		1.92409	0.30484	0.0444843
	1.57688	0.435343	0.0646322		7.79565	0.522227	0.0317413		1.60731	0.628713	0.0276921		1.5855	0.722106	0.0271954		2.3355	0.225361	0.0377953
	1.97921	0.324619	0.0543326		8.37	0.504149	0.0252499		1.97941	0.629385	0.0303167		2.00571	0.706561	0.0247794		2.70944	0.177757	0.0305514
	2.3925	0.406826	0.0553228		8.93826	0.502824	0.0265431		2.37833	0.656814	0.0246999		2.4105	0.6914	0.0268526		3.13708	0.183013	0.0297864
	2.78361	0.33743	0.0468692		9.46583	0.527414	0.0257835		2.76969	0.618231	0.026205		2.805	0.710864	0.0274881		3.58182	0.136199	0.0260535
	3.18765	0.316033	0.04821		10.0246	0.59442	0.0271134		3.19278	0.64538	0.0265532		3.18909	0.69668	0.0257673		3.98056	0.148838	0.0291886
	3.59444	0.320107	0.0520166		10.5842	0.387534	0.0411013		3.61844	0.647749	0.0242958		3.62286	0.713173	0.0220843		4.3615	0.185228	0.036649
	4.00529	0.367789	0.0508177		11.1208	0.184747	0.0342415		4.01875	0.633114	0.0282956		4.01412	0.673593	0.0302831		4.79125	0.135095	0.0261529
	4.38971	0.319565	0.050287		11.6608	0.118682	0.0180767		4.42031	0.655643	0.0264541		4.40607	0.695365	0.0206157		5.21167	0.12024	0.0269439
	4.79722	0.354356	0.0529116		12.2319	0.0882909	0.0141059		4.80967	0.620508	0.0290819		4.8145	0.647919	0.0257316		5.56333	0.12968	0.0261781
	5.17679	0.37981	0.0559079		12.7945	0.0603026	0.0133795		5.15308	0.642743	0.0328128		5.162	0.66571	0.0230482		5.9475	0.137427	0.0306628
	5.57667	0.356431	0.0468781		13.3323	0.0653713	0.0172728		5.59818	0.617676	0.0249719		5.56333	0.664348	0.0220458		6.3415	0.151225	0.037587
	5.994	0.388241	0.0624743		13.8795	0.0668004	0.0141345		6.01545	0.586242	0.0358462		5.96167	0.644144	0.0241047		6.75409	0.142846	0.0337696
	6.36794	0.349685	0.0494425		14.3957	0.0468409	0.0177104		6.37167	0.570105	0.0276322		6.35793	0.646817	0.0205708		7.19773	0.187123	0.0321267
	6.76059	0.351112	0.0506097		14.8014	0.0753193	0.0382059		6.74875	0.562591	0.029646		6.75941	0.635682	0.0255036		7.62455	0.198425	0.0350682
	7.1865	0.396815	0.0465281		15.5765	0.109419	0.0323706		7.15225	0.56029	0.023781		7.14714	0.629925	0.021733		8.0375	0.268792	0.0556509
	7.57692	0.425737	0.0550094						7.58214	0.564136	0.0265239		7.57857	0.607537	0.0223452		8.42167	0.318436	0.0539135
	7.96262	0.405617	0.0411832						7.96029	0.51521	0.0240505		7.97667	0.605021	0.0217826		8.83458	0.437116	0.0638176
	8.41059	0.483716	0.0486369						8.40611	0.530157	0.024435		8.38421	0.597844	0.0254549		9.23125	0.602294	0.0889259
	8.80382	0.530516	0.0358108						8.80036	0.548112	0.0261721		8.79214	0.583748	0.0205748		9.5905	0.820552	0.137681
	9.19294	0.556907	0.048324						9.19265	0.515418	0.0235065		9.195	0.568763	0.0261189		10.0625	0.983625	0.0849494
	9.562	0.644535	0.0422233						9.60375	0.54008	0.0253856		9.58458	0.587207	0.024153		10.4994	0.896864	0.116261
	9.96842	0.725391	0.0462526						9.99733	0.512707	0.0300481		9.965	0.549319	0.0281282		10.8361	0.672543	0.107525
	10.407	0.780109	0.0425348						10.3906	0.488285	0.0266949		10.3856	0.516663	0.0278934		11.1978	0.591788	0.0873862
	10.8071	0.562366	0.0619174						10.7987	0.370584	0.0364991		10.8	0.420845	0.0342265		11.6146	0.430534	0.0594325
	11.1676	0.47488	0.0418323						11.1775	0.260182	0.0342122		11.1861	0.29476	0.0393064		12.0829	0.381194	0.0721189
	11.5837	0.395591	0.0456467						11.585	0.149145	0.0326785		11.6083	0.150666	0.0278067		12.4994	0.363475	0.090812
	11.9975	0.336867	0.0406669						11.9773	0.0986035	0.0240346		12.0236	0.07737	0.0214337		12.8914	0.328439	0.0646061
	12.3694	0.319022	0.0471495						12.3789	0.084286	0.0206677		12.3841	0.0683869	0.0234863		13.275	0.325126	0.0896508
	12.7861	0.289299	0.0426119						12.7946	0.0565555	0.0197503		12.7852	0.0438389	0.0124407		13.6595	0.295533	0.0782834
	13.2003	0.270866	0.0503428						13.1522	0.0743432	0.0216153		13.1845	0.056451	0.0217095		14.0957	0.351025	0.0732559
	13.6075	0.271489	0.0448042						13.6243	0.0629152	0.0208809		13.6223	0.0481743	0.017505		14.39	0.618887	0.0292676
	13.9808	0.290932	0.055744						14.025	0.0603886	0.0274548		14.0044	0.0431478	0.0219481		15.6386	0.428706	0.035474
	14.3545	0.271984	0.0573658						14.4054	0.0546754	0.0185534		14.4267	0.0369692	0.020105
	14.7628	0.248352	0.0545255						14.8107	0.0626014	0.0167432		14.846	0.0258739	0.0266848
	16.3963	0.295679	0.0420876						15.8801	0.0402993	0.00953091		15.8015	0.00136094	0.00995511
