# Supplementary material for: Polarized branched Actin modulates cortical mechanics to produce unequal-size daughters during asymmetric division
Source: Nat Cell Biol. 2023 Feb 6;25(2):235–45. doi: 10.1038/s41556-022-01058-9 (PMC9928585; doi:10.1038/s41556-022-01058-9)
Supplement: Source Data Extended Data Fig. 4 — Statistical source data. [file 41556_2022_1058_MOESM17_ESM.xlsx]

## Sheet: Extended Fig. 4
	Extended Fig. 4l
	Daughter Size Ratio
	Control	GBP-Pon / MRLCWT-GFP	GBP-Pon / MRLCCA-GFP	GBP-Baz / MRLCWT-GFP	GBP-Pon / Fimbrin	GBP-Pon / α-Actinin
	1.2152	1.33757	1.3659	1.05783	1.9178	2.3081
	1.2397	1.40571	1.7724	1.11099	1.5777	1.9682
	1.2421	1.48357	2.0186	0.930468	1.744	1.9049
	1.2521	1.51728	1.701	1.20572	1.5502	1.5127
	1.2651	1.52312	1.7458	1.13802	1.5544	1.8765
	1.2947	1.58696	1.3889	1.20497	1.5809	1.5396
	1.2948	1.58754	1.5633	1.16714	1.6571	1.3582
	1.2949	1.60349	1.6469		1.4727	1.9426
	1.3032	1.61991	1.7914		1.3978	1.824
	1.3176	1.63081	1.3503		1.4809	1.7602
	1.3337	1.70985			1.556	1.861
	1.3499	1.73155			1.6348	1.4006
	1.3542	1.83986			1.6226	1.7801
	1.3663	1.88223			1.6631	1.3457
	1.3747	1.94669			1.6291	1.574
	1.3766	1.97507			1.6694	2.1798
	1.3893	2.33048				1.9376
	1.4079					1.9612
	1.4123					1.9627
	1.414					1.311
	1.4319					2.0188
	1.442					1.9295
	1.4467					2.3449
	1.452					1.8258
	1.4536					1.5739
	1.4853					1.6329
	1.5505					2.0368
	1.5517
	1.5538
	1.5556
	1.5721
	1.6105
	1.6634
	33	17	10	7	16	27
