# Supplementary material for: Polarized branched Actin modulates cortical mechanics to produce unequal-size daughters during asymmetric division
Source: Nat Cell Biol. 2023 Feb 6;25(2):235–45. doi: 10.1038/s41556-022-01058-9 (PMC9928585; doi:10.1038/s41556-022-01058-9)
Supplement: Source Data Extended Data Fig. 5 — Statistical source data. [file 41556_2022_1058_MOESM18_ESM.xlsx]

## Sheet: Extended Fig. 5
	Extended Fig. 5b				Extended Fig. 5d				Extended Fig. 5e						Extended Fig. 5f			Extended Fig. 5h				Extended Fig. 5j							Extended Fig. 5l			Extended Fig. 5n
	Linescan of Lifeact signal				Linescan of Lifeact signal				Daughter Size Ratio						Cortical Actin vs Daughter-Cell Size (raw data _unbinned)			WAVE Control				GBP Pon / WAVE							Daughter Size Ratio			GBP Baz / WAVE
	dshRNAI				Gb13FRNAI																	Lifeact signal			WAVE signal							Lifeact signal			WAVE signal
	Relative Position	Norm. Fluoresecnce	SEM		Relative Position	Norm. Fluoresecnce	SEM		Control	dshRNAI	Gb13FRNAI	NausRNAI	SMIFH2		Daughter Size Ratio	Posterior Actin Enrichment		Relative Position	Norm. Fluoresecnce	SEM		Relative Position	Norm. Fluoresecnce	SEM	Relative Position	Norm. Fluoresecnce	SEM		lgl3A + No Light	lgl3A + Light		Relative Position	Norm. Fluoresecnce	SEM	Relative Position	Norm. Fluoresecnce	SEM
	-16.5057	0.0209688	0.00322465		-15.8572	0.0266356	0.00605625		1.2152	0.9602	0.9875	1.0157	1.2874		0.9253	-0.175431		-15.8969	0.0143814	0.00318467		-15.5527	0.01393	0.00249001	-15.6213	0.0108569	0.00287375		0.9887	1.228		-15.345	0.0545086	0.0104915	-14.7167	0.0225928	0.0100635
	-14.75	0.051905	0.036384		-14.738	0.0201497	0.00622921		1.2397	1.0126	1.0194	0.9618	1.4317		1.2661	1.1813		-14.7283	0.0318785	0.010064		-14.7044	0.0205932	0.00287596	-14.7082	0.0169376	0.00382918		1.034	1.2795		-14.685	0.0806628	0.0011957	-14.2533	0.0134536	0.00802483
	-14.2418	0.140565	0.0497723		-14.2983	0.0486434	0.0115918		1.2421	0.9976	1.0184	1.0284	1.2505		1.717	0.946772		-14.2456	0.0364465	0.0100177		-14.1376	0.0156422	0.00286974	-14.1167	0.0190888	0.00286968		1.0104	1.233		-14.2375	0.0168878	0.0125704	-13.7383	0.0197467	0.00388696
	-13.6754	0.111343	0.0363756		-13.7862	0.0511579	0.0130173		1.2521	1.0872	1.1184	0.9802	1.5059		1.5705	1.95763		-13.7442	0.0348469	0.00796535		-13.6271	0.0114824	0.00292928	-13.626	0.0139927	0.00356759		1.0069	1.2861		-13.6971	0.0453854	0.0279625	-13.202	0.0196651	0.00653288
	-13.2356	0.103005	0.0413689		-13.3058	0.0534406	0.0118834		1.2651	1.0129	1.2674	0.9439	1.2941		1.1151	0.727676		-13.2659	0.0412959	0.00784642		-13.0937	0.0334495	0.0083433	-13.0864	0.0178351	0.00303138		1.1198	1.3631		-13.202	0.0430255	0.0189432	-12.7443	0.0150067	0.00507335
	-12.7543	0.125831	0.0349427		-12.8	0.0584864	0.0121189		1.2947	1.0586	0.9428	1.1221	1.3143		1.1888	0.776304		-12.7519	0.0320212	0.00569422		-12.5296	0.0454329	0.0113294	-12.5308	0.0176131	0.00283769		1.0032	1.2425		-12.7314	0.0935752	0.0393088	-12.1878	0.0136248	0.00497648
	-12.1886	0.116595	0.0314004		-12.2526	0.0656157	0.01251		1.2948	0.932	1.0381	1.068	1.3932		1.3211	0.039122		-12.243	0.0402989	0.00677101		-11.9604	0.0471794	0.00973602	-11.9693	0.0221512	0.00307477		0.9081	1.1202		-12.1829	0.0565289	0.0305393	-11.7333	0.0171334	0.00594312
	-11.7	0.142531	0.0395327		-11.7683	0.0804252	0.0196148		1.2949	0.9839	0.9843	1.0889	1.3985		1.1861	0.118803		-11.7107	0.048843	0.00639425		-11.3635	0.0407233	0.00890857	-11.3621	0.0256232	0.00316829		1.0496	1.2169		-11.7329	0.0406391	0.0232728	-11.2811	0.0176041	0.00563647
	-11.2338	0.24708	0.0407041		-11.2779	0.12568	0.0234831		1.3032	0.995	1	1.2242			1.2513	0.553927		-11.2435	0.047408	0.0063678		-10.871	0.0556568	0.0136193	-10.864	0.0591342	0.0250684		1.1466	1.4177		-11.2813	0.0435466	0.0120251	-10.697	0.0205874	0.00519016
	-10.6786	0.368671	0.0360929		-10.7387	0.240903	0.0363106		1.3176	1.011	1.0422	0.9855			1.382	0.775555		-10.72	0.0549081	0.0060582		-10.3517	0.0551823	0.0107689	-10.3547	0.0912488	0.0408571		1.1133	1.0572		-10.712	0.0675563	0.0211439	-10.2117	0.0202932	0.00704594
	-10.2111	0.495787	0.0347528		-10.2726	0.32698	0.0375346		1.3337		1.1774	1.3121			1.3156	0.0418237		-10.2529	0.0639313	0.00692539		-9.74966	0.0714857	0.0103965	-9.74862	0.103404	0.0442882		0.9744	1.1815		-10.2167	0.0686735	0.0301745	-9.723	0.0301291	0.00555222
	-9.74143	0.53245	0.0297124		-9.76958	0.468172	0.0244807		1.3499		0.9341	1.1016			1.3141	1.49433		-9.74839	0.0681125	0.00633245		-9.15931	0.0857491	0.0112444	-9.16286	0.0912147	0.0291089		1.0961	1.1928		-9.72	0.0919021	0.0255129	-9.264	0.0493735	0.00942763
	-9.27556	0.576648	0.0405135		-9.31294	0.522337	0.0197193		1.3542		1.2651	0.9789			1.4156	0.773191		-9.27421	0.0883883	0.00933138		-8.68556	0.132258	0.0186843	-8.69105	0.116357	0.0250815		1.1842			-9.252	0.102291	0.0264765	-8.83889	0.126147	0.0199862
	-8.82923	0.541089	0.0346208		-8.83708	0.516634	0.0144773		1.3663		1.4506	1.0011			1.4464	1.03924		-8.79871	0.16477	0.0201785		-8.20828	0.410967	0.0451659	-8.1969	0.406193	0.0394209		1.1243			-8.81556	0.194245	0.0384774	-8.261	0.343879	0.0436503
	-8.28769	0.55057	0.0339282		-8.28542	0.500894	0.0155262		1.3747		1.0623	1.0519			0.9848	0.678046		-8.2612	0.359466	0.0363847		-7.61483	0.874838	0.0449346	-7.61143	0.899651	0.0332604		1.0365			-8.26222	0.491432	0.0651378	-7.76167	0.436064	0.0524856
	-7.80727	0.585294	0.0339024		-7.7805	0.497063	0.0152335		1.3766		1.2151	1.1053			1.3676	0.812858		-7.78615	0.550016	0.0321212		-7.04815	0.839155	0.043906	-7.05148	0.842375	0.0289862		0.8788			-7.75429	0.717404	0.0594548	-7.31889	0.485827	0.0383924
	-7.30286	0.583112	0.0254496		-7.32429	0.502713	0.0149467		1.3893		1.4187	1.2537			1.789	1.84667		-7.265	0.645771	0.0358302		-6.50846	0.728213	0.0274167	-6.50731	0.656998	0.0245724		1.0387			-7.30375	0.760713	0.046938	-6.76111	0.474262	0.0182313
	-6.76333	0.56908	0.0361453		-6.81522	0.502724	0.0145231		1.4079		1.3869	1.2318			0.9066	0.0520284		-6.76192	0.70368	0.0367199		-5.96429	0.64921	0.0231973	-5.97185	0.549184	0.0243557		1.0867			-6.76444	0.767263	0.0344205	-6.28286	0.463667	0.0150647
	-6.29091	0.619009	0.0341623		-6.3265	0.500152	0.0148806		1.4123		1.2368				0.8902	0.0289703		-6.2684	0.76484	0.0216728		-5.39321	0.641727	0.0197295	-5.39655	0.467882	0.0202581		0.9803			-6.27857	0.722485	0.0519735	-5.79222	0.482634	0.0343257
	-5.81846	0.591374	0.03167		-5.8084	0.508998	0.0142065		1.414		1.2893				1.3828	0.552384		-5.78	0.810856	0.0174177		-4.83481	0.639996	0.0254326	-4.82259	0.408115	0.0205638		1.1514			-5.77556	0.750554	0.042672	-5.24111	0.448562	0.0390394
	-5.25857	0.615198	0.0292824		-5.26261	0.51343	0.0144671		1.4319		1.3737				1.0747	0.0860559		-5.25536	0.83282	0.00957116		-4.26586	0.619196	0.0217561	-4.26071	0.400601	0.0189322		1.0077			-5.24375	0.769844	0.0458455	-4.78833	0.433559	0.0398779
	-4.78444	0.634613	0.0309741		-4.79722	0.52372	0.0168486		1.442		1.4187				1.2482	1.20781		-4.77545	0.87416	0.0112407		-3.7168	0.61244	0.0245279	-3.7204	0.373729	0.0176212		1.105			-4.78571	0.747627	0.052387	-4.295	0.413062	0.0359282
	-4.32286	0.632902	0.0259689		-4.31625	0.541214	0.0148788		1.4467		1.4506				0.8861	-0.495563		-4.29862	0.884633	0.0102135		-3.20192	0.594914	0.0263398	-3.20077	0.370466	0.0200321		0.9668			-4.28222	0.784429	0.0367857	-3.7525	0.437831	0.0483932
	-3.75	0.631495	0.0237979		-3.77696	0.550024	0.0162738		1.452						1.4394	0.618748		-3.74	0.898921	0.00893008		-2.64138	0.606092	0.0268871	-2.64786	0.366863	0.0170573		1.1978			-3.76375	0.770785	0.0398147	-3.25125	0.385441	0.0515973
	-3.252	0.67012	0.0230069		-3.30105	0.564353	0.0184253		1.4536						1.4238	0.87834		-3.26273	0.923117	0.00857847		-2.06889	0.591957	0.0319544	-2.07321	0.354907	0.0171231		1.0158			-3.25125	0.7725	0.0359105	-2.77875	0.462918	0.0472756
	-2.80154	0.665587	0.0302963		-2.80792	0.566553	0.0154203		1.4853						1.6911	1.27186		-2.76333	0.926721	0.00600821		-1.542	0.591151	0.0328507	-1.5288	0.343908	0.0169346		1.0164			-2.7675	0.769244	0.0453641	-2.25667	0.480676	0.0296655
	-2.25692	0.701557	0.0275416		-2.28318	0.599871	0.019946		1.5505						1.1285	0.795377		-2.25458	0.939782	0.00820534		-1.03269	0.597477	0.0349576	-1.0296	0.336727	0.020742		1.0277			-2.265	0.77936	0.0319331	-1.76429	0.462623	0.0328393
	-1.76727	0.803936	0.0346669		-1.82	0.616131	0.0214013		1.5517						1.2357	0.801712		-1.77538	0.937536	0.00694546		-0.459	0.587327	0.0313158	-0.462	0.324649	0.0185583		1.1984			-1.7725	0.80513	0.0385011	-1.28222	0.44768	0.0394328
	-1.29231	0.835902	0.0378556		-1.32375	0.673306	0.0198972		1.5538						1.2711	0.684035		-1.28038	0.926864	0.00844594		0.153	0.590838	0.0120668	0.154	0.316021	0.00722084		1.0955			-1.27	0.817206	0.0408697	-0.736667	0.45946	0.0398399
	-0.756923	0.881977	0.031368		-0.772083	0.803397	0.0215924		1.5556						1.3352	0.611988		-0.768621	0.938456	0.00772236		0.730385	0.583945	0.0346049	0.726	0.309392	0.0219077		1.2044			-0.753333	0.764633	0.0352233	-0.306	0.451859	0.0439107
	-0.33	0.913761	0.0229711		-0.330625	0.911514	0.0176286		1.5721						1.4286	0.867755		-0.324706	0.9306	0.0120237		1.21391	0.568613	0.0342744	1.20958	0.306365	0.0177417		1.164			-0.312	0.771552	0.044019	0.153	0.453072	0.0181778
	0.165	0.920786	0.0196892		0.1516	0.971106	0.00779823		1.6105						1.3786	0.694278		0.162353	0.942388	0.00748405		1.74586	0.578156	0.0309216	1.75724	0.304227	0.0187152		1.0297			0.156	0.750667	0.0324236	0.736667	0.450885	0.020154
	0.756923	0.854467	0.0188998		0.709583	0.824521	0.0202908		1.6634						1.078	0.450336		0.768621	0.96047	0.00489876		2.32643	0.57411	0.0309533	2.33148	0.298148	0.0190079					0.753333	0.760253	0.0367369	1.22	0.426356	0.0238309
	1.2	0.807454	0.0264262		1.2135	0.685469	0.0207963								1.1128	0.347141		1.25174	0.963575	0.00782245		2.88741	0.559113	0.0327993	2.88407	0.304946	0.0208512					1.23714	0.754968	0.0392623	1.70556	0.451226	0.0176626
	1.67429	0.751585	0.0290939		1.69913	0.623833	0.0176523								1.2441	0.371251		1.7469	0.971016	0.00534109		3.4116	0.562604	0.0339619	3.4128	0.296333	0.0191406					1.74222	0.743512	0.0341498	2.25667	0.44316	0.0286629
	2.23857	0.665235	0.0334094		2.215	0.606599	0.017508								1.1138	0.731971		2.25458	0.961303	0.00615766		3.96069	0.571398	0.0323961	3.95429	0.294213	0.0207834		32	12		2.265	0.749146	0.0303009	2.705	0.406762	0.0430033
	2.71333	0.661799	0.0465959		2.6945	0.572334	0.0150295								1.684	0.983026		2.73704	0.952367	0.00764019		4.51	0.540207	0.0367952	4.50615	0.298181	0.0230176					2.73429	0.737563	0.0402555	3.201	0.412304	0.0335072
	3.18	0.616097	0.0387377		3.18348	0.559852	0.0159939		33	10	23	18	8		0.8923	-0.397616		3.20783	0.931907	0.00893589		5.06767	0.549249	0.0323304	5.07867	0.282962	0.0245483					3.22333	0.722097	0.0311809	3.7525	0.433625	0.0331111
	3.73077	0.613534	0.043078		3.71174	0.545589	0.0163148								1.3529	0.835716		3.72452	0.919962	0.009283		5.66071	0.540864	0.0342289	5.66704	0.262295	0.0308295					3.76375	0.700447	0.0376044	4.24375	0.408098	0.0358748
	4.22909	0.631423	0.0380871		4.2045	0.535911	0.0157653								1.5925	0.649854		4.27538	0.90305	0.00675479		6.1936	0.525181	0.0356182	6.17958	0.253788	0.0264916					4.255	0.681461	0.0344256	4.71625	0.459055	0.0340242
	4.69692	0.590069	0.0379579		4.675	0.537205	0.0191902								1.0012	-0.032246		4.7424	0.885536	0.00805757		6.7028	0.526878	0.0375867	6.70333	0.269482	0.0313455					4.75	0.68369	0.0256662	5.24111	0.406916	0.0319038
	5.25857	0.601181	0.0412779		5.19739	0.522214	0.016709								1.064	0.00284352		5.25536	0.863801	0.00711253		7.25241	0.534571	0.0345831	7.25385	0.242828	0.0263739					5.24375	0.70323	0.0244369	5.73286	0.44202	0.0407143
	5.705	0.587782	0.0534049		5.6855	0.527556	0.0171703											5.7525	0.834839	0.00879494		7.82556	0.449753	0.0356703	7.83077	0.202407	0.0208412					5.7475	0.699028	0.0106534	6.22	0.442384	0.0400225
	6.2	0.58986	0.034604		6.2012	0.525745	0.0167475											6.23964	0.812162	0.0109025		8.3472	0.302065	0.0367825	8.36913	0.127244	0.0174356					6.24375	0.692422	0.0286746	6.73125	0.559225	0.0613635
	6.76333	0.55692	0.0392052		6.72619	0.530192	0.0203167											6.73087	0.778257	0.0126678		8.87	0.219566	0.0349226	8.8775	0.0719417	0.0134653					6.735	0.775892	0.0320571	7.23375	0.837511	0.0631083
	7.224	0.599786	0.0423481		7.17421	0.53044	0.0179548											7.21143	0.745758	0.012837		9.45	0.155643	0.0288797	9.44667	0.0667389	0.0139267					7.24125	0.882559	0.0356181	7.69625	0.853315	0.0534662
	7.68308	0.561205	0.0436729		7.67125	0.517914	0.0169402								42	42		7.70583	0.621549	0.0318157		10.0619	0.132056	0.0305386	10.0533	0.0587725	0.0121022					7.7225	0.93855	0.0275744	8.23444	0.303354	0.0627937
	8.23143	0.583819	0.0419521		8.22292	0.514134	0.016804											8.20793	0.437976	0.0333418		10.5871	0.127768	0.0330768	10.5775	0.046205	0.0135039					8.2325	0.493411	0.0812805	8.75625	0.0768	0.0122669
	8.728	0.613468	0.045501		8.7295	0.513834	0.0158437											8.75929	0.203678	0.0253723		11.0409	0.0959282	0.0232832	11.0396	0.0548848	0.012033					8.76	0.152403	0.0257971	9.18857	0.0448726	0.00606796
	9.165	0.576918	0.047526		9.1819	0.531284	0.0143757											9.22652	0.116925	0.0159486		11.6475	0.0893624	0.0211614	11.6613	0.0504807	0.0116645					9.21	0.100266	0.0187477	9.723	0.0339737	0.00486692
	9.72533	0.586232	0.0336687		9.70708	0.528767	0.0122496											9.74667	0.0929914	0.0116785		12.2448	0.0990152	0.0243312	12.2525	0.0478733	0.0116943					9.72	0.0704655	0.0160834	10.2117	0.0272304	0.00685106
	10.2111	0.555336	0.0394914		10.1937	0.478778	0.0287477											10.2276	0.0832598	0.015754		12.8142	0.0759327	0.0239734	12.8029	0.052328	0.0138258					10.2167	0.0441723	0.00863452	10.6722	0.0297302	0.00412714
	10.6786	0.463824	0.0414397		10.6735	0.323385	0.0362931											10.7013	0.082751	0.0123462		13.2879	0.0874247	0.0316141	13.306	0.0619379	0.0155028					10.712	0.060594	0.0161206	11.2643	0.0248235	0.0041349
	11.2338	0.253387	0.0415603		11.2154	0.168002	0.0262093											11.2343	0.0694448	0.0139293		13.8411	0.0621806	0.027052	13.834	0.0461383	0.0143					11.2617	0.059459	0.0198584	11.728	0.0256648	0.00562514
	11.7	0.161727	0.0424618		11.685	0.0710547	0.0113333											11.7089	0.0751624	0.0146312		14.4058	0.073933	0.0526847	14.3955	0.0457693	0.0194159					11.7283	0.0482723	0.0120344	12.19	0.0207211	0.00427419
	12.1886	0.0962017	0.0183718		12.1844	0.0477033	0.00582611											12.248	0.0617245	0.0126307		14.7829	0.0787794	0.0805379	14.8043	0.0598775	0.0242699					12.2067	0.041156	0.0174393	12.7443	0.0199471	0.00416555
	12.7543	0.0674411	0.0175857		12.7304	0.0385777	0.00528665											12.7552	0.0733066	0.0182569		16.2878	0.0174947	0.0210679	16.6675	0.0197527	0.00498203					12.7314	0.058277	0.019232	13.202	0.0194313	0.00576224
	13.2356	0.0666711	0.0217441		13.2111	0.0333504	0.00464388											13.2539	0.0645	0.0170539												13.202	0.0417356	0.0346618	13.7163	0.0794822	0.0277912
	13.6754	0.0630793	0.0176477		13.6732	0.0290697	0.00457953											13.7126	0.0790393	0.0224361												13.6971	0.0454451	0.0329454	14.2567	0.0873846	0.036222
	14.244	0.0632221	0.0155062		14.19	0.0290247	0.00425467											14.2305	0.025368	0.028342												14.2375	0.0188066	0.00707509	14.7383	0.0675221	0.0241942
	14.7467	0.059392	0.0197812		14.6893	0.0312387	0.00767504											14.7253	0.00797413													14.704	0.00564635	0.0189523
	15.9781	0.0765377	0.010921		16.3748	0.0263885	0.00344554											16.6013	0.00585413													16.2093	-0.115886	0.00935407
