# Supplementary material for: Polarized branched Actin modulates cortical mechanics to produce unequal-size daughters during asymmetric division
Source: Nat Cell Biol. 2023 Feb 6;25(2):235–45. doi: 10.1038/s41556-022-01058-9 (PMC9928585; doi:10.1038/s41556-022-01058-9)
Supplement: Source Data Extended Data Fig. 6 — Statistical source data. [file 41556_2022_1058_MOESM19_ESM.xlsx]

## Sheet: Extended Fig. 6
	Extended Fig. 6b				Extended Fig. 6d (upper panel)			Extended Fig. 6d (lower panel)				Extended Fig. 6e						Extended Fig. 6g			Extended Fig. 6h
	Linescan of Lifeact signal				Linescan of Lifeact signal			Linescan of Lifeact signal				Daughter Size Ratio						DNA Metaphase Plate			Normalized cell lenght
	No Arpin				Arpin + Life (n=1)			Arpin + Life (n=14)										Arpin + Life			Arpin + Life
	Relative Position	Normalized Intensity	SEM		Relative Position	Normalized Intensity		Relative Position	Normalized Intensity	SEM		No light	No Arpin (posterior illumination)	Arpin + Life (posterior illumination)	No Arpin (whole cell illumination)	Arpin + Life (whole cell illumination)		Control	Arpin + Light		Normalized cell lenght	Normalized Fluorescence (A.U)	SEM
	-16.6576	0.00999812	0.00200381		-14.82	-0.0116151		-14.766	0.0110785	0.00881411		1.2897	1.302	1.0186	1.3699	1.1699		0.440678	0.458328		0	1.28288	0.158239
	-14.78	0.0218348	0.00737235		-14.56	-0.00950814		-14.2586	0.0103483	0.00393798		1.3105	1.2471	0.9694	1.3608	1.1696		0.491228	0.466667		0.0183224	1.24265	0.147954
	-14.2363	0.0164336	0.00476764		-14.3	0.00718157		-13.7517	0.0122555	0.00321446		1.3592	1.4799	0.9993	1.441	1.2121		0.367347	0.44		0.0366487	1.2084	0.146965
	-13.654	0.0161344	0.00746635		-14.04	0.0113191		-13.2311	0.00963019	0.00319499		1.3161	1.3513	0.9927	1.3777	1.0937		0.471698	0.481479		0.0549757	1.1641	0.144304
	-13.255	0.0247741	0.00832362		-13.78	0.0102169		-12.7757	0.00790171	0.00216041		1.3311	1.4243	1.1532	1.3628	1.1808		0.444444	0.452828		0.0732988	1.10809	0.128357
	-12.7822	0.0667809	0.0199188		-13.52	0.0137273		-12.2675	0.0129339	0.00216503		1.4253	1.3992	1.0178	1.3695	1.1661		0.403846	0.462965		0.0916244	1.06023	0.107243
	-12.2383	0.103724	0.0372193		-13.26	0.0168306		-11.735	0.0262547	0.00631696		1.3988	1.3109	1.0546	1.346	1.0564		0.403846	0.458336		0.109952	1.0076	0.0947818
	-11.77	0.094528	0.0407916		-13	0.0145189		-11.21	0.0436031	0.011714		1.505	1.4217	1.0114	1.4408	1.2088		0.440678	0.44		0.128274	0.985538	0.090833
	-11.252	0.150944	0.0441985		-12.74	0.0146439		-10.7019	0.119873	0.0323743		1.5087	1.4426	1.0639		1.0467		0.490566	0.448981		0.1466	0.959508	0.0876773
	-10.7323	0.210806	0.0525822		-12.48	0		-10.2506	0.184436	0.0401299		1.4121	1.3371	0.958		1.0846		0.473684	0.479168		0.164928	0.947346	0.0867552
	-10.27	0.37676	0.0533253		-12.22	0.00415743		-9.75913	0.272862	0.0291516		1.2526	1.4165	1.0208		1.2204		0.461538	0.433958		0.18325	0.954008	0.0873498
	-9.79286	0.442228	0.0350551		-11.96	0.00948386		-9.27941	0.331409	0.0311821		1.5135		1.1095		1.2472		0.454545	0.288461		0.201576	0.952057	0.0870896
	-9.29538	0.442514	0.0345411		-11.7	0.0100641		-8.79304	0.350582	0.0265552		1.3084		1.0277				0.509434			0.219903	0.958785	0.0877593
	-8.77133	0.422631	0.0244784		-11.44	0.000404		-8.25182	0.347488	0.0235125		1.3636		0.962				0.421053			0.238226	0.96334	0.0883173
	-8.25615	0.435139	0.027018		-11.18	0.0408484		-7.72143	0.350719	0.0269775				0.8831				0.472727			0.256551	0.968615	0.0887056
	-7.76	0.450755	0.0271837		-10.92	0.0910804		-7.2315	0.408646	0.0372957				1.0077				0.449821			0.274879	0.992356	0.0914717
	-7.24286	0.487345	0.0251874		-10.66	0.137334		-6.78	0.385731	0.0348248				0.9956							0.293201	1.0379	0.0982035
	-6.78455	0.510862	0.0296409		-10.4	0.21493		-6.30143	0.463173	0.037485				0.895							0.311527	1.10198	0.106421
	-6.33538	0.493235	0.0267821		-10.14	0.255857		-5.76609	0.513401	0.0432379				0.9088				16	12		0.329855	1.23104	0.123346
	-5.79875	0.521478	0.0196723		-9.88	0.275485		-5.254	0.504601	0.0365092				1.0549							0.348178	1.46178	0.152836
	-5.26846	0.541605	0.026842		-9.62	0.277642		-4.75476	0.537139	0.0385305				0.9754							0.366503	1.75734	0.197787
	-4.78154	0.550126	0.0320605		-9.36	0.28748		-4.23182	0.566225	0.036427				0.903							0.38483	2.11676	0.265328
	-4.28571	0.621766	0.0312495		-9.1	0.282793		-3.72	0.544618	0.0331725											0.403155	2.34658	0.31678
	-3.76929	0.65462	0.0219945		-8.84	0.275621		-3.27167	0.585267	0.0375945											0.421479	2.43727	0.358954
	-3.2875	0.695261	0.0322431		-8.58	0.254767		-2.78545	0.624704	0.0327998											0.439806	2.42238	0.400325
	-2.79133	0.706518	0.0292576		-8.32	0.276572		-2.24409	0.673389	0.0353368											0.458133	2.33289	0.436965
	-2.27154	0.745438	0.0403126		-8.06	0.274885		-1.75632	0.734716	0.0447919											0.476455	2.19823	0.455777
	-1.76857	0.734859	0.0323666		-7.8	0.273844		-1.25773	0.774493	0.0410995		14	11	22	8	12					0.494782	1.98062	0.407937
	-1.26286	0.834913	0.0337827		-7.54	0.297782		-0.726818	0.819702	0.0384189											0.513109	1.72856	0.325127
	-0.754615	0.85617	0.0181237		-7.28	0.292383		-0.309231	0.758769	0.0465385											0.531432	1.52632	0.243961
	-0.342	0.87436	0.0222897		-7.02	0.324702		0.1608	0.758922	0.0295403											0.549757	1.35375	0.187931
	0.171765	0.904791	0.0286845		-6.76	0.337708		0.726818	0.746687	0.0317978											0.568085	1.23146	0.158427
	0.716154	0.751884	0.0549143		-6.5	0.341258		1.24619	0.712393	0.0394001											0.586407	1.14302	0.134716
	1.20615	0.633485	0.0475037		-6.24	0.340572		1.7435	0.638163	0.0257606											0.604733	1.09036	0.11711
	1.69714	0.644531	0.0350272		-5.98	0.376377		2.24409	0.592677	0.0265082											0.623061	1.06754	0.107815
	2.21643	0.645886	0.0281809		-5.72	0.405156		2.77524	0.566659	0.03532											0.641383	1.04486	0.103762
	2.74071	0.621042	0.0395506		-5.46	0.396156		3.25737	0.537917	0.0318091											0.659709	1.03494	0.100197
	3.22692	0.574737	0.0322947		-5.2	0.407836		3.72	0.482023	0.0298153											0.678036	1.03999	0.100936
	3.71308	0.545169	0.0320424		-4.94	0.419879		4.21905	0.481628	0.0269296											0.696359	1.05911	0.104599
	4.21429	0.526605	0.0338034		-4.68	0.414385		4.74318	0.449655	0.0199605											0.714684	1.07844	0.113948
	4.72571	0.524057	0.0318318		-4.42	0.424775		5.254	0.425226	0.0169852											0.733012	1.09131	0.120115
	5.23	0.507846	0.0337912		-4.16	0.462932		5.74381	0.428674	0.0203095											0.751336	1.10449	0.12233
	5.73429	0.513835	0.0336051		-3.9	0.429114		6.265	0.415944	0.0168668											0.769661	1.10146	0.119412
	6.24	0.493497	0.0275792		-3.64	0.398503		6.76526	0.402816	0.0203458											0.787988	1.10917	0.116304
	6.71917	0.44955	0.0298982		-3.38	0.396735		7.21737	0.393066	0.0150116											0.806313	1.12372	0.116689
	7.18462	0.424831	0.0348477		-3.12	0.410857		7.71136	0.370206	0.0147068											0.824636	1.14703	0.118969
	7.68857	0.414446	0.0306189		-2.86	0.446151		8.24	0.342252	0.0120959											0.842963	1.1622	0.121186
	8.20214	0.421869	0.0284253		-2.6	0.478113		8.7713	0.347259	0.0131503											0.86129	1.1611	0.124931
	8.71929	0.423467	0.032965		-2.34	0.486977		9.26389	0.367777	0.0183596											0.879613	1.19014	0.133336
	9.21846	0.474589	0.0371257		-2.08	0.577367		9.75913	0.394315	0.018212											0.897939	1.22447	0.139691
	9.72929	0.559098	0.0354993		-1.82	0.643073		10.2506	0.398764	0.026742											0.916266	1.2555	0.150655
	10.227	0.577012	0.0467449		-1.56	0.738817		10.7019	0.25037	0.0273654											0.934589	1.27977	0.160703
	10.6936	0.32855	0.04545		-1.3	0.886444		11.21	0.0816528	0.0189829											0.952915	1.31501	0.170982
	11.2285	0.136268	0.0262017		-1.04	0.898375		11.735	0.0573449	0.0166217											0.971242	1.36505	0.202017
	11.732	0.0673749	0.0175439		-0.78	0.893141		12.2619	0.027537	0.010957
	12.229	0.054644	0.016872		-0.52	0.873183		12.7662	0.0472091	0.0165486
	12.7225	0.0579976	0.018858		-0.26	0.818591		13.2136	0.0283398	0.0132601
	13.19	0.0632262	0.0181145		0	0.658045		13.7422	0.0418571	0.0211417
	13.6233	0.0738776	0.0193113		0.26	0.668602		14.2267	0.0223853	0.028829
	14.205	0.0308425	0.0127077		0.52	0.726619		14.6737	0.0223691	0.0365094
	14.8067	0.0202139	0.0264732		0.78	0.749124
					1.04	0.699331
					1.3	0.651599
					1.56	0.585084
					1.82	0.546762
					2.08	0.498091
					2.34	0.445419
					2.6	0.396803
					2.86	0.40221
					3.12	0.412272
					3.38	0.41477
					3.64	0.40344
					3.9	0.415006
					4.16	0.38844
					4.42	0.385461
					4.68	0.352765
					4.94	0.376536
					5.2	0.354467
					5.46	0.344441
					5.72	0.363121
					5.98	0.373078
					6.24	0.391058
					6.5	0.397166
					6.76	0.390752
					7.02	0.393896
					7.28	0.349544
					7.54	0.333709
					7.8	0.33831
					8.06	0.318864
					8.32	0.315754
					8.58	0.28334
					8.84	0.307085
					9.1	0.32867
					9.36	0.348627
					9.62	0.323643
					9.88	0.314118
					10.14	0.309075
					10.4	0.314787
					10.66	0.309997
					10.92	0.256416
					11.18	0.185092
					11.44	0.0984093
					11.7	0.0491429
					11.96	0.0561971
					12.22	0.0613776
					12.48	0.0303256
					12.74	0.0228646
					13	0.0268596
					13.26	0.0241879
					13.52	0.0319217
					13.78	0.0333364
					14.04	0.0236696
					14.3	0.0278674
					14.56	0.0344166
					14.82	0.033772
