# Supplementary material for: Polarized branched Actin modulates cortical mechanics to produce unequal-size daughters during asymmetric division
Source: Nat Cell Biol. 2023 Feb 6;25(2):235–45. doi: 10.1038/s41556-022-01058-9 (PMC9928585; doi:10.1038/s41556-022-01058-9)
Supplement: Source Data Extended Data Fig. 7 — Statistical source data. [file 41556_2022_1058_MOESM20_ESM.xlsx]

## Sheet: Extended Fig. 7
	Extended Fig. 7c				Extended Fig. 7e				Extended Fig. 7g				Extended Fig. 7h
	Linescan of Lifeact signal				Linescan of Lifeact signal				Linescan of Lifeact signal				Daughter Size Ratio
	GBP Pon / Arpin				GBP Pon / AIP1				GBP Pon / Cofilin
	Relative Position	Normalized Intensity	SEM		Relative Position	Normalized Intensity	SEM		Relative Position	Normalized Intensity	SEM		Control	GFP-Arpin	GBP Pon / Arpin	GBP Pon / AIP1	GBP Pon / Cofilin
	-13.8367	0.0219032	0.00569541		-13.7	0.061837	0.0388397		-12.785	0.0173411	0.00846275		1.2303	1.14383	1.3852	1.8175	1.9465
	-13.2479	0.0670599	0.0163839		-13.2411	0.0497958	0.0228167		-12.31	0.0191848	0.00691495		1.1677	1.5815	1.4489	1.5954	1.4287
	-12.7607	0.0642422	0.0152247		-12.7727	0.0793394	0.0215011		-11.8115	0.0436453	0.0276455		1.43087	1.433	1.5879	1.4948	1.3665
	-12.2643	0.0867166	0.0125078		-12.2515	0.101139	0.024665		-11.3117	0.0729041	0.0251834		1.34814	1.38475	1.3233	1.5186	1.4651
	-11.7652	0.128195	0.0162724		-11.7517	0.0679883	0.0176078		-10.78	0.104563	0.0218803		1.52158	1.53457	1.5135	1.3594	1.6409
	-11.2496	0.18277	0.0249084		-11.2711	0.106032	0.0220318		-10.2944	0.262027	0.0293845		1.43017	1.67316	1.9277	1.5474	1.7249
	-10.7352	0.246664	0.0291178		-10.7493	0.135114	0.0243547		-9.802	0.42606	0.0210711		1.24499	1.347	1.4068	1.4216	1.5197
	-10.2675	0.328639	0.0342788		-10.2721	0.290862	0.033058		-9.30316	0.445539	0.017717		1.66228	1.34888	1.663	1.734	1.4887
	-9.74857	0.41213	0.0338807		-9.76467	0.466939	0.031339		-8.78429	0.443512	0.0176471		1.56901	1.265	1.9577	1.2776	1.3651
	-9.29158	0.442347	0.0302313		-9.29136	0.515861	0.0268163		-8.259	0.43875	0.0179468		1.55554	1.276	1.619	1.4261	1.6077
	-8.81069	0.472162	0.021663		-8.80267	0.511104	0.0226323		-7.743	0.443811	0.0169024		1.49954	1.467	1.9299	1.9819	1.6
	-8.24786	0.493632	0.0191789		-8.26286	0.512035	0.0186036		-7.23895	0.44471	0.0167105		1.31434	1.443	1.4633	1.292	1.5698
	-7.71	0.493509	0.0170972		-7.73379	0.508868	0.0171408		-6.82133	0.463538	0.0189393		1.37439	1.21067	1.423	1.4345	1.4688
	-7.24476	0.482365	0.0244979		-7.23875	0.505461	0.0169912		-6.355	0.470434	0.0176483		1.39013	1.35293	1.8117	1.7089	1.5628
	-6.7968	0.506719	0.0209827		-6.81	0.524471	0.0200546		-5.82381	0.48226	0.0180385		1.34213	1.653	1.8017	1.4565
	-6.29231	0.517863	0.0195819		-6.31571	0.529408	0.017103		-5.3	0.496585	0.021267		1.65152		1.7279	1.3666
	-5.74276	0.522153	0.0228776		-5.78621	0.546444	0.0168595		-4.8	0.500416	0.023684		1.44181		1.5124	1.4025
	-5.24182	0.523227	0.0200989		-5.26926	0.559135	0.018301		-4.296	0.517416	0.0241989		1.3512		1.6249	1.8364
	-4.7792	0.543164	0.0239079		-4.7872	0.536749	0.0167247		-3.78	0.519591	0.0254813		1.3891		1.7753	1.7204
	-4.25	0.55691	0.02218		-4.28483	0.570395	0.0164961		-3.29667	0.545931	0.0299387		1.60404		1.4516	1.94
	-3.75727	0.566065	0.0262076		-3.75429	0.591763	0.0178788		-2.78905	0.568107	0.031736		1.64429		1.5737	1.7214
	-3.28538	0.61303	0.0334967		-3.27833	0.596452	0.0193426		-2.27895	0.587881	0.0398377		1.18852		1.419	1.7646
	-2.75593	0.627488	0.0281768		-2.772	0.605699	0.0195236		-1.775	0.650567	0.0402676		1.17065		1.5702	1.321
	-2.2456	0.670557	0.0301834		-2.2632	0.610075	0.0213287		-1.259	0.747215	0.0383123		1.2732		1.3231
	-1.7625	0.694167	0.0251198		-1.78296	0.657623	0.0210553		-0.743	0.838997	0.027639
	-1.26769	0.726029	0.0191491		-1.26964	0.737868	0.0229541		-0.324286	0.889243	0.0261126
	-0.730714	0.830797	0.021459		-0.733333	0.869166	0.0185024		0.144762	0.89136	0.00460492
	-0.30375	0.926713	0.0171459		-0.305882	0.931272	0.0178429		0.668	0.775248	0.0330944		24	15	24	23	14
	0.150345	0.946569	0.012936		0.14	0.911203	0.0167456		1.184	0.667473	0.0302497
	0.712857	0.804562	0.0258597		0.7	0.799368	0.0213522		1.7	0.608975	0.027991
	1.24846	0.705527	0.0217875		1.22407	0.69086	0.021855		2.2	0.573698	0.0288178
	1.74167	0.645683	0.0285937		1.73714	0.649521	0.0184958		2.71762	0.567034	0.0245998
	2.2256	0.638686	0.0317507		2.2232	0.615337	0.0178582		3.21333	0.557559	0.0261067
	2.73741	0.630475	0.0223793		2.72966	0.613875	0.0182651		3.705	0.5424	0.0263398
	3.26615	0.601976	0.020674		3.2272	0.607391	0.0212211		4.221	0.551249	0.0265424
	3.73455	0.592256	0.0169073		3.71857	0.61529	0.0218774		4.72105	0.545256	0.0254759
	4.23214	0.595032	0.0174167		4.24143	0.594524	0.0196906		5.225	0.555002	0.0283981
	4.7592	0.584087	0.0180853		4.73769	0.56643	0.0175506		5.75238	0.56413	0.0304301
	5.21909	0.585126	0.0168407		5.23222	0.589887	0.0189352		6.24118	0.551621	0.0305951
	5.72552	0.582181	0.0143861		5.74286	0.584781	0.0194698		6.66588	0.534895	0.0306029
	6.264	0.573733	0.0149377		6.25333	0.575433	0.018814		7.152	0.549031	0.0287008
	6.73565	0.581915	0.018006		6.71478	0.563707	0.0193435		7.668	0.548804	0.0288207
	7.19333	0.571775	0.0184457		7.16269	0.585499	0.0195245		8.184	0.560401	0.0305562
	7.69077	0.576532	0.0164462		7.68207	0.587019	0.0173474		8.71286	0.564332	0.0305971
	8.23	0.583212	0.0192255		8.21931	0.604988	0.0192604		9.22421	0.588847	0.0307139
	8.79345	0.602358	0.0201949		8.76138	0.632097	0.0190768		9.727	0.692271	0.0326286
	9.26526	0.637313	0.0205324		9.23522	0.682285	0.0220978		10.2111	0.745267	0.0348544
	9.73071	0.735304	0.020425		9.73133	0.787781	0.0241442		10.705	0.381902	0.0395917
	10.2467	0.755228	0.0259862		10.2304	0.816444	0.0293614		11.221	0.11182	0.0158378
	10.7214	0.454026	0.0364031		10.7136	0.460009	0.0341482		11.733	0.061453	0.0112314
	11.2427	0.18015	0.0173131		11.2354	0.142702	0.0241601		12.2389	0.0637093	0.0117177
	11.7471	0.129804	0.0209693		11.7254	0.0790668	0.0200381		12.7215	0.0565218	0.0175482
	12.2596	0.121103	0.022007		12.2528	0.0871972	0.0224865		13.1567	0.0158352	0.0111145
	12.7468	0.10238	0.0172999		12.737	0.0932786	0.0240549		13.6522	6.2319e-05	0.0146947
	13.2096	0.0921647	0.0226987		13.2253	0.0721867	0.0217374		14.1444	0.0581159	0.0588983
	13.7181	0.0857836	0.0226643		13.6969	0.0702381	0.0210972		14.6925	0.14164	0.0794661
	14.1587	0.0443687	0.0409349		14.1909	0.0756515	0.0298381		15.5831	0.0877708	0.0604832
	14.6836	0.0143439	0.0694833
