# Supplementary material for: Polarized branched Actin modulates cortical mechanics to produce unequal-size daughters during asymmetric division
Source: Nat Cell Biol. 2023 Feb 6;25(2):235–45. doi: 10.1038/s41556-022-01058-9 (PMC9928585; doi:10.1038/s41556-022-01058-9)
Supplement: Source Data Extended Data Fig. 8 — Statistical source data. [file 41556_2022_1058_MOESM21_ESM.xlsx]

## Sheet: Extended Fig. 8
	Extended Fig. 6b				Extended Fig. 6c				Extended Fig. 8d			Extended Fig. 8f			Extended Fig. 8i
	Normalized cell lenght				Normalized cell lenght				Hemi Spindle Lenght			DNA Metaphase Plate			Colcemid Treatment Drug
	SiR-DNA				Jupiter (microtubules)							Wild-Type
	Normalized cell lenght	Normalized Fluorescence (A.U)	SEM		Normalized cell lenght	Normalized Fluorescence (A.U)	SEM		Anterior	Posterior		DNA Metaphase Plate	Pavarotti Signal		Control	Colcemid+Roscovitine
	0	1.04084	0.0367167		0	0.88905	0.0250424		4.06	3.857		0.440678	0.314815		1.3	1.8733
	0.0183671	1.023	0.034023		0.0183671	0.898869	0.0204741		3.857	5.481		0.491228	0.5		1.4217	1.2484
	0.0367341	0.990061	0.0254243		0.0367341	0.936662	0.0257062		3.451	4.669		0.367347	0.464789		1.3616	1.5863
	0.0551012	0.96908	0.0193894		0.0551012	0.99057	0.0340578		3.857	4.06		0.471698	0.42623		1.5471	1.3619
	0.0734682	0.959491	0.0149071		0.0734682	1.05676	0.0383986		3.045	3.654		0.444444	0.47541		1.5911	1.2406
	0.0918353	0.964793	0.0102362		0.0918353	1.13321	0.0370076		3.654	2.639		0.403846	0.4		1.4143	1.2068
	0.110202	0.9613	0.0162029		0.110202	1.1711	0.0358927		2.842	4.466		0.403846			1.2911	1.2548
	0.128569	0.963038	0.0175808		0.128569	1.18263	0.0319998		3.248	4.669		0.440678			1.5558	1.3961
	0.146936	0.950941	0.0148083		0.146936	1.17997	0.026427					0.490566			1.2002	1.3263
	0.165304	0.946507	0.0104627		0.165304	1.18928	0.0274793					0.473684			1.2207	1.2928
	0.183671	0.94693	0.011013		0.183671	1.18681	0.0250624					0.461538			1.2384	1.4088
	0.202038	0.953188	0.0114574		0.202038	1.18106	0.0214067					0.454545			1.5532	1.7065
	0.220405	0.950075	0.0173084		0.220405	1.16941	0.0212292					0.509434			1.4294	1.5984
	0.238772	0.954082	0.0221725		0.238772	1.15234	0.0183409					0.421053
	0.257139	0.958624	0.0166827		0.257139	1.14455	0.0171056					0.472727
	0.275506	0.959947	0.0129305		0.275506	1.14933	0.0170601					0.449821
	0.293873	0.956863	0.0144289		0.293873	1.1449	0.0143046
	0.31224	0.961263	0.0217084		0.31224	1.13529	0.0117957
	0.330607	0.983698	0.0425533		0.330607	1.12642	0.0116273
	0.348974	1.02253	0.06436		0.348974	1.11435	0.0118099		8	8		16	6		13	13
	0.367341	1.08316	0.0811444		0.367341	1.09714	0.0138402
	0.385708	1.10927	0.0812369		0.385708	1.08642	0.0191411
	0.404075	1.16057	0.0689835		0.404075	1.06792	0.0165658
	0.422442	1.22832	0.0607278		0.422442	1.04803	0.0129629
	0.440809	1.26872	0.0639183		0.440809	1.03643	0.00814457
	0.459177	1.27778	0.0610556		0.459177	1.023	0.0114676
	0.477544	1.25666	0.0638551		0.477544	1.02736	0.0151744
	0.495911	1.24412	0.0702012		0.495911	1.04234	0.0215963
	0.514278	1.21541	0.0701182		0.514278	1.05468	0.0244253
	0.532645	1.1615	0.062625		0.532645	1.06583	0.0235236
	0.551012	1.08803	0.0518966		0.551012	1.09475	0.0207308
	0.569379	1.02663	0.0332345		0.569379	1.10653	0.0175977
	0.587746	0.985116	0.0132591		0.587746	1.12006	0.0160004
	0.606113	0.966333	0.0100103		0.606113	1.13625	0.0141036
	0.62448	0.958795	0.014713		0.62448	1.13992	0.017001
	0.642847	0.951655	0.0110174		0.642847	1.14955	0.0171205
	0.661214	0.95405	0.0106826		0.661214	1.1496	0.0188439
	0.679581	0.953688	0.0121829		0.679581	1.15577	0.0226625
	0.697948	0.946948	0.0133336		0.697948	1.158	0.0225506
	0.716315	0.935666	0.0148674		0.716315	1.15263	0.0243264
	0.734682	0.931403	0.014987		0.734682	1.1511	0.025097
	0.75305	0.928995	0.0100115		0.75305	1.15862	0.0284276
	0.771417	0.928979	0.0111968		0.771417	1.16934	0.0320117
	0.789784	0.925214	0.0156357		0.789784	1.16448	0.034916
	0.808151	0.934818	0.0202361		0.808151	1.17397	0.0417447
	0.826518	0.934661	0.0331914		0.826518	1.16023	0.0426044
	0.844885	0.931267	0.0313989		0.844885	1.14597	0.0395746
	0.863252	0.928452	0.0260468		0.863252	1.14307	0.0362566
	0.881619	0.935209	0.0289977		0.881619	1.11445	0.0438127
	0.899986	0.944138	0.0353951		0.899986	1.04864	0.0485968
	0.918353	0.9532	0.0368863		0.918353	0.985475	0.0609589
	0.93672	0.953096	0.0373857		0.93672	0.935764	0.0703761
	0.955087	0.939042	0.0275083		0.955087	0.9111	0.0674118
	0.973454	0.926041	0.0225793		0.973454	0.891392	0.0605594
	0.991821	0.921263	0.023317		0.991821	0.870782	0.0534514
	1.01019	0.933965	0.0225102		1.01019	0.846735	0.0456348
	1.02856	0.957895	0.0304696		1.02856	0.819896	0.0342767
	1.04692	0.994207	0.0373257		1.04692	0.825842	0.0375306
	1.06529	1.00044	0.0296925		1.06529	0.82421	0.0374164
