# Supplementary material for: Polarized branched Actin modulates cortical mechanics to produce unequal-size daughters during asymmetric division
Source: Nat Cell Biol. 2023 Feb 6;25(2):235–45. doi: 10.1038/s41556-022-01058-9 (PMC9928585; doi:10.1038/s41556-022-01058-9)
Supplement: Source Data Extended Data Fig. 9 — Statistical source data. [file 41556_2022_1058_MOESM22_ESM.xlsx]

## Sheet: Extended Fig. 9
	Extended Fig. 9b				Extended Fig. 9d			Extended Fig. 9f			Extended Fig. 9h				Extended Fig. 9i											Extended Fig. 9j		NaN: Shape for these parameters is unstable						Extended Fig. 9k		NaN: Fit curve contains unstable shapes and is therefore unphysical				Extended Fig. 9l				Extended Fig. 9m				Extended Fig. 9n
	Number of Blebs / min				Bleb Area post Laser Ablation			Daughter-cell size following laser ablation of the neighbour cells			Actin Asymmetry ΔI vs Size Asymmetry Δa				Parameter boundaries of stability regions for different furrow radii											2D area asymmetry map			Curve along symmetric shapes Δa=0 (black dashed line)					Least squares fit error map						Theory curve Alternative Scenario I (Actin increases bending rigidity & decreases tension)				Theory curve Alternative Scenario II (More Actin decreases bending rigidity & increases tension)				Cortical Actin vs Local Curvature
															ȓf=0.99		ȓf=0.8		ȓf=0.6		ȓf=0.4		ȓf=0
	Anterior Number of Blebs	Posterior Number of Blebs	Minutes		Anterior	Posterior		Intact Tissue	Neighbours Removal		Genotype	Cortical Actin Asymmetry ΔI	Daughter Size Asymmetry Δa		R0C0	κ0/(σR02)	R0C0	κ0/(σR02)	R0C0	κ0/(σR02)	R0C0	κ0/(σR02)	R0C0	κ0/(σR02)		Tension asymmetry Δσ/σ0	Rigidity asymmetry Δκ/(σ0R02)	Daughter Size Asymmetry Δa (color code)	Tension asymmetry Δσ/σ0	Rigidity asymmetry Δκ/(σ0R02)	Tension asymmetry Δσ/σ0	Rigidity asymmetry Δκ/(σ0R02)		R0C0	κi/(σiR02)	Fit error (color code)	R0C0	κi/(σiR02)		Cortical Actin Asymmetry ΔI	Daughter Size Asymmetry Δa	Variability (standard deviation) in Δa		Cortical Actin Asymmetry ΔI	Daughter Size Asymmetry Δa	Variability (standard deviation) in Δa		Local Curvature	Actin Intensity
	6	26	10		4.2154	6.3018		1.4005	1.2305		lgl3A	-0.0484094	-0.0489695		2.01601	8	1.96798	8	1.18759	8	0.503252	8	0.0470235	8		-0.39625	-3.75	NaN	-0.39625	-0.908829	-0.35	-2.48213		1	0.5	NaN	1.7959	7.0918		-0.348211	-0.235895	0.0147199		-0.348211	-0.214852	0.0131371		-0.763377	1.21174
	3	12	10		1.4903	5.5354		1.5636	1.5607		lgl3A	0.0520742	0.0506111		2.01601	7.996	1.96798	7.996	1.18759	7.996	0.503252	7.996	0.0470235	7.996		-0.39625	-3.72492	NaN	-0.393595	-0.90274	-0.342929	-2.43199		1	0.693878	NaN				-0.294632	-0.194592	0.0118613		-0.294632	-0.186482	0.0182242		-0.614972	1.20729
	2	4	8		5.1096	4.5561		1.252	1.3501		lgl3A	0.0444539	-0.0179456		2.01601	7.992	1.96798	7.992	1.18759	7.992	0.503252	7.992	0.0470235	7.992		-0.39625	-3.69983	NaN	-0.390941	-0.896651	-0.335859	-2.38184		1	0.887755	NaN				-0.241054	-0.155744	0.012338		-0.241054	-0.158871	0.0229999		-0.461533	1.14233
	1	2	8		1.9161	7.707		1.3416	1.389		lgl3A	0.0599078	-0.0103741		2.01601	7.98799	1.96798	7.98799	1.18759	7.98799	0.503252	7.98799	0.0470235	7.98799		-0.39625	-3.67475	NaN	-0.388286	-0.890562	-0.328788	-2.3317		1	1.08163	NaN				-0.187475	-0.118781	0.0115938		-0.187475	-0.128887	0.0252819		-0.3213	1.12468
	4	3	10		3.9599	11.1134		1.4588	1.5347		lgl3A	-0.0312627	-0.00313999		2.01601	7.98399	1.96798	7.98399	1.18759	7.98399	0.503252	7.98399	0.0470235	7.98399		-0.39625	-3.64967	NaN	-0.388245	-0.890468	-0.321717	-2.28155		1	1.27551	NaN				-0.133896	-0.0835439	0.0110654		-0.133896	-0.0965034	0.0248185		-0.171548	1.07193
	4	7	13		5.7057	5.7057		1.5809	1.2947		lgl3A	-0.0622698	-0.0654059		2.01601	7.97999	1.96798	7.97999	1.18759	7.97999	0.503252	7.97999	0.0470235	7.97999		-0.39625	-3.62458	NaN	-0.385631	-0.884474	-0.314646	-2.23141		1	1.46939	NaN				-0.0803179	-0.0491588	0.0101615		-0.0803179	-0.0615165	0.0212555		-0.00638906	1.03405
	6	4	2.2		4.7264	9.6231		1.3237	1.4045		lgl3A	0.0210058	0.0315703		2.01601	7.97599	1.96798	7.97599	1.18759	7.97599	0.503252	7.97599	0.0470235	7.97599		-0.39625	-3.5995	NaN	-0.382977	-0.878385	-0.307576	-2.18127		1	1.66327	NaN				-0.0267393	-0.0138889	0.0105642		-0.0267393	-0.0188487	0.0159999		0.140445	1.00805
	4	8	9		3.4916	6.7702		1.3148	1.5811		lgl3A	0.0358709	0.0301679		2.01601	7.97199	1.96798	7.97199	1.18759	7.97199	0.503252	7.97199	0.0470235	7.97199		-0.39625	-3.57441	NaN	-0.380322	-0.872296	-0.300505	-2.13112		1	1.85714	NaN				0.0268393	0.01823	0.00835933		0.0268393	0.0248816	0.0141782		0.263887	0.975219
	8	28	12		1.9161	6.5147		1.3259	1.5102		lgl3A	0.0289386	-0.00500948		2.01601	7.96798	1.96798	7.96798	1.18759	7.96798	0.503252	7.96798	0.0470235	7.96798		-0.39625	-3.54933	NaN	-0.377667	-0.866207	-0.293434	-2.08098		1	2.05102	NaN				0.0804179	0.0495536	0.0102058		0.0804179	0.0615539	0.0212501		0.396099	0.900505
	7	30	15		2.64	7.1534		1.478	1.3329		lgl3A	-0.0320235	-0.0742968		2.01601	7.96398	1.96798	7.96398	1.18759	7.96398	0.503252	7.96398	0.0470235	7.96398		-0.39625	-3.52425	NaN	-0.377309	-0.865385	-0.286364	-2.03083		1	2.2449	NaN				0.133996	0.0837177	0.0110233		0.133996	0.0969558	0.0246368		0.534824	0.85625
	4	8	4		3.7045	8.4734		1.4243	1.431		lgl3A	0.0223497	-0.000768472		2.01601	7.95998	1.96798	7.95998	1.18759	7.95998	0.503252	7.95998	0.0470235	7.95998		-0.39625	-3.49916	NaN	-0.375013	-0.860119	-0.279293	-1.98069		1	2.43878	NaN				0.187575	0.119035	0.0116798		0.187575	0.129304	0.0253016		0.708	0.616537
	8	17	5		2.0438	7.5367			1.2361		lgl3A	0.122254	0.0278021		2.01601	7.95598	1.96798	7.95598	1.18759	7.95598	0.503252	7.95598	0.0470235	7.95598		-0.39625	-3.47408	NaN	-0.372358	-0.85403	-0.272222	-1.93055		1	2.63265	NaN				0.241154	0.156176	0.0120898		0.241154	0.15894	0.0232382
	10	28	15		3.6193	9.1121			1.2221		lgl3A	0.046659	-0.00242567		2.01601	7.95198	1.96798	7.95198	1.18759	7.95198	0.503252	7.95198	0.0470235	7.95198		-0.39625	-3.449	NaN	-0.369703	-0.847941	-0.265152	-1.8804		1	2.82653	NaN				0.294732	0.194592	0.0118613		0.294732	0.186482	0.0182243
					5.1522	9.4528			1.3499		lgl3A	0.128696	0.0239652		2.01601	7.94797	1.96798	7.94797	1.18759	7.94797	0.503252	7.94797	0.0470235	7.94797		-0.39625	-3.42391	NaN	-0.367048	-0.841853	-0.258081	-1.83026		1	3.02041	NaN				0.348311	0.235895	0.0147199		0.348311	0.214852	0.0131371
					1.9161	4.6412			1.631		lgl3A	-0.0269875	0.00697425		2.01601	7.94397	1.96798	7.94397	1.18759	7.94397	0.503252	7.94397	0.0470235	7.94397		-0.39625	-3.39883	NaN	-0.366372	-0.840301	-0.25101	-1.78011		1	3.21429	NaN
	67	177			1.32	8.3457			1.4409		mud4	-0.141899	-0.0387898		2.01601	7.93997	1.96798	7.93997	1.18759	7.93997	0.503252	7.93997	0.0470235	7.93997		-0.39625	-3.37375	NaN	-0.364394	-0.835764	-0.243939	-1.72997		1	3.40816	NaN
					4.6412	17.1597			1.6607		mud4	0.319139	0.117441		2.01601	7.93597	1.96798	7.93597	1.18759	7.93597	0.503252	7.93597	0.0470235	7.93597		-0.39625	-3.34866	NaN	-0.361739	-0.829675	-0.236869	-1.67983		1	3.60204	NaN
											mud4	0.181989	0.263895		2.01601	7.93197	1.96798	7.93197	1.18759	7.93197	0.503252	7.93197	0.0470235	7.93197		-0.39625	-3.32358	NaN	-0.359084	-0.823587	-0.229798	-1.62968		1	3.79592	NaN
											mud4	0.235531	0.22194		2.01601	7.92796	1.96798	7.92796	1.18759	7.92796	0.503252	7.92796	0.0470235	7.92796		-0.39625	-3.29849	NaN	-0.35643	-0.817498	-0.222727	-1.57954		1	3.9898	NaN
											mud4	0.126631	0.0544271		2.01601	7.92396	1.96798	7.92396	1.18759	7.92396	0.503252	7.92396	0.0470235	7.92396		-0.39625	-3.27341	NaN	-0.355436	-0.815217	-0.215657	-1.52939		1	4.18367	NaN
					17	17		11	17		mud4	0.16596	0.0862441		2.01601	7.91996	1.96798	7.91996	1.18759	7.91996	0.503252	7.91996	0.0470235	7.91996		-0.39625	-3.24833	NaN	-0.353775	-0.811409	-0.208586	-1.47925		1	4.37755	NaN
											mud4	0.132155	0.138355		2.01601	7.91596	1.96798	7.91596	1.18759	7.91596	0.503252	7.91596	0.0470235	7.91596		-0.39625	-3.22324	NaN	-0.35112	-0.805321	-0.201515	-1.42911		1	4.57143	NaN
											mud4	0.163265	0.0851149		2.01601	7.91196	1.96798	7.91196	1.18759	7.91196	0.503252	7.91196	0.0470235	7.91196		-0.39625	-3.19816	NaN	-0.348466	-0.799232	-0.194444	-1.37896		1	4.76531	NaN
											mud4	0.187084	0.11163		2.01601	7.90795	1.96798	7.90795	1.18759	7.90795	0.503252	7.90795	0.0470235	7.90795		-0.39625	-3.17308	NaN	-0.345811	-0.793143	-0.187374	-1.32882		1	4.95918	NaN
											mud4	0.358358	0.160377		2.01601	7.90395	1.96798	7.90395	1.18759	7.90395	0.503252	7.90395	0.0470235	7.90395		-0.39625	-3.14799	NaN	-0.344499	-0.790134	-0.180303	-1.27867		1	5.15306	NaN
											mud4	0.0815608	0.136283		2.01601	7.89995	1.96798	7.89995	1.18759	7.89995	0.503252	7.89995	0.0470235	7.89995		-0.39625	-3.12291	NaN	-0.343156	-0.787054	-0.173232	-1.22853		1	5.34694	NaN
											mud4	0.24639	0.135732		2.01601	7.89595	1.96798	7.89595	1.18759	7.89595	0.503252	7.89595	0.0470235	7.89595		-0.39625	-3.09783	NaN	-0.340502	-0.780966	-0.166162	-1.17838		1	5.54082	NaN
											mud4	0.130123	0.172061		2.01601	7.89195	1.96798	7.89195	1.18759	7.89195	0.503252	7.89195	0.0470235	7.89195		-0.39625	-3.07274	NaN	-0.337847	-0.774877	-0.159091	-1.12824		1	5.73469	NaN
											mud4	0.0767843	0.182481		2.01601	7.88794	1.96798	7.88794	1.18759	7.88794	0.503252	7.88794	0.0470235	7.88794		-0.39625	-3.04766	-0.325422	-0.335192	-0.768788	-0.15202	-1.0781		1	5.92857	NaN
											mud4	0.0342699	-0.00767854		2.01601	7.88394	1.96798	7.88394	1.18759	7.88394	0.503252	7.88394	0.0470235	7.88394		-0.39625	-3.02258	-0.312212	-0.333563	-0.76505	-0.144949	-1.02795		1	6.12245	NaN
											mud4	0.0815608	0.136283		2.01601	7.87994	1.96798	7.87994	1.18759	7.87994	0.503252	7.87994	0.0470235	7.87994		-0.39625	-2.99749	-0.302366	-0.332538	-0.762699	-0.137879	-0.977809		1	6.31633	NaN
											mud4	0.24639	0.135732		2.01601	7.87594	1.96798	7.87594	1.18759	7.87594	0.503252	7.87594	0.0470235	7.87594		-0.39625	-2.97241	-0.294037	-0.329883	-0.756611	-0.130808	-0.927665		1	6.5102	NaN
											mud4	0.319842	0.155275		2.01601	7.87194	1.96798	7.87194	1.18759	7.87194	0.503252	7.87194	0.0470235	7.87194		-0.39625	-2.94732	-0.286626	-0.327228	-0.750522	-0.123737	-0.877521		1	6.70408	NaN
											mud4	0.249021	0.288324		2.01601	7.86793	1.96798	7.86793	1.18759	7.86793	0.503252	7.86793	0.0470235	7.86793		-0.39625	-2.92224	-0.279847	-0.324574	-0.744433	-0.116667	-0.827377		1	6.89796	NaN
											mud4	0.01734	-0.0490096		2.01601	7.86393	1.96798	7.86393	1.18759	7.86393	0.503252	7.86393	0.0470235	7.86393		-0.39625	-2.89716	-0.273538	-0.322626	-0.739967	-0.109596	-0.777233		1	7.09184	NaN
											mud4	0.0122589	-0.0580774		2.01601	7.85993	1.96798	7.85993	1.18759	7.85993	0.503252	7.85993	0.0470235	7.85993		-0.39625	-2.87207	-0.267596	-0.321919	-0.738345	-0.102525	-0.727089		1	7.28571	NaN
											mud4	0.184772	0.160656		2.01601	7.85593	1.96798	7.85593	1.18759	7.85593	0.503252	7.85593	0.0470235	7.85593		-0.39625	-2.84699	-0.261952	-0.319264	-0.732256	-0.0954545	-0.676945		1	7.47959	NaN
											mud4	0.00902268	0.0359909		2.01601	7.85193	1.96798	7.85193	1.18759	7.85193	0.503252	7.85193	0.0470235	7.85193		-0.39625	-2.82191	-0.256554	-0.31661	-0.726167	-0.0883838	-0.626801		1	7.67347	NaN
											mud4	0.318503	0.110408		2.01601	7.84792	1.96798	7.84792	1.18759	7.84792	0.503252	7.84792	0.0470235	7.84792		-0.39625	-2.79682	-0.251365	-0.313955	-0.720078	-0.0813131	-0.576656		1	7.86735	NaN
											mud4	-0.202934	-0.060409		2.01601	7.84392	1.96798	7.84392	1.18759	7.84392	0.503252	7.84392	0.0470235	7.84392		-0.39625	-2.77174	-0.246357	-0.31169	-0.714883	-0.0742424	-0.526512		1	8.06122	NaN
											mud4	0.268963	0.180143		2.01601	7.83992	1.96798	7.83992	1.18759	7.83992	0.503252	7.83992	0.0470235	7.83992		-0.39625	-2.74666	-0.241506	-0.3113	-0.71399	-0.0671717	-0.476368		1	8.2551	NaN
											mud4	0.179001	0.174861		2.01601	7.83592	1.96798	7.83592	1.18759	7.83592	0.503252	7.83592	0.0470235	7.83592		-0.39625	-2.72157	-0.236794	-0.308645	-0.707901	-0.060101	-0.426224		1	8.44898	NaN
											mud4	0.33814	0.256807		2.01601	7.83192	1.96798	7.83192	1.18759	7.83192	0.503252	7.83192	0.0470235	7.83192		-0.39625	-2.69649	-0.232206	-0.305991	-0.701813	-0.0530303	-0.37608		1	8.64286	NaN
											mud4	0.297078	0.060386		2.01601	7.82791	1.96798	7.82791	1.18759	7.82791	0.503252	7.82791	0.0470235	7.82791		-0.39625	-2.6714	-0.227729	-0.303336	-0.695724	-0.0459596	-0.325936		1	8.83673	NaN
											mud4	0.321945	0.10541		2.01601	7.82391	1.96798	7.82391	1.18759	7.82391	0.503252	7.82391	0.0470235	7.82391		-0.39625	-2.64632	-0.223354	-0.300753	-0.689799	-0.0388889	-0.275792		1	9.03061	NaN
											mud4	0.19762	0.11936		2.01601	7.81991	1.96798	7.81991	1.18759	7.81991	0.503252	7.81991	0.0470235	7.81991		-0.39625	-2.62124	-0.219069	-0.300681	-0.689635	-0.0318182	-0.225648		1	9.22449	NaN
											mud4	0.283237	0.143545		2.01601	7.81591	1.96798	7.81591	1.18759	7.81591	0.503252	7.81591	0.0470235	7.81591		-0.39625	-2.59615	-0.214869	-0.298027	-0.683546	-0.0247475	-0.175504		1	9.41837	NaN
											mud4	0.235895	0.176471		2.01601	7.81191	1.96798	7.81191	1.18759	7.81191	0.503252	7.81191	0.0470235	7.81191		-0.39625	-2.57107	-0.210746	-0.295372	-0.677458	-0.0176768	-0.12536		1	9.61224	NaN
											mud4	0.162718	0.159178		2.01601	7.8079	1.96798	7.8079	1.18759	7.8079	0.503252	7.8079	0.0470235	7.8079		-0.39625	-2.54599	-0.206694	-0.292717	-0.671369	-0.0106061	-0.0752161		1	9.80612	NaN
											mud4	0.153983	0.0375193		2.01601	7.8039	1.96798	7.8039	1.18759	7.8039	0.503252	7.8039	0.0470235	7.8039		-0.39625	-2.5209	-0.202707	-0.290063	-0.66528	-0.00353535	-0.025072		1	10	NaN
											mud4	0.0544553	0.0533806		2.01601	7.7999	1.96798	7.7999	1.18759	7.7999	0.503252	7.7999	0.0470235	7.7999		-0.39625	-2.49582	-0.198782	-0.289817	-0.664716	0.00353535	0.025072		1.06122	0.5	NaN
											mud4	0.164491	0.108774		2.01601	7.7959	1.96798	7.7959	1.18759	7.7959	0.503252	7.7959	0.0470235	7.7959		-0.39625	-2.47074	-0.194915	-0.287408	-0.659191	0.0106061	0.0752161		1.06122	0.693878	NaN
											mud4	0.150551	0.0538402		2.01601	7.7919	1.96798	7.7919	1.18759	7.7919	0.503252	7.7919	0.0470235	7.7919		-0.39625	-2.44565	-0.1911	-0.284753	-0.653103	0.0176768	0.12536		1.06122	0.887755	NaN
											mud4	0.266661	0.254854		2.01601	7.78789	1.96798	7.78789	1.18759	7.78789	0.503252	7.78789	0.0470235	7.78789		-0.39625	-2.42057	-0.187336	-0.282099	-0.647014	0.0247475	0.175504		1.06122	1.08163	NaN
											mud4	-0.234453	-0.0568966		2.01601	7.78389	1.96798	7.78389	1.18759	7.78389	0.503252	7.78389	0.0470235	7.78389		-0.39625	-2.39548	-0.183618	-0.279444	-0.640925	0.0318182	0.225648		1.06122	1.27551	NaN
											mud4	0.271146	0.15		2.01601	7.77989	1.96798	7.77989	1.18759	7.77989	0.503252	7.77989	0.0470235	7.77989		-0.39625	-2.3704	-0.179945	-0.27888	-0.639632	0.0388889	0.275792		1.06122	1.46939	NaN
											mud4	0.159947	0.228547		2.01601	7.77589	1.96798	7.77589	1.18759	7.77589	0.503252	7.77589	0.0470235	7.77589		-0.39625	-2.34532	-0.176313	-0.276789	-0.634837	0.0459596	0.325936		1.06122	1.66327	NaN
											mud4	-0.00111645	0.000614116		2.01601	7.77189	1.96798	7.77189	1.18759	7.77189	0.503252	7.77189	0.0470235	7.77189		-0.39625	-2.32023	-0.172721	-0.274135	-0.628748	0.0530303	0.37608		1.06122	1.85714	NaN
											mud5	-0.00862869	0.0310112		2.01601	7.76788	1.96798	7.76788	1.18759	7.76788	0.503252	7.76788	0.0470235	7.76788		-0.39625	-2.29515	-0.169166	-0.27148	-0.622659	0.060101	0.426224		1.06122	2.05102	NaN
											GBP Pon - WAVE	-0.225268	-0.069507		2.01601	7.76388	1.96798	7.76388	1.18759	7.76388	0.503252	7.76388	0.0470235	7.76388		-0.39625	-2.27007	-0.165646	-0.268825	-0.61657	0.0671717	0.476368		1.06122	2.2449	NaN
											GBP Pon - WAVE	-0.18454	-0.141794		2.01601	7.75988	1.96798	7.75988	1.18759	7.75988	0.503252	7.75988	0.0470235	7.75988		-0.39625	-2.24498	-0.16216	-0.267944	-0.614548	0.0742424	0.526512		1.06122	2.43878	NaN
											GBP Pon - WAVE	-0.201081	-0.0106452		2.01601	7.75588	1.96798	7.75588	1.18759	7.75588	0.503252	7.75588	0.0470235	7.75588		-0.39625	-2.2199	-0.158705	-0.266171	-0.610482	0.0813131	0.576656		1.06122	2.63265	NaN
											GBP Pon - WAVE	-0.153961	-0.0939023		2.01601	7.75188	1.96798	7.75188	1.18759	7.75188	0.503252	7.75188	0.0470235	7.75188		-0.39625	-2.19482	-0.155281	-0.263516	-0.604393	0.0883838	0.626801		1.06122	2.82653	NaN
											GBP Pon - WAVE	-0.23049	-0.17932		2.01601	7.74787	1.96798	7.74787	1.18759	7.74787	0.503252	7.74787	0.0470235	7.74787		-0.39625	-2.16973	-0.151885	-0.260861	-0.598304	0.0954545	0.676945		1.06122	3.02041	NaN
											GBP Pon - WAVE	-0.295989	-0.0929824		2.01601	7.74387	1.96798	7.74387	1.18759	7.74387	0.503252	7.74387	0.0470235	7.74387		-0.39625	-2.14465	-0.148517	-0.258207	-0.592216	0.102525	0.727089		1.06122	3.21429	NaN
											GBP Pon - WAVE	-0.304089	-0.124831		2.01601	7.73987	1.96798	7.73987	1.18759	7.73987	0.503252	7.73987	0.0470235	7.73987		-0.39625	-2.11957	-0.145175	-0.257007	-0.589465	0.109596	0.777233		1.06122	3.40816	NaN
											GBP Pon - WAVE	-0.192787	-0.172208		2.01601	7.73587	1.96798	7.73587	1.18759	7.73587	0.503252	7.73587	0.0470235	7.73587		-0.39625	-2.09448	-0.141857	-0.255552	-0.586127	0.116667	0.827377		1.06122	3.60204	NaN
											GBP Pon - WAVE	-0.260409	-0.124145		2.01601	7.73187	1.96798	7.73187	1.18759	7.73187	0.503252	7.73187	0.0470235	7.73187		-0.39625	-2.0694	-0.138564	-0.252897	-0.580038	0.123737	0.877521		1.06122	3.79592	NaN
											GBP Pon - WAVE	-0.20659	-0.171875		2.01601	7.72786	1.96798	7.72786	1.18759	7.72786	0.503252	7.72786	0.0470235	7.72786		-0.39625	-2.04431	-0.135293	-0.250242	-0.57395	0.130808	0.927665		1.06122	3.9898	NaN
											GBP Pon - WAVE	-0.234368	-0.122458		2.01601	7.72386	1.96798	7.72386	1.18759	7.72386	0.503252	7.72386	0.0470235	7.72386		-0.39625	-2.01923	-0.132044	-0.247588	-0.567861	0.137879	0.977809		1.06122	4.18367	NaN
											GBP Pon - WAVE	-0.214145	-0.111408		2.01601	7.71986	1.96798	7.71986	1.18759	7.71986	0.503252	7.71986	0.0470235	7.71986		-0.39625	-1.99415	-0.128815	-0.246071	-0.564381	0.144949	1.02795		1.06122	4.37755	NaN
											GBP Pon - WAVE	-0.110716	-0.10138		2.01601	7.71586	1.96798	7.71586	1.18759	7.71586	0.503252	7.71586	0.0470235	7.71586		-0.39625	-1.96906	-0.125606	-0.244933	-0.561772	0.15202	1.0781		1.06122	4.57143	NaN
											GBP Pon - WAVE	-0.295589	-0.0693599		2.01601	7.71186	1.96798	7.71186	1.18759	7.71186	0.503252	7.71186	0.0470235	7.71186		-0.39625	-1.94398	-0.122417	-0.242278	-0.555683	0.159091	1.12824		1.06122	4.76531	NaN
											GBP Pon - WAVE	-0.186079	-0.0831676		2.01601	7.70785	1.96798	7.70785	1.18759	7.70785	0.503252	7.70785	0.0470235	7.70785		-0.39625	-1.9189	-0.119245	-0.239624	-0.549595	0.166162	1.17838		1.06122	4.95918	NaN
											GBP Pon - WAVE	-0.178108	-0.158545		2.01601	7.70385	1.96798	7.70385	1.18759	7.70385	0.503252	7.70385	0.0470235	7.70385		-0.39625	-1.89381	-0.116091	-0.236969	-0.543506	0.173232	1.22853		1.06122	5.15306	NaN
											GBP Pon - WAVE	-0.304745	-0.0633116		2.01601	7.69985	1.96798	7.69985	1.18759	7.69985	0.503252	7.69985	0.0470235	7.69985		-0.39625	-1.86873	-0.112953	-0.235134	-0.539298	0.180303	1.27867		1.06122	5.34694	NaN
											GBP Pon - WAVE	-0.184492	-0.177845		2.01601	7.69585	1.96798	7.69585	1.18759	7.69585	0.503252	7.69585	0.0470235	7.69585		-0.39625	-1.84365	-0.109831	-0.234314	-0.537417	0.187374	1.32882		1.06122	5.54082	NaN
											Control	0.097137	0.181689		2.01601	7.69185	1.96798	7.69185	1.18759	7.69185	0.503252	7.69185	0.0470235	7.69185		-0.39625	-1.81856	-0.106724	-0.23166	-0.531329	0.194444	1.37896		1.06122	5.73469	NaN
											Control	0.175681	0.182784		2.01601	7.68784	1.96798	7.68784	1.18759	7.68784	0.503252	7.68784	0.0470235	7.68784		-0.39625	-1.79348	-0.103632	-0.229005	-0.52524	0.201515	1.42911		1.06122	5.92857	NaN
											Control	0.177168	0.146739		2.01601	7.68384	1.96798	7.68384	1.18759	7.68384	0.503252	7.68384	0.0470235	7.68384		-0.39625	-1.76839	-0.100554	-0.22635	-0.519151	0.208586	1.47925		1.06122	6.12245	NaN
											Control	0.0503722	0.21215		2.01601	7.67984	1.96798	7.67984	1.18759	7.67984	0.503252	7.67984	0.0470235	7.67984		-0.39625	-1.74331	-0.0974892	-0.224198	-0.514214	0.215657	1.52939		1.06122	6.31633	NaN
											Control	0.154063	0.121447		2.01601	7.67584	1.96798	7.67584	1.18759	7.67584	0.503252	7.67584	0.0470235	7.67584		-0.39625	-1.71823	-0.0944371	-0.223696	-0.513062	0.222727	1.57954		1.06122	6.5102	NaN
											Control	0.170023	0.135601		2.01601	7.67184	1.96798	7.67184	1.18759	7.67184	0.503252	7.67184	0.0470235	7.67184		-0.39625	-1.69314	-0.0913972	-0.221041	-0.506974	0.229798	1.62968		1.06122	6.70408	NaN
											Control	0.211779	0.181986		2.01601	7.66783	1.96798	7.66783	1.18759	7.66783	0.503252	7.66783	0.0470235	7.66783		-0.39625	-1.66806	-0.0883689	-0.218386	-0.500885	0.236869	1.67983		1.06122	6.89796	NaN
											Control	0.127134	0.193583		2.01601	7.66383	1.96798	7.66383	1.18759	7.66383	0.503252	7.66383	0.0470235	7.66383		-0.39625	-1.64298	-0.0853518	-0.215732	-0.494796	0.243939	1.72997		1.06122	7.09184	NaN
											Control	0.226562	0.273552		2.01601	7.65983	1.96798	7.65983	1.18759	7.65983	0.503252	7.65983	0.0470235	7.65983		-0.39625	-1.61789	-0.0823453	-0.213261	-0.48913	0.25101	1.78011		1.06122	7.28571	NaN
											Control	0.281472	0.178155		2.01601	7.65583	1.96798	7.65583	1.18759	7.65583	0.503252	7.65583	0.0470235	7.65583		-0.39625	-1.59281	-0.0793489	-0.213077	-0.488707	0.258081	1.83026		1.06122	7.47959	NaN
											Control	0.114549	0.134832		2.01601	7.65183	1.96798	7.65183	1.18759	7.65183	0.503252	7.65183	0.0470235	7.65183		-0.39625	-1.56773	-0.0763621	-0.210422	-0.482619	0.265152	1.8804		1.06122	7.67347	NaN
											Control	0.192826	0.110644		2.01601	7.64782	1.96798	7.64782	1.18759	7.64782	0.503252	7.64782	0.0470235	7.64782		-0.39625	-1.54264	-0.0733846	-0.207768	-0.47653	0.272222	1.93055		1.06122	7.86735	NaN
															2.01601	7.64382	1.96798	7.64382	1.18759	7.64382	0.503252	7.64382	0.0470235	7.64382		-0.39625	-1.51756	-0.0704158	-0.205113	-0.470441	0.279293	1.98069		1.06122	8.06122	NaN
															2.01601	7.63982	1.96798	7.63982	1.18759	7.63982	0.503252	7.63982	0.0470235	7.63982		-0.39625	-1.49247	-0.0674553	-0.202458	-0.464353	0.286364	2.03083		1.06122	8.2551	NaN
															2.01601	7.63582	1.96798	7.63582	1.18759	7.63582	0.503252	7.63582	0.0470235	7.63582		-0.39625	-1.46739	-0.0645027	-0.202325	-0.464047	0.293434	2.08098		1.06122	8.44898	NaN
															2.01601	7.63182	1.96798	7.63182	1.18759	7.63182	0.503252	7.63182	0.0470235	7.63182		-0.39625	-1.44231	-0.0615575	-0.199804	-0.458264	0.300505	2.13112		1.06122	8.64286	NaN
															2.01601	7.62781	1.96798	7.62781	1.18759	7.62781	0.503252	7.62781	0.0470235	7.62781		-0.39625	-1.41722	-0.0586194	-0.197149	-0.452175	0.307576	2.18127		1.06122	8.83673	NaN
															2.01601	7.62381	1.96798	7.62381	1.18759	7.62381	0.503252	7.62381	0.0470235	7.62381		-0.39625	-1.39214	-0.055688	-0.194494	-0.446087	0.314646	2.23141		1.06122	9.03061	NaN
															2.01601	7.61981	1.96798	7.61981	1.18759	7.61981	0.503252	7.61981	0.0470235	7.61981		-0.39625	-1.36706	-0.0527628	-0.191839	-0.439998	0.321717	2.28155		1.06122	9.22449	NaN
															2.01601	7.61581	1.96798	7.61581	1.18759	7.61581	0.503252	7.61581	0.0470235	7.61581		-0.39625	-1.34197	-0.0498436	-0.191388	-0.438963	0.328788	2.3317		1.06122	9.41837	NaN
															2.01601	7.61181	1.96798	7.61181	1.18759	7.61181	0.503252	7.61181	0.0470235	7.61181		-0.39625	-1.31689	-0.0469298	-0.189185	-0.433909	0.335859	2.38184		1.06122	9.61224	NaN
															2.01601	7.6078	1.96798	7.6078	1.18759	7.6078	0.503252	7.6078	0.0470235	7.6078		-0.39625	-1.29181	-0.0440212	-0.18653	-0.427821	0.342929	2.43199		1.06122	9.80612	NaN
															2.01601	7.6038	1.96798	7.6038	1.18759	7.6038	0.503252	7.6038	0.0470235	7.6038		-0.39625	-1.26672	-0.0411173	-0.183875	-0.421732	0.35	2.48213		1.06122	10	NaN
															2.01601	7.5998	1.96798	7.5998	1.18759	7.5998	0.503252	7.5998	0.0470235	7.5998		-0.39625	-1.24164	-0.0382179	-0.181221	-0.415643				1.12245	0.5	NaN
															2.01601	7.5958	1.96798	7.5958	1.18759	7.5958	0.503252	7.5958	0.0530265	7.5958		-0.39625	-1.21656	-0.0353225	-0.180452	-0.41388				1.12245	0.693878	NaN
															2.01601	7.5918	1.96798	7.5918	1.18759	7.5918	0.503252	7.5918	0.0530265	7.5918		-0.39625	-1.19147	-0.0324309	-0.178566	-0.409554				1.12245	0.887755	NaN
															2.01601	7.58779	1.96798	7.58779	1.18759	7.58779	0.503252	7.58779	0.0530265	7.58779		-0.39625	-1.16639	-0.0295426	-0.175911	-0.403466				1.12245	1.08163	NaN
															2.01601	7.58379	1.96798	7.58379	1.18759	7.58379	0.503252	7.58379	0.0530265	7.58379		-0.39625	-1.1413	-0.0266573	-0.173257	-0.397377				1.12245	1.27551	NaN
															2.01601	7.57979	1.96798	7.57979	1.18759	7.57979	0.503252	7.57979	0.0530265	7.57979		-0.39625	-1.11622	-0.0237747	-0.170602	-0.391288				1.12245	1.46939	NaN
															2.01601	7.57579	1.96798	7.57579	1.18759	7.57579	0.503252	7.57579	0.0530265	7.57579		-0.39625	-1.09114	-0.0208945	-0.169515	-0.388796				1.12245	1.66327	NaN
															2.01601	7.57179	1.96798	7.57179	1.18759	7.57179	0.503252	7.57179	0.0530265	7.57179		-0.39625	-1.06605	-0.0180162	-0.167947	-0.3852				1.12245	1.85714	NaN
															2.01601	7.56778	1.96798	7.56778	1.18759	7.56778	0.503252	7.56778	0.0530265	7.56778		-0.39625	-1.04097	-0.0151397	-0.165293	-0.379111				1.12245	2.05102	NaN
															2.01601	7.56378	1.96798	7.56378	1.18759	7.56378	0.503252	7.56378	0.0530265	7.56378		-0.39625	-1.01589	-0.0122644	-0.162638	-0.373022				1.12245	2.2449	NaN
															2.01601	7.55978	1.96798	7.55978	1.18759	7.55978	0.503252	7.55978	0.0530265	7.55978		-0.39625	-0.990803	-0.00939022	-0.159983	-0.366933				1.12245	2.43878	NaN
															2.01601	7.55578	1.96798	7.55578	1.18759	7.55578	0.503252	7.55578	0.0530265	7.55578		-0.39625	-0.965719	-0.00651665	-0.158579	-0.363712				1.12245	2.63265	NaN
															2.01601	7.55178	1.96798	7.55178	1.18759	7.55178	0.503252	7.55178	0.0530265	7.55178		-0.39625	-0.940635	-0.00364343	-0.157329	-0.360845				1.12245	2.82653	NaN
															2.01601	7.54777	1.96798	7.54777	1.18759	7.54777	0.503252	7.54777	0.0530265	7.54777		-0.39625	-0.915552	-0.000770207	-0.154674	-0.354756				1.12245	3.02041	NaN
															2.01601	7.54377	1.96798	7.54377	1.18759	7.54377	0.503252	7.54377	0.0530265	7.54377		-0.39625	-0.890468	0.00210335	-0.152019	-0.348667				1.12245	3.21429	NaN
															2.01601	7.53977	1.96798	7.53977	1.18759	7.53977	0.503252	7.53977	0.0530265	7.53977		-0.39625	-0.865385	0.00497757	-0.149365	-0.342579				1.12245	3.40816	NaN
															2.01601	7.53577	1.96798	7.53577	1.18759	7.53577	0.503252	7.53577	0.0530265	7.53577		-0.39625	-0.840301	0.0078528	-0.147642	-0.338629				1.12245	3.60204	NaN
															2.01601	7.53177	1.96798	7.53177	1.18759	7.53177	0.503252	7.53177	0.0530265	7.53177		-0.39625	-0.815217	0.0107294	-0.14671	-0.33649				1.12245	3.79592	NaN
															2.01601	7.52776	1.96798	7.52776	1.18759	7.52776	0.503252	7.52776	0.0530265	7.52776		-0.39625	-0.790134	0.0136076	-0.144055	-0.330401				1.12245	3.9898	NaN
															2.01601	7.52376	1.96798	7.52376	1.18759	7.52376	0.503252	7.52376	0.0530265	7.52376		-0.39625	-0.76505	0.016488	-0.141401	-0.324312				1.12245	4.18367	NaN
															2.01601	7.51976	1.96798	7.51976	1.18759	7.51976	0.503252	7.51976	0.0530265	7.51976		-0.39625	-0.739967	0.0193706	-0.138746	-0.318224				1.12245	4.37755	NaN
															2.01601	7.51576	1.96798	7.51576	1.18759	7.51576	0.503252	7.51576	0.0530265	7.51576		-0.39625	-0.714883	0.0222561	-0.136706	-0.313545				1.12245	4.57143	NaN
															2.01601	7.51176	1.96798	7.51176	1.18759	7.51176	0.503252	7.51176	0.0530265	7.51176		-0.39625	-0.689799	0.0251446	-0.136091	-0.312135				1.12245	4.76531	NaN
															2.01601	7.50775	1.96798	7.50775	1.18759	7.50775	0.503252	7.50775	0.0530265	7.50775		-0.39625	-0.664716	0.0280366	-0.133436	-0.306046				1.12245	4.95918	NaN
															2.01601	7.50375	1.96798	7.50375	1.18759	7.50375	0.503252	7.50375	0.0530265	7.50375		-0.39625	-0.639632	0.0309324	-0.130782	-0.299958				1.12245	5.15306	NaN
															2.01601	7.49975	1.96798	7.49975	1.18759	7.49975	0.503252	7.49975	0.0530265	7.49975		-0.39625	-0.614548	0.0338325	-0.128127	-0.293869				1.12245	5.34694	NaN
															2.01601	7.49575	1.96798	7.49575	1.18759	7.49575	0.503252	7.49575	0.0530265	7.49575		-0.39625	-0.589465	0.0367371	-0.12577	-0.288462				1.12245	5.54082	NaN
															2.01601	7.49175	1.96798	7.49175	1.18759	7.49175	0.503252	7.49175	0.0530265	7.49175		-0.39625	-0.564381	0.0396467	-0.125472	-0.28778				1.12245	5.73469	NaN
															2.01601	7.48774	1.96798	7.48774	1.18759	7.48774	0.503252	7.48774	0.0530265	7.48774		-0.39625	-0.539298	0.0425617	-0.122818	-0.281692				1.12245	5.92857	NaN
															2.01601	7.48374	1.96798	7.48374	1.18759	7.48374	0.503252	7.48374	0.0530265	7.48374		-0.39625	-0.514214	0.0454825	-0.120163	-0.275603				1.12245	6.12245	NaN
															2.01601	7.47974	1.96798	7.47974	1.18759	7.47974	0.503252	7.47974	0.0530265	7.47974		-0.39625	-0.48913	0.0484095	-0.117508	-0.269514				1.12245	6.31633	NaN
															2.01601	7.47574	1.96798	7.47574	1.18759	7.47574	0.503252	7.47574	0.0530265	7.47574		-0.39625	-0.464047	0.0513431	-0.114854	-0.263425				1.12245	6.5102	NaN
															2.01601	7.47174	1.96798	7.47174	1.18759	7.47174	0.503252	7.47174	0.0530265	7.47174		-0.39625	-0.438963	0.0542838	-0.114833	-0.263378				1.12245	6.70408	NaN
															2.01601	7.46773	1.96798	7.46773	1.18759	7.46773	0.503252	7.46773	0.0530265	7.46773		-0.39625	-0.41388	0.057232	-0.112199	-0.257337				1.12245	6.89796	NaN
															2.01601	7.46373	1.96798	7.46373	1.18759	7.46373	0.503252	7.46373	0.0530265	7.46373		-0.39625	-0.388796	0.0601881	-0.109544	-0.251248				1.12245	7.09184	NaN
															2.01601	7.45973	1.96798	7.45973	1.18759	7.45973	0.503252	7.45973	0.0530265	7.45973		-0.39625	-0.363712	0.0631528	-0.10689	-0.245159				1.12245	7.28571	NaN
															2.01601	7.45573	1.96798	7.45573	1.18759	7.45573	0.503252	7.45573	0.0530265	7.45573		-0.39625	-0.338629	0.0661263	-0.104235	-0.23907				1.12245	7.47959	NaN
															2.01601	7.45173	1.96798	7.45173	1.18759	7.45173	0.503252	7.45173	0.0530265	7.45173		-0.39625	-0.313545	0.0691094	-0.103897	-0.238294				1.12245	7.67347	NaN
															2.01601	7.44772	1.96798	7.44772	1.18759	7.44772	0.503252	7.44772	0.0530265	7.44772		-0.39625	-0.288462	0.0721024	-0.10158	-0.232982				1.12245	7.86735	NaN
															2.01601	7.44372	1.96798	7.44372	1.18759	7.44372	0.503252	7.44372	0.0530265	7.44372		-0.39625	-0.263378	0.075106	-0.0989256	-0.226893				1.12245	8.06122	NaN
															2.01601	7.43972	1.96798	7.43972	1.18759	7.43972	0.503252	7.43972	0.0530265	7.43972		-0.39625	-0.238294	0.0781206	-0.0962709	-0.220804				1.12245	8.2551	NaN
															2.01601	7.43572	1.96798	7.43572	1.18759	7.43572	0.503252	7.43572	0.0530265	7.43572		-0.39625	-0.213211	0.0811469	-0.0936162	-0.214716				1.12245	8.44898	NaN
															2.01601	7.43172	1.96798	7.43172	1.18759	7.43172	0.503252	7.43172	0.0530265	7.43172		-0.39625	-0.188127	0.0841855	-0.0929601	-0.213211				1.12245	8.64286	NaN
															2.01601	7.42771	1.96798	7.42771	1.18759	7.42771	0.503252	7.42771	0.0530265	7.42771		-0.39625	-0.163043	0.0872371	-0.0909615	-0.208627				1.12245	8.83673	NaN
															2.01601	7.42371	1.96798	7.42371	1.18759	7.42371	0.503252	7.42371	0.0530265	7.42371		-0.39625	-0.13796	0.0903022	-0.0883069	-0.202538				1.12245	9.03061	NaN
															2.01601	7.41971	1.96798	7.41971	1.18759	7.41971	0.503252	7.41971	0.0530265	7.41971		-0.39625	-0.112876	0.0933816	-0.0856522	-0.19645				1.12245	9.22449	NaN
															2.01601	7.41571	1.96798	7.41571	1.18759	7.41571	0.503252	7.41571	0.0530265	7.41571		-0.39625	-0.0877926	0.096476	-0.0829975	-0.190361				1.12245	9.41837	NaN
															2.01601	7.41171	1.96798	7.41171	1.18759	7.41171	0.503252	7.41171	0.0530265	7.41171		-0.39625	-0.062709	0.0995861	-0.0820236	-0.188127				1.12245	9.61224	NaN
															2.01601	7.4077	1.96798	7.4077	1.18759	7.4077	0.503252	7.4077	0.0530265	7.4077		-0.39625	-0.0376254	0.102713	-0.0803428	-0.184272				1.12245	9.80612	NaN
															2.01601	7.4037	1.96798	7.4037	1.18759	7.4037	0.503252	7.4037	0.0530265	7.4037		-0.39625	-0.0125418	0.105857	-0.0776881	-0.178183				1.12245	10	NaN
															2.01601	7.3997	1.96798	7.3997	1.18759	7.3997	0.503252	7.3997	0.0530265	7.3997		-0.39625	0.0125418	0.109019	-0.0750334	-0.172095				1.18367	0.5	NaN
															2.01601	7.3957	1.96798	7.3957	1.18759	7.3957	0.503252	7.3957	0.0530265	7.3957		-0.39625	0.0376254	0.112201	-0.0723788	-0.166006				1.18367	0.693878	NaN
															2.01601	7.3917	1.96798	7.3917	1.18759	7.3917	0.503252	7.3917	0.0530265	7.3917		-0.39625	0.062709	0.115403	-0.0710871	-0.163043				1.18367	0.887755	NaN
															2.01601	7.38769	1.96798	7.38769	1.18759	7.38769	0.503252	7.38769	0.0530265	7.38769		-0.39625	0.0877926	0.118626	-0.0697241	-0.159917				1.18367	1.08163	NaN
															2.01601	7.38369	1.96798	7.38369	1.18759	7.38369	0.503252	7.38369	0.0530265	7.38369		-0.39625	0.112876	0.121871	-0.0670694	-0.153829				1.18367	1.27551	NaN
															2.01601	7.37969	1.96798	7.37969	1.18759	7.37969	0.503252	7.37969	0.0530265	7.37969		-0.39625	0.13796	0.12514	-0.0644147	-0.14774				1.18367	1.46939	NaN
															2.01601	7.37569	1.96798	7.37569	1.18759	7.37569	0.503252	7.37569	0.0530265	7.37569		-0.39625	0.163043	0.128434	-0.06176	-0.141651				1.18367	1.66327	NaN
															2.01601	7.37169	1.96798	7.37169	1.18759	7.37169	0.503252	7.37169	0.0530265	7.37169		-0.39625	0.188127	0.131754	-0.0601506	-0.13796				1.18367	1.85714	NaN
															2.01601	7.36768	1.96798	7.36768	1.18759	7.36768	0.503252	7.36768	0.0530265	7.36768		-0.39625	0.213211	0.135102	-0.0591054	-0.135562				1.18367	2.05102	NaN
															2.01601	7.36368	1.96798	7.36368	1.18759	7.36368	0.503252	7.36368	0.0530265	7.36368		-0.39625	0.238294	0.138479	-0.0564507	-0.129474				1.18367	2.2449	NaN
															2.01601	7.35968	1.96798	7.35968	1.18759	7.35968	0.503252	7.35968	0.0530265	7.35968		-0.39625	0.263378	0.141886	-0.053796	-0.123385				1.18367	2.43878	NaN
															2.01601	7.35568	1.96798	7.35568	1.18759	7.35568	0.503252	7.35568	0.0530265	7.35568		-0.39625	0.288462	0.145326	-0.0511413	-0.117296				1.18367	2.63265	NaN
															2.01601	7.35168	1.96798	7.35168	1.18759	7.35168	0.503252	7.35168	0.0530265	7.35168		-0.39625	0.313545	0.148801	-0.0492142	-0.112876				1.18367	2.82653	NaN
															2.01601	7.34767	1.96798	7.34767	1.18759	7.34767	0.503252	7.34767	0.0530265	7.34767		-0.39625	0.338629	0.152312	-0.0484866	-0.111208				1.18367	3.02041	NaN
															2.01601	7.34367	1.96798	7.34367	1.18759	7.34367	0.503252	7.34367	0.0530265	7.34367		-0.39625	0.363712	0.155862	-0.0458319	-0.105119				1.18367	3.21429	NaN
															2.01601	7.33967	1.96798	7.33967	1.18759	7.33967	0.503252	7.33967	0.0530265	7.33967		-0.39625	0.388796	0.159454	-0.0431773	-0.0990302				1.18367	3.40816	NaN
															2.01601	7.33567	1.96798	7.33567	1.18759	7.33567	0.503252	7.33567	0.0530265	7.33567		-0.39625	0.41388	0.16309	-0.0405226	-0.0929415				1.18367	3.60204	NaN
															2.01601	7.33167	1.96798	7.33167	1.18759	7.33167	0.503252	7.33167	0.0530265	7.33167		-0.39625	0.438963	0.166773	-0.0382777	-0.0877926				1.18367	3.79592	NaN
															2.01601	7.32766	1.96798	7.32766	1.18759	7.32766	0.503252	7.32766	0.0530265	7.32766		-0.39625	0.464047	0.170507	-0.0378679	-0.0868528				1.18367	3.9898	NaN
															2.01601	7.32366	1.96798	7.32366	1.18759	7.32366	0.503252	7.32366	0.0530265	7.32366		-0.39625	0.48913	0.174296	-0.0352132	-0.0807641				1.18367	4.18367	NaN
															2.01601	7.31966	1.96798	7.31966	1.18759	7.31966	0.503252	7.31966	0.0530265	7.31966		-0.39625	0.514214	0.178142	-0.0325585	-0.0746754				1.18367	4.37755	NaN
															2.01601	7.31566	1.96798	7.31566	1.18759	7.31566	0.503252	7.31566	0.0530265	7.31566		-0.39625	0.539298	0.182053	-0.0299038	-0.0685866				1.18367	4.57143	NaN
															2.01601	7.31166	1.96798	7.31166	1.18759	7.31166	0.503252	7.31166	0.0530265	7.31166		-0.39625	0.564381	0.186031	-0.0273412	-0.062709				1.18367	4.76531	NaN
															2.01601	7.30765	1.96798	7.30765	1.18759	7.30765	0.503252	7.30765	0.0530265	7.30765		-0.39625	0.589465	0.190084	-0.0272492	-0.0624979				1.18367	4.95918	NaN
															2.01601	7.30365	1.96798	7.30365	1.18759	7.30365	0.503252	7.30365	0.0530265	7.30365		-0.39625	0.614548	0.194219	-0.0245945	-0.0564093				1.18367	5.15306	NaN
															2.01601	7.29965	1.96798	7.29965	1.18759	7.29965	0.503252	7.29965	0.0530265	7.29965		-0.39625	0.639632	0.198443	-0.0219398	-0.0503206				1.18367	5.34694	NaN
															2.01601	7.29565	1.96798	7.29565	1.18759	7.29565	0.503252	7.29565	0.0530265	7.29565		-0.39625	0.664716	0.202766	-0.0192851	-0.0442318				1.18367	5.54082	NaN
															2.01601	7.29165	1.96798	7.29165	1.18759	7.29165	0.503252	7.29165	0.0530265	7.29165		-0.39625	0.689799	0.207198	-0.0166304	-0.0381431				1.18367	5.73469	NaN
															2.01601	7.28764	1.96798	7.28764	1.18759	7.28764	0.503252	7.28764	0.0530265	7.28764		-0.39625	0.714883	0.211753	-0.0164047	-0.0376254				1.18367	5.92857	NaN
															2.01601	7.28364	1.96798	7.28364	1.18759	7.28364	0.509255	7.28364	0.0530265	7.28364		-0.39625	0.739967	0.216447	-0.0139758	-0.0320545				1.18367	6.12245	NaN
															2.01601	7.27964	1.96798	7.27964	1.18759	7.27964	0.509255	7.27964	0.0530265	7.27964		-0.39625	0.76505	0.221298	-0.0113211	-0.0259657				1.18367	6.31633	NaN
															2.01601	7.27564	1.96798	7.27564	1.18759	7.27564	0.509255	7.27564	0.0530265	7.27564		-0.39625	0.790134	0.226331	-0.00866639	-0.019877				1.18367	6.5102	NaN
															2.01601	7.27164	1.96798	7.27164	1.18759	7.27164	0.509255	7.27164	0.0530265	7.27164		-0.39625	0.815217	0.231577	-0.00601171	-0.0137883				1.18367	6.70408	NaN
															2.01601	7.26763	1.96798	7.26763	1.18759	7.26763	0.509255	7.26763	0.0530265	7.26763		-0.39625	0.840301	0.237076	-0.00546824	-0.0125418				1.18367	6.89796	NaN
															2.01601	7.26363	1.96798	7.26363	1.18759	7.26363	0.509255	7.26363	0.0530265	7.26363		-0.39625	0.865385	0.242882	-0.00335702	-0.00769963				1.18367	7.09184	NaN
															2.01601	7.25963	1.96798	7.25963	1.18759	7.25963	0.509255	7.25963	0.0530265	7.25963		-0.39625	0.890468	0.249074	-0.000702341	-0.00161089				1.18367	7.28571	NaN
															2.01601	7.25563	1.96798	7.25563	1.18759	7.25563	0.509255	7.25563	0.0530265	7.25563		-0.39625	0.915552	0.255769	0.00195234	0.00447788				1.18367	7.47959	NaN
															2.01601	7.25163	1.96798	7.25163	1.18759	7.25163	0.509255	7.25163	0.0530265	7.25163		-0.39625	0.940635	0.263157	0.00460702	0.0105666				1.18367	7.67347	NaN
															2.01601	7.24762	1.96798	7.24762	1.18759	7.24762	0.509255	7.24762	0.0530265	7.24762		-0.39625	0.965719	0.271591	0.00546824	0.0125418				1.18367	7.86735	NaN
															2.01601	7.24362	1.96798	7.24362	1.18759	7.24362	0.509255	7.24362	0.0530265	7.24362		-0.39625	0.990803	NaN	0.00726171	0.0166552				1.18367	8.06122	NaN
															2.01601	7.23962	1.96798	7.23962	1.18759	7.23962	0.509255	7.23962	0.0530265	7.23962		-0.39625	1.01589	NaN	0.00991639	0.0227439				1.18367	8.2551	NaN
															2.01601	7.23562	1.96798	7.23562	1.18759	7.23562	0.509255	7.23562	0.0530265	7.23562		-0.39625	1.04097	NaN	0.0125711	0.0288327				1.18367	8.44898	NaN
															2.01601	7.23162	1.96798	7.23162	1.18759	7.23162	0.509255	7.23162	0.0530265	7.23162		-0.39625	1.06605	NaN	0.0152258	0.0349214				1.18367	8.64286	NaN
															2.01601	7.22761	1.96798	7.22761	1.18759	7.22761	0.509255	7.22761	0.0530265	7.22761		-0.39625	1.09114	NaN	0.0164047	0.0376254				1.18367	8.83673	NaN
															2.01601	7.22361	1.96798	7.22361	1.18759	7.22361	0.509255	7.22361	0.0530265	7.22361		-0.39625	1.11622	NaN	0.0178804	0.04101				1.18367	9.03061	NaN
															2.01601	7.21961	1.96798	7.21961	1.18759	7.21961	0.509255	7.21961	0.0530265	7.21961		-0.39625	1.1413	NaN	0.0205351	0.0470988				1.18367	9.22449	NaN
															2.01601	7.21561	1.96798	7.21561	1.18759	7.21561	0.509255	7.21561	0.0530265	7.21561		-0.39625	1.16639	NaN	0.0231898	0.0531875				1.18367	9.41837	NaN
															2.01601	7.21161	1.96798	7.21161	1.18759	7.21161	0.509255	7.21161	0.0530265	7.21161		-0.39625	1.19147	NaN	0.0258445	0.0592763				1.18367	9.61224	NaN
															2.01601	7.2076	1.96798	7.2076	1.1936	7.2076	0.509255	7.2076	0.0530265	7.2076		-0.39625	1.21656	NaN	0.0273412	0.062709				1.18367	9.80612	NaN
															2.01601	7.2036	1.96798	7.2036	1.1936	7.2036	0.509255	7.2036	0.0530265	7.2036		-0.39625	1.24164	NaN	0.0284992	0.0653649				1.18367	10	NaN
															2.01601	7.1996	1.96798	7.1996	1.1936	7.1996	0.509255	7.1996	0.0530265	7.1996		-0.39625	1.26672	NaN	0.0311538	0.0714536				1.2449	0.5	NaN
															2.01601	7.1956	1.96798	7.1956	1.1936	7.1956	0.509255	7.1956	0.0530265	7.1956		-0.39625	1.29181	NaN	0.0338085	0.0775424				1.2449	0.693878	NaN
															2.01601	7.1916	1.96798	7.1916	1.1936	7.1916	0.509255	7.1916	0.0530265	7.1916		-0.39625	1.31689	NaN	0.0364632	0.0836311				1.2449	0.887755	NaN
															2.01601	7.18759	1.96798	7.18759	1.1936	7.18759	0.509255	7.18759	0.0530265	7.18759		-0.39625	1.34197	NaN	0.0382777	0.0877926				1.2449	1.08163	NaN
															2.01601	7.18359	1.96798	7.18359	1.1936	7.18359	0.509255	7.18359	0.0530265	7.18359		-0.39625	1.36706	NaN	0.0391179	0.0897197				1.2449	1.27551	NaN
															2.01601	7.17959	1.96798	7.17959	1.1936	7.17959	0.509255	7.17959	0.0530265	7.17959		-0.39625	1.39214	NaN	0.0417726	0.0958084				1.2449	1.46939	NaN
															2.01601	7.17559	1.96798	7.17559	1.1936	7.17559	0.509255	7.17559	0.0530265	7.17559		-0.39625	1.41722	NaN	0.0444273	0.101897				1.2449	1.66327	NaN
															2.01601	7.17159	1.96798	7.17159	1.1936	7.17159	0.509255	7.17159	0.0530265	7.17159		-0.39625	1.44231	NaN	0.0470819	0.107986				1.2449	1.85714	NaN
															2.01601	7.16758	1.96798	7.16758	1.1936	7.16758	0.509255	7.16758	0.0530265	7.16758		-0.39625	1.46739	NaN	0.0492142	0.112876				1.2449	2.05102	NaN
															2.01601	7.16358	1.96798	7.16358	1.1936	7.16358	0.509255	7.16358	0.0530265	7.16358		-0.39625	1.49247	NaN	0.0497366	0.114075				1.2449	2.2449	NaN
															2.01601	7.15958	1.96798	7.15958	1.1936	7.15958	0.509255	7.15958	0.0530265	7.15958		-0.39625	1.51756	NaN	0.0523913	0.120163				1.2449	2.43878	NaN
															2.01601	7.15558	1.96798	7.15558	1.1936	7.15558	0.509255	7.15558	0.0530265	7.15558		-0.39625	1.54264	NaN	0.055046	0.126252				1.2449	2.63265	NaN
															2.01601	7.15158	1.96798	7.15158	1.1936	7.15158	0.509255	7.15158	0.0530265	7.15158		-0.39625	1.56773	NaN	0.0577007	0.132341				1.2449	2.82653	NaN
															2.01601	7.14757	1.96798	7.14757	1.1936	7.14757	0.509255	7.14757	0.0530265	7.14757		-0.39625	1.59281	NaN	0.0601506	0.13796				1.2449	3.02041	NaN
															2.01601	7.14357	1.96798	7.14357	1.1936	7.14357	0.509255	7.14357	0.0530265	7.14357		-0.39625	1.61789	NaN	0.0603554	0.138429				1.2449	3.21429	NaN
															2.01601	7.13957	1.96798	7.13957	1.1936	7.13957	0.509255	7.13957	0.0530265	7.13957		-0.39625	1.64298	NaN	0.06301	0.144518				1.2449	3.40816	NaN
															2.01601	7.13557	1.96798	7.13557	1.1936	7.13557	0.509255	7.13557	0.0530265	7.13557		-0.39625	1.66806	NaN	0.0656647	0.150607				1.2449	3.60204	NaN
															2.01601	7.13157	1.96798	7.13157	1.1936	7.13157	0.509255	7.13157	0.0530265	7.13157		-0.39625	1.69314	NaN	0.0683194	0.156696				1.2449	3.79592	NaN
															2.01601	7.12756	1.96798	7.12756	1.1936	7.12756	0.509255	7.12756	0.0530265	7.12756		-0.39625	1.71823	NaN	0.0709741	0.162784				1.2449	3.9898	NaN
															2.01601	7.12356	1.96798	7.12356	1.1936	7.12356	0.509255	7.12356	0.0530265	7.12356		-0.39625	1.74331	NaN	0.0710871	0.163043				1.2449	4.18367	NaN
															2.01601	7.11956	1.96798	7.11956	1.1936	7.11956	0.509255	7.11956	0.0530265	7.11956		-0.39625	1.76839	NaN	0.0736288	0.168873				1.2449	4.37755	NaN
															2.01601	7.11556	1.96798	7.11556	1.1936	7.11556	0.509255	7.11556	0.0530265	7.11556		-0.39625	1.79348	NaN	0.0762834	0.174962				1.2449	4.57143	NaN
															2.01601	7.11156	1.96798	7.11156	1.1936	7.11156	0.509255	7.11156	0.0530265	7.11156		-0.39625	1.81856	NaN	0.0789381	0.18105				1.2449	4.76531	NaN
															2.01601	7.10755	1.96798	7.10755	1.1936	7.10755	0.509255	7.10755	0.0530265	7.10755		-0.39625	1.84365	NaN	0.0815928	0.187139				1.2449	4.95918	NaN
															2.01601	7.10355	1.96798	7.10355	1.1936	7.10355	0.509255	7.10355	0.0530265	7.10355		-0.39625	1.86873	NaN	0.0820236	0.188127				1.2449	5.15306	NaN
															2.01601	7.09955	1.96798	7.09955	1.1936	7.09955	0.509255	7.09955	0.0530265	7.09955		-0.39625	1.89381	NaN	0.0842475	0.193228				1.2449	5.34694	NaN
															2.01601	7.09555	1.96798	7.09555	1.1936	7.09555	0.509255	7.09555	0.0530265	7.09555		-0.39625	1.9189	NaN	0.0869022	0.199317				1.2449	5.54082	NaN
															2.01601	7.09155	1.96798	7.09155	1.1936	7.09155	0.509255	7.09155	0.0530265	7.09155		-0.39625	1.94398	NaN	0.0895569	0.205405				1.2449	5.73469	NaN
															2.01601	7.08754	1.96798	7.08754	1.1936	7.08754	0.509255	7.08754	0.0530265	7.08754		-0.39625	1.96906	NaN	0.0922115	0.211494				1.2449	5.92857	NaN
															2.01601	7.08354	1.96798	7.08354	1.1936	7.08354	0.509255	7.08354	0.0530265	7.08354		-0.39625	1.99415	NaN	0.0929601	0.213211				1.2449	6.12245	NaN
															2.01601	7.07954	1.96798	7.07954	1.1936	7.07954	0.509255	7.07954	0.0530265	7.07954		-0.39625	2.01923	NaN	0.0948662	0.217583				1.2449	6.31633	NaN
															2.01601	7.07554	1.96798	7.07554	1.1936	7.07554	0.509255	7.07554	0.0530265	7.07554		-0.39625	2.04431	NaN	0.0975209	0.223671				1.2449	6.5102	NaN
															2.01601	7.07154	1.96798	7.07154	1.1936	7.07154	0.509255	7.07154	0.0530265	7.07154		-0.39625	2.0694	NaN	0.100176	0.22976				1.2449	6.70408	NaN
															2.01601	7.06753	1.96798	7.06753	1.1936	7.06753	0.509255	7.06753	0.0530265	7.06753		-0.39625	2.09448	NaN	0.10283	0.235849				1.2449	6.89796	NaN
															2.01601	7.06353	1.96798	7.06353	1.1936	7.06353	0.509255	7.06353	0.0530265	7.06353		-0.39625	2.11957	NaN	0.103897	0.238294				1.2449	7.09184	NaN
															2.01601	7.05953	1.96798	7.05953	1.1936	7.05953	0.509255	7.05953	0.0530265	7.05953		-0.39625	2.14465	NaN	0.105485	0.241937				1.2449	7.28571	NaN
															2.01601	7.05553	1.96798	7.05553	1.1936	7.05553	0.509255	7.05553	0.0530265	7.05553		-0.39625	2.16973	NaN	0.10814	0.248026				1.2449	7.47959	NaN
															2.01601	7.05153	1.96798	7.05153	1.1936	7.05153	0.509255	7.05153	0.0530265	7.05153		-0.39625	2.19482	NaN	0.110794	0.254115				1.2449	7.67347	NaN
															2.01601	7.04752	1.96798	7.04752	1.1936	7.04752	0.509255	7.04752	0.0530265	7.04752		-0.39625	2.2199	NaN	0.113449	0.260204				1.2449	7.86735	NaN
															2.01601	7.04352	1.96798	7.04352	1.1936	7.04352	0.509255	7.04352	0.0530265	7.04352		-0.39625	2.24498	NaN	0.114833	0.263378				1.2449	8.06122	NaN
															2.01601	7.03952	1.96798	7.03952	1.1936	7.03952	0.509255	7.03952	0.0530265	7.03952		-0.39625	2.27007	NaN	0.116104	0.266292				1.2449	8.2551	NaN
															2.01601	7.03552	1.96798	7.03552	1.1936	7.03552	0.509255	7.03552	0.0530265	7.03552		-0.39625	2.29515	NaN	0.118758	0.272381				1.2449	8.44898	NaN
															2.01601	7.03152	1.96798	7.03152	1.1936	7.03152	0.509255	7.03152	0.0530265	7.03152		-0.39625	2.32023	NaN	0.121413	0.27847				1.2449	8.64286	NaN
															2.01601	7.02751	1.96798	7.02751	1.1936	7.02751	0.509255	7.02751	0.0530265	7.02751		-0.39625	2.34532	NaN	0.124068	0.284558				1.2449	8.83673	NaN
															2.01601	7.02351	1.96798	7.02351	1.1936	7.02351	0.509255	7.02351	0.0530265	7.02351		-0.39625	2.3704	NaN	0.12577	0.288462				1.2449	9.03061	NaN
															2.01601	7.01951	1.96798	7.01951	1.1936	7.01951	0.509255	7.01951	0.0530265	7.01951		-0.39625	2.39548	NaN	0.126722	0.290647				1.2449	9.22449	NaN
															2.01601	7.01551	1.96798	7.01551	1.1936	7.01551	0.509255	7.01551	0.0530265	7.01551		-0.39625	2.42057	NaN	0.129377	0.296736				1.2449	9.41837	NaN
															2.01601	7.01151	1.96798	7.01151	1.1936	7.01151	0.509255	7.01151	0.0530265	7.01151		-0.39625	2.44565	NaN	0.132032	0.302825				1.2449	9.61224	NaN
															2.01601	7.0075	1.96798	7.0075	1.1936	7.0075	0.509255	7.0075	0.0530265	7.0075		-0.39625	2.47074	NaN	0.134686	0.308913				1.2449	9.80612	NaN
															2.01601	7.0035	1.96798	7.0035	1.1936	7.0035	0.509255	7.0035	0.0530265	7.0035		-0.39625	2.49582	NaN	0.136706	0.313545				1.2449	10	NaN
															2.01601	6.9995	1.96798	6.9995	1.1936	6.9995	0.509255	6.9995	0.0530265	6.9995		-0.39625	2.5209	NaN	0.137341	0.315002				1.30612	0.5	NaN
															2.01601	6.9955	1.96798	6.9955	1.1936	6.9955	0.509255	6.9955	0.0530265	6.9955		-0.39625	2.54599	NaN	0.139996	0.321091				1.30612	0.693878	NaN
															2.01601	6.9915	1.96798	6.9915	1.1936	6.9915	0.509255	6.9915	0.0530265	6.9915		-0.39625	2.57107	NaN	0.142651	0.327179				1.30612	0.887755	NaN
															2.01601	6.98749	1.96798	6.98749	1.1936	6.98749	0.509255	6.98749	0.0530265	6.98749		-0.39625	2.59615	NaN	0.145305	0.333268				1.30612	1.08163	NaN
															2.01601	6.98349	1.96798	6.98349	1.1936	6.98349	0.509255	6.98349	0.0530265	6.98349		-0.39625	2.62124	NaN	0.147642	0.338629				1.30612	1.27551	NaN
															2.01601	6.97949	1.96798	6.97949	1.1936	6.97949	0.509255	6.97949	0.0530265	6.97949		-0.39625	2.64632	NaN	0.14796	0.339357				1.30612	1.46939	NaN
															2.01601	6.97549	1.96798	6.97549	1.1936	6.97549	0.509255	6.97549	0.0530265	6.97549		-0.39625	2.6714	NaN	0.150615	0.345446				1.30612	1.66327	NaN
															2.01601	6.97149	1.96798	6.97149	1.1936	6.97149	0.509255	6.97149	0.0530265	6.97149		-0.39625	2.69649	NaN	0.153269	0.351534				1.30612	1.85714	NaN
															2.01601	6.96748	1.96798	6.96748	1.1936	6.96748	0.509255	6.96748	0.0530265	6.96748		-0.39625	2.72157	NaN	0.155924	0.357623				1.30612	2.05102	NaN
															2.01601	6.96348	1.96798	6.96348	1.1936	6.96348	0.509255	6.96348	0.0530265	6.96348		-0.39625	2.74666	NaN	0.158579	0.363712				1.30612	2.2449	NaN
															2.01601	6.95948	1.96798	6.95948	1.1936	6.95948	0.509255	6.95948	0.0530265	6.95948		-0.39625	2.77174	NaN	0.158579	0.363712				1.30612	2.43878	NaN
															2.01601	6.95548	1.96798	6.95548	1.1936	6.95548	0.509255	6.95548	0.0530265	6.95548		-0.39625	2.79682	NaN	0.161233	0.3698				1.30612	2.63265	NaN
															2.01601	6.95148	1.96798	6.95148	1.1936	6.95148	0.509255	6.95148	0.0530265	6.95148		-0.39625	2.82191	NaN	0.163888	0.375889				1.30612	2.82653	NaN
															2.01601	6.94747	1.96798	6.94747	1.1936	6.94747	0.509255	6.94747	0.0530265	6.94747		-0.39625	2.84699	NaN	0.166543	0.381978				1.30612	3.02041	NaN
															2.01601	6.94347	1.96798	6.94347	1.1936	6.94347	0.509255	6.94347	0.0530265	6.94347		-0.39625	2.87207	NaN	0.169197	0.388066				1.30612	3.21429	NaN
															2.01601	6.93947	1.96798	6.93947	1.1936	6.93947	0.509255	6.93947	0.0530265	6.93947		-0.39625	2.89716	NaN	0.169515	0.388796				1.30612	3.40816	NaN
															2.01601	6.93547	1.96798	6.93547	1.1936	6.93547	0.509255	6.93547	0.0530265	6.93547		-0.39625	2.92224	NaN	0.171852	0.394155				1.30612	3.60204	NaN
															2.01601	6.93147	1.96798	6.93147	1.1936	6.93147	0.509255	6.93147	0.0530265	6.93147		-0.39625	2.94732	NaN	0.174507	0.400244				1.30612	3.79592	NaN
															2.01601	6.92746	1.96798	6.92746	1.1936	6.92746	0.509255	6.92746	0.0530265	6.92746		-0.39625	2.97241	NaN	0.177161	0.406333				1.30612	3.9898	NaN
															2.01601	6.92346	1.96798	6.92346	1.1936	6.92346	0.509255	6.92346	0.0530265	6.92346		-0.39625	2.99749	NaN	0.179816	0.412421				1.30612	4.18367	NaN
															2.01601	6.91946	1.96798	6.91946	1.1936	6.91946	0.509255	6.91946	0.0530265	6.91946		-0.39625	3.02258	NaN	0.180452	0.41388				1.30612	4.37755	NaN
															2.01601	6.91546	1.96798	6.91546	1.1936	6.91546	0.509255	6.91546	0.0530265	6.91546		-0.39625	3.04766	NaN	0.182471	0.41851				1.30612	4.57143	NaN
															2.01601	6.91146	1.96798	6.91146	1.1936	6.91146	0.509255	6.91146	0.0530265	6.91146		-0.39625	3.07274	NaN	0.185125	0.424599				1.30612	4.76531	NaN
															2.01601	6.90745	1.96798	6.90745	1.1936	6.90745	0.509255	6.90745	0.0530265	6.90745		-0.39625	3.09783	NaN	0.18778	0.430688				1.30612	4.95918	NaN
															2.01601	6.90345	1.96798	6.90345	1.1936	6.90345	0.509255	6.90345	0.0530265	6.90345		-0.39625	3.12291	NaN	0.190435	0.436776				1.30612	5.15306	NaN
															2.01601	6.89945	1.96798	6.89945	1.1936	6.89945	0.509255	6.89945	0.0530265	6.89945		-0.39625	3.14799	NaN	0.191388	0.438963				1.30612	5.34694	NaN
															2.01601	6.89545	1.96798	6.89545	1.1936	6.89545	0.509255	6.89545	0.0530265	6.89545		-0.39625	3.17308	NaN	0.193089	0.442865				1.30612	5.54082	NaN
															2.01601	6.89145	1.96798	6.89145	1.1936	6.89145	0.509255	6.89145	0.0530265	6.89145		-0.39625	3.19816	NaN	0.195744	0.448954				1.30612	5.73469	NaN
															2.01601	6.88744	1.96798	6.88744	1.1936	6.88744	0.509255	6.88744	0.0530265	6.88744		-0.39625	3.22324	NaN	0.198399	0.455042				1.30612	5.92857	NaN
															2.01601	6.88344	1.96798	6.88344	1.1936	6.88344	0.509255	6.88344	0.0530265	6.88344		-0.39625	3.24833	NaN	0.201054	0.461131				1.30612	6.12245	NaN
															2.01601	6.87944	1.96798	6.87944	1.1936	6.87944	0.509255	6.87944	0.0530265	6.87944		-0.39625	3.27341	NaN	0.202325	0.464047				1.30612	6.31633	NaN
															2.01601	6.87544	1.96798	6.87544	1.1936	6.87544	0.509255	6.87544	0.0530265	6.87544		-0.39625	3.29849	NaN	0.203708	0.46722				1.30612	6.5102	NaN
															2.01601	6.87144	1.96798	6.87144	1.1936	6.87144	0.509255	6.87144	0.0530265	6.87144		-0.39625	3.32358	NaN	0.206363	0.473308				1.30612	6.70408	NaN
															2.01601	6.86743	1.96798	6.86743	1.1936	6.86743	0.509255	6.86743	0.0530265	6.86743		-0.39625	3.34866	NaN	0.209018	0.479397				1.30612	6.89796	NaN
															2.01601	6.86343	1.96798	6.86343	1.1936	6.86343	0.509255	6.86343	0.0530265	6.86343		-0.39625	3.37375	NaN	0.211672	0.485486				1.30612	7.09184	NaN
															2.01601	6.85943	1.96798	6.85943	1.1936	6.85943	0.509255	6.85943	0.0530265	6.85943		-0.39625	3.39883	NaN	0.213261	0.48913				1.30612	7.28571	NaN
															2.01601	6.85543	1.96798	6.85543	1.1936	6.85543	0.509255	6.85543	0.0530265	6.85543		-0.39625	3.42391	NaN	0.214327	0.491574				1.30612	7.47959	NaN
															2.01601	6.85143	1.96798	6.85143	1.1936	6.85143	0.509255	6.85143	0.0530265	6.85143		-0.39625	3.449	NaN	0.216982	0.497663				1.30612	7.67347	NaN
															2.01601	6.84742	1.96798	6.84742	1.1936	6.84742	0.509255	6.84742	0.0530265	6.84742		-0.39625	3.47408	NaN	0.219636	0.503752				1.30612	7.86735	NaN
															2.01601	6.84342	1.96798	6.84342	1.1936	6.84342	0.509255	6.84342	0.0530265	6.84342		-0.39625	3.49916	NaN	0.222291	0.509841				1.30612	8.06122	NaN
															2.01601	6.83942	1.96798	6.83942	1.1936	6.83942	0.509255	6.83942	0.0530265	6.83942		-0.39625	3.52425	NaN	0.224198	0.514214				1.30612	8.2551	NaN
															2.01601	6.83542	1.96798	6.83542	1.1936	6.83542	0.509255	6.83542	0.0530265	6.83542		-0.39625	3.54933	NaN	0.224946	0.515929				1.30612	8.44898	NaN
															2.01601	6.83142	1.96798	6.83142	1.1936	6.83142	0.509255	6.83142	0.0530265	6.83142		-0.39625	3.57441	NaN	0.2276	0.522018				1.30612	8.64286	NaN
															2.01601	6.82741	1.96798	6.82741	1.1936	6.82741	0.509255	6.82741	0.0590295	6.82741		-0.39625	3.5995	NaN	0.230255	0.528107				1.30612	8.83673	NaN
															2.01601	6.82341	1.96798	6.82341	1.1936	6.82341	0.509255	6.82341	0.0590295	6.82341		-0.39625	3.62458	NaN	0.23291	0.534196				1.30612	9.03061	NaN
															2.01601	6.81941	1.96798	6.81941	1.1936	6.81941	0.509255	6.81941	0.0590295	6.81941		-0.39625	3.64967	NaN	0.235134	0.539298				1.30612	9.22449	NaN
															2.01601	6.81541	1.96798	6.81541	1.1936	6.81541	0.509255	6.81541	0.0590295	6.81541		-0.39625	3.67475	NaN	0.235564	0.540284				1.30612	9.41837	NaN
															2.01601	6.81141	1.96798	6.81141	1.1936	6.81141	0.509255	6.81141	0.0590295	6.81141		-0.39625	3.69983	NaN	0.238219	0.546373				1.30612	9.61224	NaN
															2.01601	6.8074	1.96798	6.8074	1.1936	6.8074	0.509255	6.8074	0.0590295	6.8074		-0.39625	3.72492	NaN	0.240874	0.552462				1.30612	9.80612	NaN
															2.01601	6.8034	1.96798	6.8034	1.1936	6.8034	0.509255	6.8034	0.0590295	6.8034		-0.39625	3.75	NaN	0.243528	0.55855				1.30612	10	NaN
															2.01601	6.7994	1.96798	6.7994	1.1936	6.7994	0.509255	6.7994	0.0590295	6.7994		-0.393595	-3.75	NaN	0.246071	0.564381				1.36735	0.5	NaN
															2.01601	6.7954	1.96798	6.7954	1.1936	6.7954	0.509255	6.7954	0.0590295	6.7954		-0.393595	-3.72492	NaN	0.246183	0.564639				1.36735	0.693878	NaN
															2.01601	6.7914	1.96798	6.7914	1.1936	6.7914	0.509255	6.7914	0.0590295	6.7914		-0.393595	-3.69983	NaN	0.248838	0.570728				1.36735	0.887755	NaN
															2.01601	6.78739	1.96798	6.78739	1.1936	6.78739	0.509255	6.78739	0.0590295	6.78739		-0.393595	-3.67475	NaN	0.251492	0.576817				1.36735	1.08163	NaN
															2.01601	6.78339	1.96798	6.78339	1.1936	6.78339	0.509255	6.78339	0.0590295	6.78339		-0.393595	-3.64967	NaN	0.254147	0.582905				1.36735	1.27551	NaN
															2.01601	6.77939	1.96798	6.77939	1.1936	6.77939	0.509255	6.77939	0.0590295	6.77939		-0.393595	-3.62458	NaN	0.256802	0.588994				1.36735	1.46939	NaN
															2.01601	6.77539	1.96798	6.77539	1.1936	6.77539	0.509255	6.77539	0.0590295	6.77539		-0.393595	-3.5995	NaN	0.257007	0.589465				1.36735	1.66327	NaN
															2.01601	6.77139	1.96798	6.77139	1.1936	6.77139	0.509255	6.77139	0.0590295	6.77139		-0.393595	-3.57441	NaN	0.259457	0.595083				1.36735	1.85714	NaN
															2.01601	6.76738	1.96798	6.76738	1.1936	6.76738	0.509255	6.76738	0.0590295	6.76738		-0.393595	-3.54933	NaN	0.262111	0.601171				1.36735	2.05102	NaN
															2.01601	6.76338	1.96798	6.76338	1.1936	6.76338	0.509255	6.76338	0.0590295	6.76338		-0.393595	-3.52425	NaN	0.264766	0.60726				1.36735	2.2449	NaN
															2.01601	6.75938	1.96798	6.75938	1.1936	6.75938	0.509255	6.75938	0.0590295	6.75938		-0.393595	-3.49916	NaN	0.267421	0.613349				1.36735	2.43878	NaN
															2.01601	6.75538	1.96798	6.75538	1.1936	6.75538	0.509255	6.75538	0.0590295	6.75538		-0.393595	-3.47408	NaN	0.267944	0.614548				1.36735	2.63265	NaN
															2.01601	6.75138	1.96798	6.75138	1.1936	6.75138	0.509255	6.75138	0.0590295	6.75138		-0.393595	-3.449	NaN	0.270075	0.619437				1.36735	2.82653	NaN
															2.01601	6.74737	1.96798	6.74737	1.1936	6.74737	0.509255	6.74737	0.0590295	6.74737		-0.393595	-3.42391	NaN	0.27273	0.625526				1.36735	3.02041	NaN
															2.01601	6.74337	1.96798	6.74337	1.1936	6.74337	0.509255	6.74337	0.0590295	6.74337		-0.393595	-3.39883	NaN	0.275385	0.631615				1.36735	3.21429	NaN
															2.01601	6.73937	1.96798	6.73937	1.1936	6.73937	0.509255	6.73937	0.0590295	6.73937		-0.393595	-3.37375	NaN	0.278039	0.637703				1.36735	3.40816	NaN
															2.01601	6.73537	1.96798	6.73537	1.1936	6.73537	0.509255	6.73537	0.0590295	6.73537		-0.393595	-3.34866	NaN	0.27888	0.639632				1.36735	3.60204	NaN
															2.01601	6.73137	1.96798	6.73137	1.1936	6.73137	0.509255	6.73137	0.0590295	6.73137		-0.393595	-3.32358	NaN	0.280694	0.643792				1.36735	3.79592	NaN
															2.01601	6.72736	1.96798	6.72736	1.1936	6.72736	0.509255	6.72736	0.0590295	6.72736		-0.393595	-3.29849	NaN	0.283349	0.649881				1.36735	3.9898	NaN
															2.01601	6.72336	1.96798	6.72336	1.1936	6.72336	0.509255	6.72336	0.0590295	6.72336		-0.393595	-3.27341	NaN	0.286003	0.65597				1.36735	4.18367	NaN
															2.01601	6.71936	1.96798	6.71936	1.1936	6.71936	0.509255	6.71936	0.0590295	6.71936		-0.393595	-3.24833	NaN	0.288658	0.662058				1.36735	4.37755	NaN
															2.01601	6.71536	1.96798	6.71536	1.1936	6.71536	0.509255	6.71536	0.0590295	6.71536		-0.393595	-3.22324	NaN	0.289817	0.664716				1.36735	4.57143	NaN
															2.01601	6.71136	1.96798	6.71136	1.1936	6.71136	0.509255	6.71136	0.0590295	6.71136		-0.393595	-3.19816	NaN	0.291313	0.668147				1.36735	4.76531	NaN
															2.01601	6.70735	1.96798	6.70735	1.1936	6.70735	0.509255	6.70735	0.0590295	6.70735		-0.393595	-3.17308	NaN	0.293967	0.674236				1.36735	4.95918	NaN
															2.01601	6.70335	1.96798	6.70335	1.1936	6.70335	0.509255	6.70335	0.0590295	6.70335		-0.393595	-3.14799	NaN	0.296622	0.680325				1.36735	5.15306	NaN
															2.01601	6.69935	1.97399	6.69935	1.1936	6.69935	0.509255	6.69935	0.0590295	6.69935		-0.393595	-3.12291	NaN	0.299277	0.686413				1.36735	5.34694	NaN
															2.01601	6.69535	1.97399	6.69535	1.1936	6.69535	0.509255	6.69535	0.0590295	6.69535		-0.393595	-3.09783	NaN	0.300753	0.689799				1.36735	5.54082	NaN
															2.01601	6.69135	1.97399	6.69135	1.1936	6.69135	0.509255	6.69135	0.0590295	6.69135		-0.393595	-3.07274	NaN	0.301931	0.692502				1.36735	5.73469	NaN
															2.01601	6.68734	1.97399	6.68734	1.1936	6.68734	0.509255	6.68734	0.0590295	6.68734		-0.393595	-3.04766	-0.330571	0.304586	0.698591				1.36735	5.92857	NaN
															2.01601	6.68334	1.97399	6.68334	1.1936	6.68334	0.509255	6.68334	0.0590295	6.68334		-0.393595	-3.02258	-0.315272	0.307241	0.70468				1.36735	6.12245	NaN
															2.01601	6.67934	1.97399	6.67934	1.1936	6.67934	0.509255	6.67934	0.0590295	6.67934		-0.393595	-2.99749	-0.304787	0.309895	0.710768				1.36735	6.31633	NaN
															2.01601	6.67534	1.97399	6.67534	1.1936	6.67534	0.509255	6.67534	0.0590295	6.67534		-0.393595	-2.97241	-0.296117	0.31169	0.714883				1.36735	6.5102	NaN
															2.01601	6.67134	1.97399	6.67134	1.1936	6.67134	0.509255	6.67134	0.0590295	6.67134		-0.393595	-2.94732	-0.288487	0.31255	0.716857				1.36735	6.70408	NaN
															2.01601	6.66733	1.97399	6.66733	1.1936	6.66733	0.509255	6.66733	0.0590295	6.66733		-0.393595	-2.92224	-0.281552	0.315205	0.722946				1.36735	6.89796	NaN
															2.01601	6.66333	1.97399	6.66333	1.1936	6.66333	0.509255	6.66333	0.0590295	6.66333		-0.393595	-2.89716	-0.275124	0.31786	0.729034				1.36735	7.09184	NaN
															2.01601	6.65933	1.97399	6.65933	1.1936	6.65933	0.509255	6.65933	0.0590295	6.65933		-0.393595	-2.87207	-0.269089	0.320514	0.735123				1.36735	7.28571	NaN
															2.01601	6.65533	1.97399	6.65533	1.1936	6.65533	0.509255	6.65533	0.0590295	6.65533		-0.393595	-2.84699	-0.263368	0.322626	0.739967				1.36735	7.47959	NaN
															2.01601	6.65133	1.97399	6.65133	1.1936	6.65133	0.509255	6.65133	0.0590295	6.65133		-0.393595	-2.82191	-0.257906	0.323169	0.741211				1.36735	7.67347	NaN
															2.01601	6.64732	1.97399	6.64732	1.1936	6.64732	0.509255	6.64732	0.0590295	6.64732		-0.393595	-2.79682	-0.252663	0.325824	0.7473				1.36735	7.86735	NaN
															2.01601	6.64332	1.97399	6.64332	1.1936	6.64332	0.509255	6.64332	0.0590295	6.64332		-0.393595	-2.77174	-0.247607	0.328478	0.753389				1.36735	8.06122	NaN
															2.01601	6.63932	1.97399	6.63932	1.1936	6.63932	0.509255	6.63932	0.0590295	6.63932		-0.393595	-2.74666	-0.242715	0.331133	0.759478				1.36735	8.2551	NaN
															2.01601	6.63532	1.97399	6.63532	1.1936	6.63532	0.509255	6.63532	0.0590295	6.63532		-0.393595	-2.72157	-0.237967	0.333563	0.76505				1.36735	8.44898	NaN
															2.01601	6.63132	1.97399	6.63132	1.1936	6.63132	0.509255	6.63132	0.0590295	6.63132		-0.393595	-2.69649	-0.233347	0.333788	0.765566				1.36735	8.64286	NaN
															2.01601	6.62731	1.97399	6.62731	1.1936	6.62731	0.509255	6.62731	0.0590295	6.62731		-0.393595	-2.6714	-0.228841	0.336442	0.771655				1.36735	8.83673	NaN
															2.01601	6.62331	1.97399	6.62331	1.1936	6.62331	0.509255	6.62331	0.0590295	6.62331		-0.393595	-2.64632	-0.224438	0.339097	0.777744				1.36735	9.03061	NaN
															2.01601	6.61931	1.97399	6.61931	1.1936	6.61931	0.509255	6.61931	0.0590295	6.61931		-0.393595	-2.62124	-0.22013	0.341752	0.783833				1.36735	9.22449	NaN
															2.01601	6.61531	1.97399	6.61531	1.1936	6.61531	0.509255	6.61531	0.0590295	6.61531		-0.393595	-2.59615	-0.215908	0.344406	0.789921				1.36735	9.41837	NaN
															2.01601	6.61131	1.97399	6.61131	1.1936	6.61131	0.509255	6.61131	0.0590295	6.61131		-0.393595	-2.57107	-0.211764	0.344499	0.790134				1.36735	9.61224	NaN
															2.01601	6.6073	1.97399	6.6073	1.1936	6.6073	0.509255	6.6073	0.0590295	6.6073		-0.393595	-2.54599	-0.207694	0.347061	0.79601				1.36735	9.80612	NaN
															2.01601	6.6033	1.97399	6.6033	1.1936	6.6033	0.509255	6.6033	0.0590295	6.6033		-0.393595	-2.5209	-0.20369	0.349716	0.802099				1.36735	10	NaN
															2.01601	6.5993	1.97399	6.5993	1.1936	6.5993	0.509255	6.5993	0.0590295	6.5993		-0.393595	-2.49582	-0.199749	0.35237	0.808188				1.42857	0.5	NaN
															2.01601	6.5953	1.97399	6.5953	1.1936	6.5953	0.515258	6.5953	0.0590295	6.5953		-0.393595	-2.47074	-0.195866	0.355025	0.814276				1.42857	0.693878	NaN
															2.01601	6.5913	1.97399	6.5913	1.1936	6.5913	0.515258	6.5913	0.0590295	6.5913		-0.393595	-2.44565	-0.192038	0.355436	0.815217				1.42857	0.887755	NaN
															2.01601	6.58729	1.97399	6.58729	1.1936	6.58729	0.515258	6.58729	0.0590295	6.58729		-0.393595	-2.42057	-0.18826	0.35768	0.820365				1.42857	1.08163	NaN
															2.01601	6.58329	1.97399	6.58329	1.1936	6.58329	0.515258	6.58329	0.0590295	6.58329		-0.393595	-2.39548	-0.184531	0.360334	0.826454				1.42857	1.27551	NaN
															2.01601	6.57929	1.97399	6.57929	1.1936	6.57929	0.515258	6.57929	0.0590295	6.57929		-0.393595	-2.3704	-0.180846	0.362989	0.832542				1.42857	1.46939	NaN
															2.01601	6.57529	1.97399	6.57529	1.1936	6.57529	0.515258	6.57529	0.0590295	6.57529		-0.393595	-2.34532	-0.177203	0.365644	0.838631				1.42857	1.66327	NaN
															2.01601	6.57129	1.97399	6.57129	1.1936	6.57129	0.515258	6.57129	0.0590295	6.57129		-0.393595	-2.32023	-0.173601	0.366372	0.840301				1.42857	1.85714	NaN
															2.01601	6.56728	1.97399	6.56728	1.1936	6.56728	0.515258	6.56728	0.0590295	6.56728		-0.393595	-2.29515	-0.170036	0.368298	0.84472				1.42857	2.05102	1.40746
															2.01601	6.56328	1.97399	6.56328	1.1936	6.56328	0.515258	6.56328	0.0590295	6.56328		-0.393595	-2.27007	-0.166507	0.370953	0.850809				1.42857	2.2449	NaN
															2.01601	6.55928	1.97399	6.55928	1.1936	6.55928	0.515258	6.55928	0.0590295	6.55928		-0.393595	-2.24498	-0.163012	0.373608	0.856897				1.42857	2.43878	NaN
															2.01601	6.55528	1.97399	6.55528	1.1936	6.55528	0.515258	6.55528	0.0590295	6.55528		-0.393595	-2.2199	-0.15955	0.376263	0.862986				1.42857	2.63265	NaN
															2.01601	6.55128	1.97399	6.55128	1.1936	6.55128	0.515258	6.55128	0.0590295	6.55128		-0.393595	-2.19482	-0.156118	0.377309	0.865385				1.42857	2.82653	NaN
															2.01601	6.54727	1.97399	6.54727	1.1936	6.54727	0.515258	6.54727	0.0590295	6.54727		-0.393595	-2.16973	-0.152714	0.378917	0.869074				1.42857	3.02041	NaN
															2.01601	6.54327	1.97399	6.54327	1.1936	6.54327	0.515258	6.54327	0.0590295	6.54327		-0.393595	-2.14465	-0.149339	0.381572	0.875163				1.42857	3.21429	NaN
															2.01601	6.53927	1.97399	6.53927	1.1936	6.53927	0.515258	6.53927	0.0590295	6.53927		-0.393595	-2.11957	-0.14599	0.384227	0.881252				1.42857	3.40816	NaN
															2.01601	6.53527	1.97399	6.53527	1.1936	6.53527	0.515258	6.53527	0.0590295	6.53527		-0.393595	-2.09448	-0.142667	0.386881	0.887341				1.42857	3.60204	NaN
															2.01601	6.53127	1.97399	6.53127	1.1936	6.53127	0.515258	6.53127	0.0590295	6.53127		-0.393595	-2.0694	-0.139367	0.388245	0.890468				1.42857	3.79592	NaN
															2.01601	6.52726	1.97399	6.52726	1.1936	6.52726	0.515258	6.52726	0.0590295	6.52726		-0.393595	-2.04431	-0.13609	0.389536	0.893429				1.42857	3.9898	NaN
															2.01601	6.52326	1.97399	6.52326	1.1936	6.52326	0.515258	6.52326	0.0590295	6.52326		-0.393595	-2.01923	-0.132835	0.392191	0.899518				1.42857	4.18367	NaN
															2.01601	6.51926	1.97399	6.51926	1.1996	6.51926	0.515258	6.51926	0.0590295	6.51926		-0.393595	-1.99415	-0.129602	0.394845	0.905607				1.42857	4.37755	NaN
															2.01601	6.51526	1.97399	6.51526	1.1996	6.51526	0.515258	6.51526	0.0590295	6.51526		-0.393595	-1.96906	-0.126388	0.3975	0.911695				1.42857	4.57143	NaN
															2.01601	6.51126	1.97399	6.51126	1.1996	6.51126	0.515258	6.51126	0.0590295	6.51126		-0.393595	-1.94398	-0.123193						1.42857	4.76531	NaN
															2.01601	6.50725	1.97399	6.50725	1.1996	6.50725	0.515258	6.50725	0.0590295	6.50725		-0.393595	-1.9189	-0.120017						1.42857	4.95918	NaN
															2.01601	6.50325	1.97399	6.50325	1.1996	6.50325	0.515258	6.50325	0.0590295	6.50325		-0.393595	-1.89381	-0.116858						1.42857	5.15306	NaN
															2.01601	6.49925	1.97399	6.49925	1.1996	6.49925	0.515258	6.49925	0.0590295	6.49925		-0.393595	-1.86873	-0.113716						1.42857	5.34694	NaN
															2.01601	6.49525	1.97399	6.49525	1.1996	6.49525	0.515258	6.49525	0.0590295	6.49525		-0.393595	-1.84365	-0.11059						1.42857	5.54082	NaN
															2.01601	6.49125	1.97399	6.49125	1.1996	6.49125	0.515258	6.49125	0.0590295	6.49125		-0.393595	-1.81856	-0.10748						1.42857	5.73469	NaN
															2.01601	6.48724	1.97399	6.48724	1.1996	6.48724	0.515258	6.48724	0.0590295	6.48724		-0.393595	-1.79348	-0.104384						1.42857	5.92857	NaN
															2.01601	6.48324	1.97399	6.48324	1.1996	6.48324	0.515258	6.48324	0.0590295	6.48324		-0.393595	-1.76839	-0.101302						1.42857	6.12245	NaN
															2.01601	6.47924	1.97399	6.47924	1.1996	6.47924	0.515258	6.47924	0.0590295	6.47924		-0.393595	-1.74331	-0.0982342						1.42857	6.31633	NaN
															2.01601	6.47524	1.97399	6.47524	1.1996	6.47524	0.515258	6.47524	0.0590295	6.47524		-0.393595	-1.71823	-0.0951788						1.42857	6.5102	NaN
															2.01601	6.47124	1.97399	6.47124	1.1996	6.47124	0.515258	6.47124	0.0590295	6.47124		-0.393595	-1.69314	-0.0921359						1.42857	6.70408	NaN
															2.01601	6.46723	1.97399	6.46723	1.1996	6.46723	0.515258	6.46723	0.0590295	6.46723		-0.393595	-1.66806	-0.0891047						1.42857	6.89796	NaN
															2.01601	6.46323	1.97399	6.46323	1.1996	6.46323	0.515258	6.46323	0.0590295	6.46323		-0.393595	-1.64298	-0.0860847						1.42857	7.09184	NaN
															2.01601	6.45923	1.97399	6.45923	1.1996	6.45923	0.515258	6.45923	0.0590295	6.45923		-0.393595	-1.61789	-0.0830756						1.42857	7.28571	NaN
															2.01601	6.45523	1.97399	6.45523	1.1996	6.45523	0.515258	6.45523	0.0590295	6.45523		-0.393595	-1.59281	-0.0800766						1.42857	7.47959	NaN
															2.01601	6.45123	1.97399	6.45123	1.1996	6.45123	0.515258	6.45123	0.0590295	6.45123		-0.393595	-1.56773	-0.0770875						1.42857	7.67347	NaN
															2.01601	6.44722	1.97399	6.44722	1.1996	6.44722	0.515258	6.44722	0.0590295	6.44722		-0.393595	-1.54264	-0.0741076						1.42857	7.86735	NaN
															2.01601	6.44322	1.97399	6.44322	1.1996	6.44322	0.515258	6.44322	0.0590295	6.44322		-0.393595	-1.51756	-0.0711366						1.42857	8.06122	NaN
															2.01601	6.43922	1.97399	6.43922	1.1996	6.43922	0.515258	6.43922	0.0590295	6.43922		-0.393595	-1.49247	-0.0681741						1.42857	8.2551	NaN
															2.01601	6.43522	1.97399	6.43522	1.1996	6.43522	0.515258	6.43522	0.0590295	6.43522		-0.393595	-1.46739	-0.0652195						1.42857	8.44898	NaN
															2.01601	6.43122	1.97399	6.43122	1.1996	6.43122	0.515258	6.43122	0.0590295	6.43122		-0.393595	-1.44231	-0.0622725						1.42857	8.64286	NaN
															2.01601	6.42721	1.97399	6.42721	1.1996	6.42721	0.515258	6.42721	0.0590295	6.42721		-0.393595	-1.41722	-0.0593327						1.42857	8.83673	NaN
															2.01601	6.42321	1.97399	6.42321	1.1996	6.42321	0.515258	6.42321	0.0590295	6.42321		-0.393595	-1.39214	-0.0563996						1.42857	9.03061	NaN
															2.01601	6.41921	1.97399	6.41921	1.1996	6.41921	0.515258	6.41921	0.0590295	6.41921		-0.393595	-1.36706	-0.0534729						1.42857	9.22449	NaN
															2.01601	6.41521	1.97399	6.41521	1.1996	6.41521	0.515258	6.41521	0.0590295	6.41521		-0.393595	-1.34197	-0.0505521						1.42857	9.41837	NaN
															2.01601	6.41121	1.97399	6.41121	1.1996	6.41121	0.515258	6.41121	0.0590295	6.41121		-0.393595	-1.31689	-0.047637						1.42857	9.61224	NaN
															2.01601	6.4072	1.97399	6.4072	1.1996	6.4072	0.515258	6.4072	0.0590295	6.4072		-0.393595	-1.29181	-0.0447271						1.42857	9.80612	NaN
															2.01601	6.4032	1.97399	6.4032	1.1996	6.4032	0.515258	6.4032	0.0590295	6.4032		-0.393595	-1.26672	-0.0418221						1.42857	10	NaN
															2.01601	6.3992	1.97399	6.3992	1.1996	6.3992	0.515258	6.3992	0.0590295	6.3992		-0.393595	-1.24164	-0.0389216						1.4898	0.5	NaN
															2.01601	6.3952	1.97399	6.3952	1.1996	6.3952	0.515258	6.3952	0.0590295	6.3952		-0.393595	-1.21656	-0.0360252						1.4898	0.693878	NaN
															2.01601	6.3912	1.97399	6.3912	1.1996	6.3912	0.515258	6.3912	0.0590295	6.3912		-0.393595	-1.19147	-0.0331327						1.4898	0.887755	NaN
															2.01601	6.38719	1.97399	6.38719	1.1996	6.38719	0.515258	6.38719	0.0590295	6.38719		-0.393595	-1.16639	-0.0302436						1.4898	1.08163	NaN
															2.01601	6.38319	1.97399	6.38319	1.1996	6.38319	0.515258	6.38319	0.0590295	6.38319		-0.393595	-1.1413	-0.0273576						1.4898	1.27551	NaN
															2.01601	6.37919	1.97399	6.37919	1.1996	6.37919	0.515258	6.37919	0.0590295	6.37919		-0.393595	-1.11622	-0.0244743						1.4898	1.46939	NaN
															2.01601	6.37519	1.97399	6.37519	1.1996	6.37519	0.515258	6.37519	0.0590295	6.37519		-0.393595	-1.09114	-0.0215935						1.4898	1.66327	NaN
															2.01601	6.37119	1.97399	6.37119	1.1996	6.37119	0.515258	6.37119	0.0590295	6.37119		-0.393595	-1.06605	-0.0187148						1.4898	1.85714	NaN
															2.01601	6.36718	1.97399	6.36718	1.1996	6.36718	0.515258	6.36718	0.0590295	6.36718		-0.393595	-1.04097	-0.0158378						1.4898	2.05102	1.44103
															2.01601	6.36318	1.97399	6.36318	1.1996	6.36318	0.515258	6.36318	0.0590295	6.36318		-0.393595	-1.01589	-0.0129623						1.4898	2.2449	0.68685
															2.01601	6.35918	1.97399	6.35918	1.1996	6.35918	0.515258	6.35918	0.0590295	6.35918		-0.393595	-0.990803	-0.0100878						1.4898	2.43878	NaN
															2.01601	6.35518	1.97399	6.35518	1.1996	6.35518	0.515258	6.35518	0.0590295	6.35518		-0.393595	-0.965719	-0.00721414						1.4898	2.63265	NaN
															2.01601	6.35118	1.97399	6.35118	1.1996	6.35118	0.515258	6.35118	0.0590295	6.35118		-0.393595	-0.940635	-0.00434086						1.4898	2.82653	NaN
															2.01601	6.34717	1.97399	6.34717	1.1996	6.34717	0.515258	6.34717	0.0590295	6.34717		-0.393595	-0.915552	-0.00146766						1.4898	3.02041	NaN
															2.01601	6.34317	1.97399	6.34317	1.1996	6.34317	0.515258	6.34317	0.0590295	6.34317		-0.393595	-0.890468	0.00140578						1.4898	3.21429	NaN
															2.01601	6.33917	1.97399	6.33917	1.1996	6.33917	0.515258	6.33917	0.0590295	6.33917		-0.393595	-0.865385	0.00427981						1.4898	3.40816	NaN
															2.01601	6.33517	1.97399	6.33517	1.1996	6.33517	0.515258	6.33517	0.0590295	6.33517		-0.393595	-0.840301	0.00715476						1.4898	3.60204	NaN
															2.01601	6.33117	1.97399	6.33117	1.1996	6.33117	0.515258	6.33117	0.0590295	6.33117		-0.393595	-0.815217	0.010031						1.4898	3.79592	NaN
															2.01601	6.32716	1.97399	6.32716	1.1996	6.32716	0.515258	6.32716	0.0590295	6.32716		-0.393595	-0.790134	0.0129088						1.4898	3.9898	NaN
															2.01601	6.32316	1.97399	6.32316	1.1996	6.32316	0.515258	6.32316	0.0590295	6.32316		-0.393595	-0.76505	0.0157886						1.4898	4.18367	NaN
															2.01601	6.31916	1.97399	6.31916	1.1996	6.31916	0.515258	6.31916	0.0590295	6.31916		-0.393595	-0.739967	0.0186706						1.4898	4.37755	NaN
															2.01601	6.31516	1.97399	6.31516	1.1996	6.31516	0.515258	6.31516	0.0590295	6.31516		-0.393595	-0.714883	0.0215553						1.4898	4.57143	NaN
															2.01601	6.31116	1.97399	6.31116	1.1996	6.31116	0.515258	6.31116	0.0590295	6.31116		-0.393595	-0.689799	0.0244431						1.4898	4.76531	NaN
															2.01601	6.30715	1.97399	6.30715	1.1996	6.30715	0.515258	6.30715	0.0590295	6.30715		-0.393595	-0.664716	0.0273341						1.4898	4.95918	NaN
															2.01601	6.30315	1.97399	6.30315	1.1996	6.30315	0.515258	6.30315	0.0590295	6.30315		-0.393595	-0.639632	0.030229						1.4898	5.15306	NaN
															2.01601	6.29915	1.97399	6.29915	1.1996	6.29915	0.515258	6.29915	0.0590295	6.29915		-0.393595	-0.614548	0.0331279						1.4898	5.34694	NaN
															2.01601	6.29515	1.97399	6.29515	1.1996	6.29515	0.515258	6.29515	0.0590295	6.29515		-0.393595	-0.589465	0.0360314						1.4898	5.54082	NaN
															2.01601	6.29115	1.97399	6.29115	1.1996	6.29115	0.515258	6.29115	0.0590295	6.29115		-0.393595	-0.564381	0.0389397						1.4898	5.73469	NaN
															2.01601	6.28714	1.97399	6.28714	1.1996	6.28714	0.515258	6.28714	0.0590295	6.28714		-0.393595	-0.539298	0.0418533						1.4898	5.92857	NaN
															2.01601	6.28314	1.97399	6.28314	1.1996	6.28314	0.515258	6.28314	0.0590295	6.28314		-0.393595	-0.514214	0.0447726						1.4898	6.12245	NaN
															2.01601	6.27914	1.97399	6.27914	1.1996	6.27914	0.515258	6.27914	0.0590295	6.27914		-0.393595	-0.48913	0.047698						1.4898	6.31633	NaN
															2.01601	6.27514	1.97399	6.27514	1.1996	6.27514	0.515258	6.27514	0.0590295	6.27514		-0.393595	-0.464047	0.0506299						1.4898	6.5102	NaN
															2.01601	6.27114	1.97399	6.27114	1.1996	6.27114	0.515258	6.27114	0.0590295	6.27114		-0.393595	-0.438963	0.0535687						1.4898	6.70408	NaN
															2.01601	6.26713	1.97399	6.26713	1.1996	6.26713	0.515258	6.26713	0.0590295	6.26713		-0.393595	-0.41388	0.056515						1.4898	6.89796	NaN
															2.01601	6.26313	1.97399	6.26313	1.1996	6.26313	0.515258	6.26313	0.0590295	6.26313		-0.393595	-0.388796	0.0594691						1.4898	7.09184	NaN
															2.01601	6.25913	1.97399	6.25913	1.1996	6.25913	0.515258	6.25913	0.0590295	6.25913		-0.393595	-0.363712	0.0624316						1.4898	7.28571	NaN
															2.01601	6.25513	1.97399	6.25513	1.1996	6.25513	0.515258	6.25513	0.0590295	6.25513		-0.393595	-0.338629	0.0654029						1.4898	7.47959	NaN
															2.01601	6.25113	1.97399	6.25113	1.1996	6.25113	0.515258	6.25113	0.0590295	6.25113		-0.393595	-0.313545	0.0683835						1.4898	7.67347	NaN
															2.01601	6.24712	1.97399	6.24712	1.1996	6.24712	0.515258	6.24712	0.0590295	6.24712		-0.393595	-0.288462	0.0713739						1.4898	7.86735	NaN
															2.01601	6.24312	1.97399	6.24312	1.1996	6.24312	0.515258	6.24312	0.0590295	6.24312		-0.393595	-0.263378	0.0743748						1.4898	8.06122	NaN
															2.01601	6.23912	1.97399	6.23912	1.1996	6.23912	0.515258	6.23912	0.0590295	6.23912		-0.393595	-0.238294	0.0773865						1.4898	8.2551	NaN
															2.01601	6.23512	1.97399	6.23512	1.1996	6.23512	0.515258	6.23512	0.0590295	6.23512		-0.393595	-0.213211	0.0804099						1.4898	8.44898	NaN
															2.01601	6.23112	1.97399	6.23112	1.1996	6.23112	0.515258	6.23112	0.0590295	6.23112		-0.393595	-0.188127	0.0834453						1.4898	8.64286	NaN
															2.01601	6.22711	1.97399	6.22711	1.1996	6.22711	0.515258	6.22711	0.0590295	6.22711		-0.393595	-0.163043	0.0864935						1.4898	8.83673	NaN
															2.01601	6.22311	1.97399	6.22311	1.1996	6.22311	0.515258	6.22311	0.0590295	6.22311		-0.393595	-0.13796	0.0895551						1.4898	9.03061	NaN
															2.01601	6.21911	1.97399	6.21911	1.1996	6.21911	0.515258	6.21911	0.0590295	6.21911		-0.393595	-0.112876	0.0926308						1.4898	9.22449	NaN
															2.01601	6.21511	1.97399	6.21511	1.1996	6.21511	0.515258	6.21511	0.0590295	6.21511		-0.393595	-0.0877926	0.0957213						1.4898	9.41837	NaN
															2.01601	6.21111	1.97399	6.21111	1.1996	6.21111	0.515258	6.21111	0.0590295	6.21111		-0.393595	-0.062709	0.0988274						1.4898	9.61224	NaN
															2.01601	6.2071	1.97399	6.2071	1.1996	6.2071	0.515258	6.2071	0.0590295	6.2071		-0.393595	-0.0376254	0.10195						1.4898	9.80612	NaN
															2.01601	6.2031	1.97399	6.2031	1.1996	6.2031	0.515258	6.2031	0.0650325	6.2031		-0.393595	-0.0125418	0.10509						1.4898	10	NaN
															2.01601	6.1991	1.97399	6.1991	1.1996	6.1991	0.515258	6.1991	0.0650325	6.1991		-0.393595	0.0125418	0.108247						1.55102	0.5	NaN
															2.01601	6.1951	1.97399	6.1951	1.1996	6.1951	0.515258	6.1951	0.0650325	6.1951		-0.393595	0.0376254	0.111424						1.55102	0.693878	NaN
															2.01601	6.1911	1.97399	6.1911	1.1996	6.1911	0.515258	6.1911	0.0650325	6.1911		-0.393595	0.062709	0.11462						1.55102	0.887755	NaN
															2.01601	6.18709	1.97399	6.18709	1.1996	6.18709	0.515258	6.18709	0.0650325	6.18709		-0.393595	0.0877926	0.117838						1.55102	1.08163	NaN
															2.01601	6.18309	1.97399	6.18309	1.1996	6.18309	0.515258	6.18309	0.0650325	6.18309		-0.393595	0.112876	0.121078						1.55102	1.27551	NaN
															2.01601	6.17909	1.97399	6.17909	1.1996	6.17909	0.515258	6.17909	0.0650325	6.17909		-0.393595	0.13796	0.124341						1.55102	1.46939	NaN
															2.01601	6.17509	1.97399	6.17509	1.1996	6.17509	0.515258	6.17509	0.0650325	6.17509		-0.393595	0.163043	0.127628						1.55102	1.66327	NaN
															2.01601	6.17109	1.97399	6.17109	1.1996	6.17109	0.515258	6.17109	0.0650325	6.17109		-0.393595	0.188127	0.130941						1.55102	1.85714	NaN
															2.01601	6.16708	1.97399	6.16708	1.1996	6.16708	0.515258	6.16708	0.0650325	6.16708		-0.393595	0.213211	0.134281						1.55102	2.05102	1.52834
															2.01601	6.16308	1.97399	6.16308	1.1996	6.16308	0.515258	6.16308	0.0650325	6.16308		-0.393595	0.238294	0.13765						1.55102	2.2449	0.892331
															2.01601	6.15908	1.97399	6.15908	1.1996	6.15908	0.515258	6.15908	0.0650325	6.15908		-0.393595	0.263378	0.14105						1.55102	2.43878	0.582851
															2.01601	6.15508	1.97399	6.15508	1.1996	6.15508	0.515258	6.15508	0.0650325	6.15508		-0.393595	0.288462	0.144481						1.55102	2.63265	0.443421
															2.01601	6.15108	1.97399	6.15108	1.1996	6.15108	0.515258	6.15108	0.0650325	6.15108		-0.393595	0.313545	0.147947						1.55102	2.82653	NaN
															2.01601	6.14707	1.97399	6.14707	1.1996	6.14707	0.515258	6.14707	0.0650325	6.14707		-0.393595	0.338629	0.151449						1.55102	3.02041	NaN
															2.01601	6.14307	1.97399	6.14307	1.1996	6.14307	0.515258	6.14307	0.0650325	6.14307		-0.393595	0.363712	0.154989						1.55102	3.21429	NaN
															2.01601	6.13907	1.97399	6.13907	1.1996	6.13907	0.515258	6.13907	0.0650325	6.13907		-0.393595	0.388796	0.158569						1.55102	3.40816	NaN
															2.01601	6.13507	1.97399	6.13507	1.1996	6.13507	0.515258	6.13507	0.0650325	6.13507		-0.393595	0.41388	0.162194						1.55102	3.60204	NaN
															2.01601	6.13107	1.97399	6.13107	1.1996	6.13107	0.515258	6.13107	0.0650325	6.13107		-0.393595	0.438963	0.165864						1.55102	3.79592	NaN
															2.01601	6.12706	1.97399	6.12706	1.1996	6.12706	0.515258	6.12706	0.0650325	6.12706		-0.393595	0.464047	0.169585						1.55102	3.9898	NaN
															2.01601	6.12306	1.97399	6.12306	1.1996	6.12306	0.515258	6.12306	0.0650325	6.12306		-0.393595	0.48913	0.173359						1.55102	4.18367	NaN
															2.01601	6.11906	1.97399	6.11906	1.1996	6.11906	0.515258	6.11906	0.0650325	6.11906		-0.393595	0.514214	0.17719						1.55102	4.37755	NaN
															2.01601	6.11506	1.97399	6.11506	1.1996	6.11506	0.515258	6.11506	0.0650325	6.11506		-0.393595	0.539298	0.181083						1.55102	4.57143	NaN
															2.01601	6.11106	1.97399	6.11106	1.1996	6.11106	0.515258	6.11106	0.0650325	6.11106		-0.393595	0.564381	0.185043						1.55102	4.76531	NaN
															2.01601	6.10705	1.97399	6.10705	1.1996	6.10705	0.515258	6.10705	0.0650325	6.10705		-0.393595	0.589465	0.189076						1.55102	4.95918	NaN
															2.01601	6.10305	1.97399	6.10305	1.1996	6.10305	0.515258	6.10305	0.0650325	6.10305		-0.393595	0.614548	0.193189						1.55102	5.15306	NaN
															2.01601	6.09905	1.97399	6.09905	1.1996	6.09905	0.515258	6.09905	0.0650325	6.09905		-0.393595	0.639632	0.197389						1.55102	5.34694	NaN
															2.01601	6.09505	1.97399	6.09505	1.1996	6.09505	0.515258	6.09505	0.0650325	6.09505		-0.393595	0.664716	0.201685						1.55102	5.54082	NaN
															2.01601	6.09105	1.97399	6.09105	1.1996	6.09105	0.515258	6.09105	0.0650325	6.09105		-0.393595	0.689799	0.206087						1.55102	5.73469	NaN
															2.01601	6.08704	1.97399	6.08704	1.1996	6.08704	0.515258	6.08704	0.0650325	6.08704		-0.393595	0.714883	0.210609						1.55102	5.92857	NaN
															2.01601	6.08304	1.97399	6.08304	1.1996	6.08304	0.515258	6.08304	0.0650325	6.08304		-0.393595	0.739967	0.215264						1.55102	6.12245	NaN
															2.01601	6.07904	1.97399	6.07904	1.1996	6.07904	0.515258	6.07904	0.0650325	6.07904		-0.393595	0.76505	0.220072						1.55102	6.31633	NaN
															2.01601	6.07504	1.97399	6.07504	1.1996	6.07504	0.515258	6.07504	0.0650325	6.07504		-0.393595	0.790134	0.225054						1.55102	6.5102	NaN
															2.01601	6.07104	1.97399	6.07104	1.1996	6.07104	0.515258	6.07104	0.0650325	6.07104		-0.393595	0.815217	0.23024						1.55102	6.70408	NaN
															2.01601	6.06703	1.97399	6.06703	1.1996	6.06703	0.515258	6.06703	0.0650325	6.06703		-0.393595	0.840301	0.235667						1.55102	6.89796	NaN
															2.01601	6.06303	1.97399	6.06303	1.1996	6.06303	0.515258	6.06303	0.0650325	6.06303		-0.393595	0.865385	0.241386						1.55102	7.09184	NaN
															2.01601	6.05903	1.97399	6.05903	1.1996	6.05903	0.515258	6.05903	0.0650325	6.05903		-0.393595	0.890468	0.247467						1.55102	7.28571	NaN
															2.01601	6.05503	1.97399	6.05503	1.1996	6.05503	0.515258	6.05503	0.0650325	6.05503		-0.393595	0.915552	0.254013						1.55102	7.47959	NaN
															2.01601	6.05103	1.97399	6.05103	1.1996	6.05103	0.515258	6.05103	0.0650325	6.05103		-0.393595	0.940635	0.261192						1.55102	7.67347	NaN
															2.01601	6.04702	1.97399	6.04702	1.1996	6.04702	0.515258	6.04702	0.0650325	6.04702		-0.393595	0.965719	0.269297						1.55102	7.86735	NaN
															2.01601	6.04302	1.97399	6.04302	1.1996	6.04302	0.515258	6.04302	0.0650325	6.04302		-0.393595	0.990803	NaN						1.55102	8.06122	NaN
															2.01601	6.03902	1.97399	6.03902	1.1996	6.03902	0.515258	6.03902	0.0650325	6.03902		-0.393595	1.01589	NaN						1.55102	8.2551	NaN
															2.01601	6.03502	1.97399	6.03502	1.1996	6.03502	0.515258	6.03502	0.0650325	6.03502		-0.393595	1.04097	NaN						1.55102	8.44898	NaN
															2.01601	6.03102	1.97399	6.03102	1.1996	6.03102	0.515258	6.03102	0.0650325	6.03102		-0.393595	1.06605	NaN						1.55102	8.64286	NaN
															2.01601	6.02701	1.97399	6.02701	1.1996	6.02701	0.521261	6.02701	0.0650325	6.02701		-0.393595	1.09114	NaN						1.55102	8.83673	NaN
															2.01601	6.02301	1.97399	6.02301	1.1996	6.02301	0.521261	6.02301	0.0650325	6.02301		-0.393595	1.11622	NaN						1.55102	9.03061	NaN
															2.01601	6.01901	1.97399	6.01901	1.1996	6.01901	0.521261	6.01901	0.0650325	6.01901		-0.393595	1.1413	NaN						1.55102	9.22449	NaN
															2.01601	6.01501	1.97399	6.01501	1.1996	6.01501	0.521261	6.01501	0.0650325	6.01501		-0.393595	1.16639	NaN						1.55102	9.41837	NaN
															2.01601	6.01101	1.97399	6.01101	1.1996	6.01101	0.521261	6.01101	0.0650325	6.01101		-0.393595	1.19147	NaN						1.55102	9.61224	NaN
															2.01601	6.007	1.97399	6.007	1.1996	6.007	0.521261	6.007	0.0650325	6.007		-0.393595	1.21656	NaN						1.55102	9.80612	NaN
															2.01601	6.003	1.97399	6.003	1.1996	6.003	0.521261	6.003	0.0650325	6.003		-0.393595	1.24164	NaN						1.55102	10	NaN
															2.01601	5.999	1.97399	5.999	1.1996	5.999	0.521261	5.999	0.0650325	5.999		-0.393595	1.26672	NaN						1.61224	0.5	NaN
															2.01601	5.995	1.97399	5.995	1.1996	5.995	0.521261	5.995	0.0650325	5.995		-0.393595	1.29181	NaN						1.61224	0.693878	NaN
															2.01601	5.991	1.97399	5.991	1.1996	5.991	0.521261	5.991	0.0650325	5.991		-0.393595	1.31689	NaN						1.61224	0.887755	NaN
															2.01601	5.98699	1.97399	5.98699	1.1996	5.98699	0.521261	5.98699	0.0650325	5.98699		-0.393595	1.34197	NaN						1.61224	1.08163	NaN
															2.01601	5.98299	1.97399	5.98299	1.1996	5.98299	0.521261	5.98299	0.0650325	5.98299		-0.393595	1.36706	NaN						1.61224	1.27551	NaN
															2.01601	5.97899	1.97399	5.97899	1.1996	5.97899	0.521261	5.97899	0.0650325	5.97899		-0.393595	1.39214	NaN						1.61224	1.46939	NaN
															2.01601	5.97499	1.97399	5.97499	1.1996	5.97499	0.521261	5.97499	0.0650325	5.97499		-0.393595	1.41722	NaN						1.61224	1.66327	NaN
															2.01601	5.97099	1.97399	5.97099	1.1996	5.97099	0.521261	5.97099	0.0650325	5.97099		-0.393595	1.44231	NaN						1.61224	1.85714	2.83936
															2.01601	5.96698	1.97399	5.96698	1.1996	5.96698	0.521261	5.96698	0.0650325	5.96698		-0.393595	1.46739	NaN						1.61224	2.05102	1.64042
															2.01601	5.96298	1.97399	5.96298	1.1996	5.96298	0.521261	5.96298	0.0650325	5.96298		-0.393595	1.49247	NaN						1.61224	2.2449	1.07506
															2.01601	5.95898	1.97399	5.95898	1.1996	5.95898	0.521261	5.95898	0.0650325	5.95898		-0.393595	1.51756	NaN						1.61224	2.43878	0.760289
															2.01601	5.95498	1.97399	5.95498	1.1996	5.95498	0.521261	5.95498	0.0650325	5.95498		-0.393595	1.54264	NaN						1.61224	2.63265	0.577975
															2.01601	5.95098	1.97399	5.95098	1.2056	5.95098	0.521261	5.95098	0.0650325	5.95098		-0.393595	1.56773	NaN						1.61224	2.82653	0.475071
															2.01601	5.94697	1.97399	5.94697	1.2056	5.94697	0.521261	5.94697	0.0650325	5.94697		-0.393595	1.59281	NaN						1.61224	3.02041	0.424483
															2.01601	5.94297	1.97399	5.94297	1.2056	5.94297	0.521261	5.94297	0.0650325	5.94297		-0.393595	1.61789	NaN						1.61224	3.21429	NaN
															2.01601	5.93897	1.97399	5.93897	1.2056	5.93897	0.521261	5.93897	0.0650325	5.93897		-0.393595	1.64298	NaN						1.61224	3.40816	NaN
															2.01601	5.93497	1.97399	5.93497	1.2056	5.93497	0.521261	5.93497	0.0650325	5.93497		-0.393595	1.66806	NaN						1.61224	3.60204	NaN
															2.01601	5.93097	1.97399	5.93097	1.2056	5.93097	0.521261	5.93097	0.0650325	5.93097		-0.393595	1.69314	NaN						1.61224	3.79592	NaN
															2.01601	5.92696	1.97399	5.92696	1.2056	5.92696	0.521261	5.92696	0.0650325	5.92696		-0.393595	1.71823	NaN						1.61224	3.9898	NaN
															2.01601	5.92296	1.97399	5.92296	1.2056	5.92296	0.521261	5.92296	0.0650325	5.92296		-0.393595	1.74331	NaN						1.61224	4.18367	NaN
															2.01601	5.91896	1.97399	5.91896	1.2056	5.91896	0.521261	5.91896	0.0650325	5.91896		-0.393595	1.76839	NaN						1.61224	4.37755	NaN
															2.01601	5.91496	1.97399	5.91496	1.2056	5.91496	0.521261	5.91496	0.0650325	5.91496		-0.393595	1.79348	NaN						1.61224	4.57143	NaN
															2.01601	5.91096	1.97399	5.91096	1.2056	5.91096	0.521261	5.91096	0.0650325	5.91096		-0.393595	1.81856	NaN						1.61224	4.76531	NaN
															2.01601	5.90695	1.97399	5.90695	1.2056	5.90695	0.521261	5.90695	0.0650325	5.90695		-0.393595	1.84365	NaN						1.61224	4.95918	NaN
															2.01601	5.90295	1.97399	5.90295	1.2056	5.90295	0.521261	5.90295	0.0650325	5.90295		-0.393595	1.86873	NaN						1.61224	5.15306	NaN
															2.01601	5.89895	1.97399	5.89895	1.2056	5.89895	0.521261	5.89895	0.0650325	5.89895		-0.393595	1.89381	NaN						1.61224	5.34694	NaN
															2.01601	5.89495	1.97399	5.89495	1.2056	5.89495	0.521261	5.89495	0.0650325	5.89495		-0.393595	1.9189	NaN						1.61224	5.54082	NaN
															2.01601	5.89095	1.97399	5.89095	1.2056	5.89095	0.521261	5.89095	0.0650325	5.89095		-0.393595	1.94398	NaN						1.61224	5.73469	NaN
															2.01601	5.88694	1.97399	5.88694	1.2056	5.88694	0.521261	5.88694	0.0650325	5.88694		-0.393595	1.96906	NaN						1.61224	5.92857	NaN
															2.01601	5.88294	1.97399	5.88294	1.2056	5.88294	0.521261	5.88294	0.0650325	5.88294		-0.393595	1.99415	NaN						1.61224	6.12245	NaN
															2.01601	5.87894	1.97399	5.87894	1.2056	5.87894	0.521261	5.87894	0.0650325	5.87894		-0.393595	2.01923	NaN						1.61224	6.31633	NaN
															2.01601	5.87494	1.97399	5.87494	1.2056	5.87494	0.521261	5.87494	0.0650325	5.87494		-0.393595	2.04431	NaN						1.61224	6.5102	NaN
															2.01601	5.87094	1.97399	5.87094	1.2056	5.87094	0.521261	5.87094	0.0650325	5.87094		-0.393595	2.0694	NaN						1.61224	6.70408	NaN
															2.01601	5.86693	1.97399	5.86693	1.2056	5.86693	0.521261	5.86693	0.0650325	5.86693		-0.393595	2.09448	NaN						1.61224	6.89796	NaN
															2.01601	5.86293	1.97399	5.86293	1.2056	5.86293	0.521261	5.86293	0.0650325	5.86293		-0.393595	2.11957	NaN						1.61224	7.09184	NaN
															2.01601	5.85893	1.97399	5.85893	1.2056	5.85893	0.521261	5.85893	0.0650325	5.85893		-0.393595	2.14465	NaN						1.61224	7.28571	NaN
															2.01601	5.85493	1.97399	5.85493	1.2056	5.85493	0.521261	5.85493	0.0650325	5.85493		-0.393595	2.16973	NaN						1.61224	7.47959	NaN
															2.01601	5.85093	1.97399	5.85093	1.2056	5.85093	0.521261	5.85093	0.0650325	5.85093		-0.393595	2.19482	NaN						1.61224	7.67347	NaN
															2.01601	5.84692	1.97399	5.84692	1.2056	5.84692	0.521261	5.84692	0.0650325	5.84692		-0.393595	2.2199	NaN						1.61224	7.86735	NaN
															2.01601	5.84292	1.97399	5.84292	1.2056	5.84292	0.521261	5.84292	0.0650325	5.84292		-0.393595	2.24498	NaN						1.61224	8.06122	NaN
															2.01601	5.83892	1.97399	5.83892	1.2056	5.83892	0.521261	5.83892	0.0650325	5.83892		-0.393595	2.27007	NaN						1.61224	8.2551	NaN
															2.01601	5.83492	1.97399	5.83492	1.2056	5.83492	0.521261	5.83492	0.0650325	5.83492		-0.393595	2.29515	NaN						1.61224	8.44898	NaN
															2.01601	5.83092	1.97399	5.83092	1.2056	5.83092	0.521261	5.83092	0.0650325	5.83092		-0.393595	2.32023	NaN						1.61224	8.64286	NaN
															2.01601	5.82691	1.97399	5.82691	1.2056	5.82691	0.521261	5.82691	0.0650325	5.82691		-0.393595	2.34532	NaN						1.61224	8.83673	NaN
															2.01601	5.82291	1.97399	5.82291	1.2056	5.82291	0.521261	5.82291	0.0650325	5.82291		-0.393595	2.3704	NaN						1.61224	9.03061	NaN
															2.01601	5.81891	1.97399	5.81891	1.2056	5.81891	0.521261	5.81891	0.0650325	5.81891		-0.393595	2.39548	NaN						1.61224	9.22449	NaN
															2.01601	5.81491	1.97399	5.81491	1.2056	5.81491	0.521261	5.81491	0.0650325	5.81491		-0.393595	2.42057	NaN						1.61224	9.41837	NaN
															2.01601	5.81091	1.97399	5.81091	1.2056	5.81091	0.521261	5.81091	0.0650325	5.81091		-0.393595	2.44565	NaN						1.61224	9.61224	NaN
															2.01601	5.8069	1.97399	5.8069	1.2056	5.8069	0.521261	5.8069	0.0650325	5.8069		-0.393595	2.47074	NaN						1.61224	9.80612	NaN
															2.01601	5.8029	1.97399	5.8029	1.2056	5.8029	0.521261	5.8029	0.0650325	5.8029		-0.393595	2.49582	NaN						1.61224	10	NaN
															2.01601	5.7989	1.97399	5.7989	1.2056	5.7989	0.521261	5.7989	0.0650325	5.7989		-0.393595	2.5209	NaN						1.67347	0.5	NaN
															2.01601	5.7949	1.97399	5.7949	1.2056	5.7949	0.521261	5.7949	0.0650325	5.7949		-0.393595	2.54599	NaN						1.67347	0.693878	NaN
															2.01601	5.7909	1.97399	5.7909	1.2056	5.7909	0.521261	5.7909	0.0650325	5.7909		-0.393595	2.57107	NaN						1.67347	0.887755	NaN
															2.01601	5.78689	1.97399	5.78689	1.2056	5.78689	0.521261	5.78689	0.0650325	5.78689		-0.393595	2.59615	NaN						1.67347	1.08163	NaN
															2.01601	5.78289	1.97399	5.78289	1.2056	5.78289	0.521261	5.78289	0.0650325	5.78289		-0.393595	2.62124	NaN						1.67347	1.27551	NaN
															2.01601	5.77889	1.97399	5.77889	1.2056	5.77889	0.521261	5.77889	0.0650325	5.77889		-0.393595	2.64632	NaN						1.67347	1.46939	NaN
															2.01601	5.77489	1.97399	5.77489	1.2056	5.77489	0.521261	5.77489	0.0650325	5.77489		-0.393595	2.6714	NaN						1.67347	1.66327	NaN
															2.01601	5.77089	1.97399	5.77089	1.2056	5.77089	0.521261	5.77089	0.0650325	5.77089		-0.393595	2.69649	NaN						1.67347	1.85714	2.74548
															2.01601	5.76688	1.97399	5.76688	1.2056	5.76688	0.521261	5.76688	0.0650325	5.76688		-0.393595	2.72157	NaN						1.67347	2.05102	1.7702
															2.01601	5.76288	1.97399	5.76288	1.2056	5.76288	0.521261	5.76288	0.0650325	5.76288		-0.393595	2.74666	NaN						1.67347	2.2449	1.25037
															2.01601	5.75888	1.97399	5.75888	1.2056	5.75888	0.521261	5.75888	0.0650325	5.75888		-0.393595	2.77174	NaN						1.67347	2.43878	0.936996
															2.01601	5.75488	1.97399	5.75488	1.2056	5.75488	0.521261	5.75488	0.0650325	5.75488		-0.393595	2.79682	NaN						1.67347	2.63265	0.737606
															2.01601	5.75088	1.97999	5.75088	1.2056	5.75088	0.521261	5.75088	0.0650325	5.75088		-0.393595	2.82191	NaN						1.67347	2.82653	0.607476
															2.01601	5.74687	1.97999	5.74687	1.2056	5.74687	0.521261	5.74687	0.0650325	5.74687		-0.393595	2.84699	NaN						1.67347	3.02041	0.522104
															2.01601	5.74287	1.97999	5.74287	1.2056	5.74287	0.521261	5.74287	0.0650325	5.74287		-0.393595	2.87207	NaN						1.67347	3.21429	0.466992
															2.01601	5.73887	1.97999	5.73887	1.2056	5.73887	0.521261	5.73887	0.0650325	5.73887		-0.393595	2.89716	NaN						1.67347	3.40816	0.433098
															2.01601	5.73487	1.97999	5.73487	1.2056	5.73487	0.521261	5.73487	0.0650325	5.73487		-0.393595	2.92224	NaN						1.67347	3.60204	0.414585
															2.01601	5.73087	1.97999	5.73087	1.2056	5.73087	0.521261	5.73087	0.0650325	5.73087		-0.393595	2.94732	NaN						1.67347	3.79592	0.407623
															2.01601	5.72686	1.97999	5.72686	1.2056	5.72686	0.521261	5.72686	0.0650325	5.72686		-0.393595	2.97241	NaN						1.67347	3.9898	NaN
															2.01601	5.72286	1.97999	5.72286	1.2056	5.72286	0.521261	5.72286	0.0650325	5.72286		-0.393595	2.99749	NaN						1.67347	4.18367	NaN
															2.01601	5.71886	1.97999	5.71886	1.2056	5.71886	0.521261	5.71886	0.0650325	5.71886		-0.393595	3.02258	NaN						1.67347	4.37755	NaN
															2.01601	5.71486	1.97999	5.71486	1.2056	5.71486	0.521261	5.71486	0.0650325	5.71486		-0.393595	3.04766	NaN						1.67347	4.57143	NaN
															2.01601	5.71086	1.97999	5.71086	1.2056	5.71086	0.521261	5.71086	0.0650325	5.71086		-0.393595	3.07274	NaN						1.67347	4.76531	NaN
															2.01601	5.70685	1.97999	5.70685	1.2056	5.70685	0.521261	5.70685	0.0650325	5.70685		-0.393595	3.09783	NaN						1.67347	4.95918	NaN
															2.01601	5.70285	1.97999	5.70285	1.2056	5.70285	0.521261	5.70285	0.0650325	5.70285		-0.393595	3.12291	NaN						1.67347	5.15306	NaN
															2.01601	5.69885	1.97999	5.69885	1.2056	5.69885	0.521261	5.69885	0.0650325	5.69885		-0.393595	3.14799	NaN						1.67347	5.34694	NaN
															2.01601	5.69485	1.97999	5.69485	1.2056	5.69485	0.521261	5.69485	0.0650325	5.69485		-0.393595	3.17308	NaN						1.67347	5.54082	NaN
															2.01601	5.69085	1.97999	5.69085	1.2056	5.69085	0.521261	5.69085	0.0650325	5.69085		-0.393595	3.19816	NaN						1.67347	5.73469	NaN
															2.01601	5.68684	1.97999	5.68684	1.2056	5.68684	0.521261	5.68684	0.0650325	5.68684		-0.393595	3.22324	NaN						1.67347	5.92857	NaN
															2.01601	5.68284	1.97999	5.68284	1.2056	5.68284	0.521261	5.68284	0.0710355	5.68284		-0.393595	3.24833	NaN						1.67347	6.12245	NaN
															2.01601	5.67884	1.97999	5.67884	1.2056	5.67884	0.521261	5.67884	0.0710355	5.67884		-0.393595	3.27341	NaN						1.67347	6.31633	NaN
															2.01601	5.67484	1.97999	5.67484	1.2056	5.67484	0.521261	5.67484	0.0710355	5.67484		-0.393595	3.29849	NaN						1.67347	6.5102	NaN
															2.01601	5.67084	1.97999	5.67084	1.2056	5.67084	0.521261	5.67084	0.0710355	5.67084		-0.393595	3.32358	NaN						1.67347	6.70408	NaN
															2.01601	5.66683	1.97999	5.66683	1.2056	5.66683	0.521261	5.66683	0.0710355	5.66683		-0.393595	3.34866	NaN						1.67347	6.89796	NaN
															2.01601	5.66283	1.97999	5.66283	1.2056	5.66283	0.521261	5.66283	0.0710355	5.66283		-0.393595	3.37375	NaN						1.67347	7.09184	NaN
															2.01601	5.65883	1.97999	5.65883	1.2056	5.65883	0.521261	5.65883	0.0710355	5.65883		-0.393595	3.39883	NaN						1.67347	7.28571	NaN
															2.01601	5.65483	1.97999	5.65483	1.2056	5.65483	0.521261	5.65483	0.0710355	5.65483		-0.393595	3.42391	NaN						1.67347	7.47959	NaN
															2.01601	5.65083	1.97999	5.65083	1.2056	5.65083	0.521261	5.65083	0.0710355	5.65083		-0.393595	3.449	NaN						1.67347	7.67347	NaN
															2.01601	5.64682	1.97999	5.64682	1.2056	5.64682	0.521261	5.64682	0.0710355	5.64682		-0.393595	3.47408	NaN						1.67347	7.86735	NaN
															2.01601	5.64282	1.97999	5.64282	1.2056	5.64282	0.521261	5.64282	0.0710355	5.64282		-0.393595	3.49916	NaN						1.67347	8.06122	NaN
															2.01601	5.63882	1.97999	5.63882	1.2056	5.63882	0.521261	5.63882	0.0710355	5.63882		-0.393595	3.52425	NaN						1.67347	8.2551	NaN
															2.01601	5.63482	1.97999	5.63482	1.2056	5.63482	0.521261	5.63482	0.0710355	5.63482		-0.393595	3.54933	NaN						1.67347	8.44898	NaN
															2.01601	5.63082	1.97999	5.63082	1.2056	5.63082	0.521261	5.63082	0.0710355	5.63082		-0.393595	3.57441	NaN						1.67347	8.64286	NaN
															2.01601	5.62681	1.97999	5.62681	1.2056	5.62681	0.521261	5.62681	0.0710355	5.62681		-0.393595	3.5995	NaN						1.67347	8.83673	NaN
															2.01601	5.62281	1.97999	5.62281	1.2056	5.62281	0.521261	5.62281	0.0710355	5.62281		-0.393595	3.62458	NaN						1.67347	9.03061	NaN
															2.01601	5.61881	1.97999	5.61881	1.2056	5.61881	0.521261	5.61881	0.0710355	5.61881		-0.393595	3.64967	NaN						1.67347	9.22449	NaN
															2.01601	5.61481	1.97999	5.61481	1.2056	5.61481	0.521261	5.61481	0.0710355	5.61481		-0.393595	3.67475	NaN						1.67347	9.41837	NaN
															2.01601	5.61081	1.97999	5.61081	1.2056	5.61081	0.521261	5.61081	0.0710355	5.61081		-0.393595	3.69983	NaN						1.67347	9.61224	NaN
															2.01601	5.6068	1.97999	5.6068	1.2056	5.6068	0.521261	5.6068	0.0710355	5.6068		-0.393595	3.72492	NaN						1.67347	9.80612	NaN
															2.01601	5.6028	1.97999	5.6028	1.2056	5.6028	0.521261	5.6028	0.0710355	5.6028		-0.393595	3.75	NaN						1.67347	10	NaN
															2.01601	5.5988	1.97999	5.5988	1.2056	5.5988	0.521261	5.5988	0.0710355	5.5988		-0.390941	-3.75	NaN						1.73469	0.5	NaN
															2.01601	5.5948	1.97999	5.5948	1.2056	5.5948	0.521261	5.5948	0.0710355	5.5948		-0.390941	-3.72492	NaN						1.73469	0.693878	NaN
															2.01601	5.5908	1.97999	5.5908	1.2056	5.5908	0.521261	5.5908	0.0710355	5.5908		-0.390941	-3.69983	NaN						1.73469	0.887755	NaN
															2.01601	5.58679	1.97999	5.58679	1.2056	5.58679	0.521261	5.58679	0.0710355	5.58679		-0.390941	-3.67475	NaN						1.73469	1.08163	NaN
															2.01601	5.58279	1.97999	5.58279	1.2056	5.58279	0.521261	5.58279	0.0710355	5.58279		-0.390941	-3.64967	NaN						1.73469	1.27551	NaN
															2.01601	5.57879	1.97999	5.57879	1.2056	5.57879	0.521261	5.57879	0.0710355	5.57879		-0.390941	-3.62458	NaN						1.73469	1.46939	NaN
															2.01601	5.57479	1.97999	5.57479	1.2056	5.57479	0.521261	5.57479	0.0710355	5.57479		-0.390941	-3.5995	NaN						1.73469	1.66327	NaN
															2.01601	5.57079	1.97999	5.57079	1.2056	5.57079	0.521261	5.57079	0.0710355	5.57079		-0.390941	-3.57441	NaN						1.73469	1.85714	2.7661
															2.01601	5.56678	1.97999	5.56678	1.2056	5.56678	0.521261	5.56678	0.0710355	5.56678		-0.390941	-3.54933	NaN						1.73469	2.05102	1.91549
															2.01601	5.56278	1.97999	5.56278	1.2056	5.56278	0.521261	5.56278	0.0710355	5.56278		-0.390941	-3.52425	NaN						1.73469	2.2449	1.4262
															2.01601	5.55878	1.97999	5.55878	1.2056	5.55878	0.521261	5.55878	0.0710355	5.55878		-0.390941	-3.49916	NaN						1.73469	2.43878	1.115
															2.01601	5.55478	1.97999	5.55478	1.2056	5.55478	0.521261	5.55478	0.0710355	5.55478		-0.390941	-3.47408	NaN						1.73469	2.63265	0.90602
															2.01601	5.55078	1.97999	5.55078	1.2056	5.55078	0.527264	5.55078	0.0710355	5.55078		-0.390941	-3.449	NaN						1.73469	2.82653	0.76072
															2.01601	5.54677	1.97999	5.54677	1.2056	5.54677	0.527264	5.54677	0.0710355	5.54677		-0.390941	-3.42391	NaN						1.73469	3.02041	0.657325
															2.01601	5.54277	1.97999	5.54277	1.2056	5.54277	0.527264	5.54277	0.0710355	5.54277		-0.390941	-3.39883	NaN						1.73469	3.21429	0.582624
															2.01601	5.53877	1.97999	5.53877	1.2056	5.53877	0.527264	5.53877	0.0710355	5.53877		-0.390941	-3.37375	NaN						1.73469	3.40816	0.528187
															2.01601	5.53477	1.97999	5.53477	1.2056	5.53477	0.527264	5.53477	0.0710355	5.53477		-0.390941	-3.34866	NaN						1.73469	3.60204	0.488416
															2.01601	5.53077	1.97999	5.53077	1.2056	5.53077	0.527264	5.53077	0.0710355	5.53077		-0.390941	-3.32358	NaN						1.73469	3.79592	0.459478
															2.01601	5.52676	1.97999	5.52676	1.2056	5.52676	0.527264	5.52676	0.0710355	5.52676		-0.390941	-3.29849	NaN						1.73469	3.9898	0.438679
															2.01601	5.52276	1.97999	5.52276	1.2056	5.52276	0.527264	5.52276	0.0710355	5.52276		-0.390941	-3.27341	NaN						1.73469	4.18367	0.424082
															2.01601	5.51876	1.97999	5.51876	1.2056	5.51876	0.527264	5.51876	0.0710355	5.51876		-0.390941	-3.24833	NaN						1.73469	4.37755	0.414272
															2.01601	5.51476	1.97999	5.51476	1.2056	5.51476	0.527264	5.51476	0.0710355	5.51476		-0.390941	-3.22324	NaN						1.73469	4.57143	0.408195
															2.01601	5.51076	1.97999	5.51076	1.2056	5.51076	0.527264	5.51076	0.0710355	5.51076		-0.390941	-3.19816	NaN						1.73469	4.76531	0.40506
															2.01601	5.50675	1.97999	5.50675	1.2056	5.50675	0.527264	5.50675	0.0710355	5.50675		-0.390941	-3.17308	NaN						1.73469	4.95918	0.404264
															2.01601	5.50275	1.97999	5.50275	1.2056	5.50275	0.527264	5.50275	0.0710355	5.50275		-0.390941	-3.14799	NaN						1.73469	5.15306	0.405344
															2.01601	5.49875	1.97999	5.49875	1.2056	5.49875	0.527264	5.49875	0.0710355	5.49875		-0.390941	-3.12291	NaN						1.73469	5.34694	0.407942
															2.01601	5.49475	1.97999	5.49475	1.2056	5.49475	0.527264	5.49475	0.0710355	5.49475		-0.390941	-3.09783	NaN						1.73469	5.54082	0.411783
															2.01601	5.49075	1.97999	5.49075	1.2056	5.49075	0.527264	5.49075	0.0710355	5.49075		-0.390941	-3.07274	NaN						1.73469	5.73469	0.416658
															2.01601	5.48674	1.97999	5.48674	1.2056	5.48674	0.527264	5.48674	0.0710355	5.48674		-0.390941	-3.04766	-0.338448						1.73469	5.92857	0.42241
															2.01601	5.48274	1.97999	5.48274	1.2056	5.48274	0.527264	5.48274	0.0710355	5.48274		-0.390941	-3.02258	-0.318641						1.73469	6.12245	NaN
															2.01601	5.47874	1.97999	5.47874	1.2056	5.47874	0.527264	5.47874	0.0710355	5.47874		-0.390941	-2.99749	-0.307341						1.73469	6.31633	NaN
															2.01601	5.47474	1.97999	5.47474	1.21161	5.47474	0.527264	5.47474	0.0710355	5.47474		-0.390941	-2.97241	-0.298276						1.73469	6.5102	NaN
															2.01601	5.47074	1.97999	5.47074	1.21161	5.47074	0.527264	5.47074	0.0710355	5.47074		-0.390941	-2.94732	-0.290401						1.73469	6.70408	NaN
															2.01601	5.46673	1.97999	5.46673	1.21161	5.46673	0.527264	5.46673	0.0710355	5.46673		-0.390941	-2.92224	-0.283295						1.73469	6.89796	NaN
															2.01601	5.46273	1.97999	5.46273	1.21161	5.46273	0.527264	5.46273	0.0710355	5.46273		-0.390941	-2.89716	-0.27674						1.73469	7.09184	NaN
															2.01601	5.45873	1.97999	5.45873	1.21161	5.45873	0.527264	5.45873	0.0710355	5.45873		-0.390941	-2.87207	-0.270605						1.73469	7.28571	NaN
															2.01601	5.45473	1.97999	5.45473	1.21161	5.45473	0.527264	5.45473	0.0710355	5.45473		-0.390941	-2.84699	-0.264803						1.73469	7.47959	NaN
															2.01601	5.45073	1.97999	5.45073	1.21161	5.45073	0.527264	5.45073	0.0710355	5.45073		-0.390941	-2.82191	-0.259275						1.73469	7.67347	NaN
															2.01601	5.44672	1.97999	5.44672	1.21161	5.44672	0.527264	5.44672	0.0710355	5.44672		-0.390941	-2.79682	-0.253975						1.73469	7.86735	NaN
															2.01601	5.44272	1.97999	5.44272	1.21161	5.44272	0.527264	5.44272	0.0710355	5.44272		-0.390941	-2.77174	-0.24887						1.73469	8.06122	NaN
															2.01601	5.43872	1.97999	5.43872	1.21161	5.43872	0.527264	5.43872	0.0710355	5.43872		-0.390941	-2.74666	-0.243935						1.73469	8.2551	NaN
															2.01601	5.43472	1.97999	5.43472	1.21161	5.43472	0.527264	5.43472	0.0710355	5.43472		-0.390941	-2.72157	-0.239149						1.73469	8.44898	NaN
															2.01601	5.43072	1.97999	5.43072	1.21161	5.43072	0.527264	5.43072	0.0710355	5.43072		-0.390941	-2.69649	-0.234496						1.73469	8.64286	NaN
															2.01601	5.42671	1.97999	5.42671	1.21161	5.42671	0.527264	5.42671	0.0710355	5.42671		-0.390941	-2.6714	-0.22996						1.73469	8.83673	NaN
															2.01601	5.42271	1.97999	5.42271	1.21161	5.42271	0.527264	5.42271	0.0710355	5.42271		-0.390941	-2.64632	-0.22553						1.73469	9.03061	NaN
															2.01601	5.41871	1.97999	5.41871	1.21161	5.41871	0.527264	5.41871	0.0710355	5.41871		-0.390941	-2.62124	-0.221197						1.73469	9.22449	NaN
															2.01601	5.41471	1.97999	5.41471	1.21161	5.41471	0.527264	5.41471	0.0710355	5.41471		-0.390941	-2.59615	-0.216952						1.73469	9.41837	NaN
															2.01601	5.41071	1.97999	5.41071	1.21161	5.41071	0.527264	5.41071	0.0710355	5.41071		-0.390941	-2.57107	-0.212788						1.73469	9.61224	NaN
															2.01601	5.4067	1.97999	5.4067	1.21161	5.4067	0.527264	5.4067	0.0710355	5.4067		-0.390941	-2.54599	-0.208698						1.73469	9.80612	NaN
															2.01601	5.4027	1.97999	5.4027	1.21161	5.4027	0.527264	5.4027	0.0710355	5.4027		-0.390941	-2.5209	-0.204677						1.73469	10	NaN
															2.01601	5.3987	1.97999	5.3987	1.21161	5.3987	0.527264	5.3987	0.0710355	5.3987		-0.390941	-2.49582	-0.20072						1.79592	0.5	NaN
															2.01601	5.3947	1.97999	5.3947	1.21161	5.3947	0.527264	5.3947	0.0710355	5.3947		-0.390941	-2.47074	-0.196822						1.79592	0.693878	NaN
															2.01601	5.3907	1.97999	5.3907	1.21161	5.3907	0.527264	5.3907	0.0710355	5.3907		-0.390941	-2.44565	-0.192979						1.79592	0.887755	NaN
															2.01601	5.38669	1.97999	5.38669	1.21161	5.38669	0.527264	5.38669	0.0710355	5.38669		-0.390941	-2.42057	-0.189189						1.79592	1.08163	NaN
															2.01601	5.38269	1.97999	5.38269	1.21161	5.38269	0.527264	5.38269	0.0710355	5.38269		-0.390941	-2.39548	-0.185446						1.79592	1.27551	NaN
															2.01601	5.37869	1.97999	5.37869	1.21161	5.37869	0.527264	5.37869	0.0710355	5.37869		-0.390941	-2.3704	-0.18175						1.79592	1.46939	NaN
															2.01601	5.37469	1.97999	5.37469	1.21161	5.37469	0.527264	5.37469	0.0710355	5.37469		-0.390941	-2.34532	-0.178096						1.79592	1.66327	NaN
															2.01601	5.37069	1.97999	5.37069	1.21161	5.37069	0.527264	5.37069	0.0710355	5.37069		-0.390941	-2.32023	-0.174484						1.79592	1.85714	2.84791
															2.01601	5.36668	1.97999	5.36668	1.21161	5.36668	0.527264	5.36668	0.0710355	5.36668		-0.390941	-2.29515	-0.170909						1.79592	2.05102	2.07573
															2.01601	5.36268	1.97999	5.36268	1.21161	5.36268	0.527264	5.36268	0.0710355	5.36268		-0.390941	-2.27007	-0.167371						1.79592	2.2449	1.60724
															2.01601	5.35868	1.97999	5.35868	1.21161	5.35868	0.527264	5.35868	0.0710355	5.35868		-0.390941	-2.24498	-0.163867						1.79592	2.43878	1.29749
															2.01601	5.35468	1.97999	5.35468	1.21161	5.35468	0.527264	5.35468	0.0710355	5.35468		-0.390941	-2.2199	-0.160396						1.79592	2.63265	1.08181
															2.01601	5.35068	1.97999	5.35068	1.21161	5.35068	0.527264	5.35068	0.0710355	5.35068		-0.390941	-2.19482	-0.156956						1.79592	2.82653	0.926139
															2.01601	5.34667	1.97999	5.34667	1.21161	5.34667	0.527264	5.34667	0.0710355	5.34667		-0.390941	-2.16973	-0.153546						1.79592	3.02041	0.810712
															2.01601	5.34267	1.97999	5.34267	1.21161	5.34267	0.527264	5.34267	0.0710355	5.34267		-0.390941	-2.14465	-0.150163						1.79592	3.21429	0.723327
															2.01601	5.33867	1.97999	5.33867	1.21161	5.33867	0.527264	5.33867	0.0710355	5.33867		-0.390941	-2.11957	-0.146808						1.79592	3.40816	0.65607
															2.01601	5.33467	1.97999	5.33467	1.21161	5.33467	0.527264	5.33467	0.0710355	5.33467		-0.390941	-2.09448	-0.143477						1.79592	3.60204	0.603616
															2.01601	5.33067	1.97999	5.33067	1.21161	5.33067	0.527264	5.33067	0.0710355	5.33067		-0.390941	-2.0694	-0.140172						1.79592	3.79592	0.562271
															2.01601	5.32666	1.97999	5.32666	1.21161	5.32666	0.527264	5.32666	0.0710355	5.32666		-0.390941	-2.04431	-0.136889						1.79592	3.9898	0.529404
															2.01601	5.32266	1.97999	5.32266	1.21161	5.32266	0.527264	5.32266	0.0710355	5.32266		-0.390941	-2.01923	-0.133629						1.79592	4.18367	0.503106
															2.01601	5.31866	1.97999	5.31866	1.21161	5.31866	0.527264	5.31866	0.0710355	5.31866		-0.390941	-1.99415	-0.130389						1.79592	4.37755	0.481961
															2.01601	5.31466	1.97999	5.31466	1.21161	5.31466	0.527264	5.31466	0.0710355	5.31466		-0.390941	-1.96906	-0.12717						1.79592	4.57143	0.464902
															2.01601	5.31066	1.97999	5.31066	1.21161	5.31066	0.527264	5.31066	0.0710355	5.31066		-0.390941	-1.94398	-0.123971						1.79592	4.76531	0.451116
															2.01601	5.30665	1.97999	5.30665	1.21161	5.30665	0.527264	5.30665	0.0710355	5.30665		-0.390941	-1.9189	-0.12079						1.79592	4.95918	0.439975
															2.01601	5.30265	1.97999	5.30265	1.21161	5.30265	0.527264	5.30265	0.0710355	5.30265		-0.390941	-1.89381	-0.117627						1.79592	5.15306	0.430986
															2.01601	5.29865	1.97999	5.29865	1.21161	5.29865	0.527264	5.29865	0.0710355	5.29865		-0.390941	-1.86873	-0.114481						1.79592	5.34694	0.423761
															2.01601	5.29465	1.97999	5.29465	1.21161	5.29465	0.527264	5.29465	0.0710355	5.29465		-0.390941	-1.84365	-0.111351						1.79592	5.54082	0.417989
															2.01601	5.29065	1.97999	5.29065	1.21161	5.29065	0.527264	5.29065	0.0710355	5.29065		-0.390941	-1.81856	-0.108236						1.79592	5.73469	0.413423
															2.01601	5.28664	1.97999	5.28664	1.21161	5.28664	0.527264	5.28664	0.0710355	5.28664		-0.390941	-1.79348	-0.105137						1.79592	5.92857	0.409861
															2.01601	5.28264	1.97999	5.28264	1.21161	5.28264	0.527264	5.28264	0.0710355	5.28264		-0.390941	-1.76839	-0.102052						1.79592	6.12245	0.407137
															2.01601	5.27864	1.97999	5.27864	1.21161	5.27864	0.527264	5.27864	0.0710355	5.27864		-0.390941	-1.74331	-0.0989799						1.79592	6.31633	0.405116
															2.01601	5.27464	1.97999	5.27464	1.21161	5.27464	0.527264	5.27464	0.0710355	5.27464		-0.390941	-1.71823	-0.0959214						1.79592	6.5102	0.403689
															2.01601	5.27064	1.97999	5.27064	1.21161	5.27064	0.527264	5.27064	0.0710355	5.27064		-0.390941	-1.69314	-0.0928753						1.79592	6.70408	0.402761
															2.01601	5.26663	1.97999	5.26663	1.21161	5.26663	0.527264	5.26663	0.0710355	5.26663		-0.390941	-1.66806	-0.0898412						1.79592	6.89796	0.402256
															2.01601	5.26263	1.97999	5.26263	1.21161	5.26263	0.527264	5.26263	0.0710355	5.26263		-0.390941	-1.64298	-0.0868184						1.79592	7.09184	0.402108
															2.01601	5.25863	1.97999	5.25863	1.21161	5.25863	0.527264	5.25863	0.0710355	5.25863		-0.390941	-1.61789	-0.0838065						1.79592	7.28571	0.402265
															2.01601	5.25463	1.97999	5.25463	1.21161	5.25463	0.527264	5.25463	0.0710355	5.25463		-0.390941	-1.59281	-0.080805						1.79592	7.47959	0.402679
															2.01601	5.25063	1.97999	5.25063	1.21161	5.25063	0.527264	5.25063	0.0710355	5.25063		-0.390941	-1.56773	-0.0778134						1.79592	7.67347	0.403313
															2.01601	5.24662	1.97999	5.24662	1.21161	5.24662	0.527264	5.24662	0.0770385	5.24662		-0.390941	-1.54264	-0.0748312						1.79592	7.86735	0.404132
															2.01601	5.24262	1.97999	5.24262	1.21161	5.24262	0.527264	5.24262	0.0770385	5.24262		-0.390941	-1.51756	-0.071858						1.79592	8.06122	0.405109
															2.01601	5.23862	1.97999	5.23862	1.21161	5.23862	0.527264	5.23862	0.0770385	5.23862		-0.390941	-1.49247	-0.0688934						1.79592	8.2551	0.406219
															2.01601	5.23462	1.97999	5.23462	1.21161	5.23462	0.527264	5.23462	0.0770385	5.23462		-0.390941	-1.46739	-0.0659368						1.79592	8.44898	0.407442
															2.01601	5.23062	1.97999	5.23062	1.21161	5.23062	0.527264	5.23062	0.0770385	5.23062		-0.390941	-1.44231	-0.0629879						1.79592	8.64286	0.408761
															2.01601	5.22661	1.97999	5.22661	1.21161	5.22661	0.527264	5.22661	0.0770385	5.22661		-0.390941	-1.41722	-0.0600463						1.79592	8.83673	0.410159
															2.01601	5.22261	1.97999	5.22261	1.21161	5.22261	0.527264	5.22261	0.0770385	5.22261		-0.390941	-1.39214	-0.0571116						1.79592	9.03061	0.411624
															2.01601	5.21861	1.97999	5.21861	1.21161	5.21861	0.527264	5.21861	0.0770385	5.21861		-0.390941	-1.36706	-0.0541833						1.79592	9.22449	0.413144
															2.01601	5.21461	1.97999	5.21461	1.21161	5.21461	0.527264	5.21461	0.0770385	5.21461		-0.390941	-1.34197	-0.0512611						1.79592	9.41837	0.41471
															2.01601	5.21061	1.97999	5.21061	1.21161	5.21061	0.527264	5.21061	0.0770385	5.21061		-0.390941	-1.31689	-0.0483445						1.79592	9.61224	0.416313
															2.01601	5.2066	1.97999	5.2066	1.21161	5.2066	0.527264	5.2066	0.0770385	5.2066		-0.390941	-1.29181	-0.0454334						1.79592	9.80612	0.417945
															2.01601	5.2026	1.97999	5.2026	1.21161	5.2026	0.527264	5.2026	0.0770385	5.2026		-0.390941	-1.26672	-0.0425272						1.79592	10	0.419601
															2.01601	5.1986	1.97999	5.1986	1.21161	5.1986	0.527264	5.1986	0.0770385	5.1986		-0.390941	-1.24164	-0.0396255						1.85714	0.5	NaN
															2.01601	5.1946	1.97999	5.1946	1.21161	5.1946	0.527264	5.1946	0.0770385	5.1946		-0.390941	-1.21656	-0.0367282						1.85714	0.693878	NaN
															2.01601	5.1906	1.97999	5.1906	1.21161	5.1906	0.527264	5.1906	0.0770385	5.1906		-0.390941	-1.19147	-0.0338347						1.85714	0.887755	NaN
															2.01601	5.18659	1.97999	5.18659	1.21161	5.18659	0.527264	5.18659	0.0770385	5.18659		-0.390941	-1.16639	-0.0309447						1.85714	1.08163	NaN
															2.01601	5.18259	1.97999	5.18259	1.21161	5.18259	0.527264	5.18259	0.0770385	5.18259		-0.390941	-1.1413	-0.028058						1.85714	1.27551	NaN
															2.01601	5.17859	1.97999	5.17859	1.21161	5.17859	0.527264	5.17859	0.0770385	5.17859		-0.390941	-1.11622	-0.0251741						1.85714	1.46939	NaN
															2.01601	5.17459	1.97999	5.17459	1.21161	5.17459	0.527264	5.17459	0.0770385	5.17459		-0.390941	-1.09114	-0.0222927						1.85714	1.66327	NaN
															2.01601	5.17059	1.97999	5.17059	1.21161	5.17059	0.527264	5.17059	0.0770385	5.17059		-0.390941	-1.06605	-0.0194135						1.85714	1.85714	2.97087
															2.01601	5.16658	1.97999	5.16658	1.21161	5.16658	0.527264	5.16658	0.0770385	5.16658		-0.390941	-1.04097	-0.0165361						1.85714	2.05102	2.25101
															2.01601	5.16258	1.97999	5.16258	1.21161	5.16258	0.527264	5.16258	0.0770385	5.16258		-0.390941	-1.01589	-0.0136602						1.85714	2.2449	1.79659
															2.01601	5.15858	1.97999	5.15858	1.21161	5.15858	0.527264	5.15858	0.0770385	5.15858		-0.390941	-0.990803	-0.0107855						1.85714	2.43878	1.48716
															2.01601	5.15458	1.97999	5.15458	1.21161	5.15458	0.527264	5.15458	0.0770385	5.15458		-0.390941	-0.965719	-0.00791165						1.85714	2.63265	1.26597
															2.01601	5.15058	1.97999	5.15058	1.21161	5.15058	0.527264	5.15058	0.0770385	5.15058		-0.390941	-0.940635	-0.00503829						1.85714	2.82653	1.1022
															2.01601	5.14657	1.97999	5.14657	1.21161	5.14657	0.527264	5.14657	0.0770385	5.14657		-0.390941	-0.915552	-0.0021651						1.85714	3.02041	0.977602
															2.01601	5.14257	1.97999	5.14257	1.21161	5.14257	0.533267	5.14257	0.0770385	5.14257		-0.390941	-0.890468	0.000708252						1.85714	3.21429	0.880721
															2.01601	5.13857	1.97999	5.13857	1.21161	5.13857	0.533267	5.13857	0.0770385	5.13857		-0.390941	-0.865385	0.0035821						1.85714	3.40816	0.804027
															2.01601	5.13457	1.97999	5.13457	1.21161	5.13457	0.533267	5.13457	0.0770385	5.13457		-0.390941	-0.840301	0.00645679						1.85714	3.60204	0.742391
															2.01601	5.13057	1.97999	5.13057	1.21161	5.13057	0.533267	5.13057	0.0770385	5.13057		-0.390941	-0.815217	0.00933266						1.85714	3.79592	0.692215
															2.01601	5.12656	1.97999	5.12656	1.21161	5.12656	0.533267	5.12656	0.0770385	5.12656		-0.390941	-0.790134	0.01221						1.85714	3.9898	0.650912
															2.01601	5.12256	1.97999	5.12256	1.21161	5.12256	0.533267	5.12256	0.0770385	5.12256		-0.390941	-0.76505	0.0150893						1.85714	4.18367	0.616581
															2.01601	5.11856	1.97999	5.11856	1.21161	5.11856	0.533267	5.11856	0.0770385	5.11856		-0.390941	-0.739967	0.0179707						1.85714	4.37755	0.587801
															2.01601	5.11456	1.97999	5.11456	1.21161	5.11456	0.533267	5.11456	0.0770385	5.11456		-0.390941	-0.714883	0.0208548						1.85714	4.57143	0.563493
															2.01601	5.11056	1.97999	5.11056	1.21161	5.11056	0.533267	5.11056	0.0770385	5.11056		-0.390941	-0.689799	0.0237417						1.85714	4.76531	0.542824
															2.01601	5.10655	1.97999	5.10655	1.21161	5.10655	0.533267	5.10655	0.0770385	5.10655		-0.390941	-0.664716	0.0266319						1.85714	4.95918	0.525142
															2.01601	5.10255	1.97999	5.10255	1.21161	5.10255	0.533267	5.10255	0.0770385	5.10255		-0.390941	-0.639632	0.0295258						1.85714	5.15306	0.509936
															2.01601	5.09855	1.97999	5.09855	1.21161	5.09855	0.533267	5.09855	0.0770385	5.09855		-0.390941	-0.614548	0.0324237						1.85714	5.34694	0.496796
															2.01601	5.09455	1.97999	5.09455	1.21161	5.09455	0.533267	5.09455	0.0770385	5.09455		-0.390941	-0.589465	0.0353259						1.85714	5.54082	0.485391
															2.01601	5.09055	1.97999	5.09055	1.21161	5.09055	0.533267	5.09055	0.0770385	5.09055		-0.390941	-0.564381	0.038233						1.85714	5.73469	0.475453
															2.01601	5.08654	1.97999	5.08654	1.21161	5.08654	0.533267	5.08654	0.0770385	5.08654		-0.390941	-0.539298	0.0411453						1.85714	5.92857	0.466763
															2.01601	5.08254	1.97999	5.08254	1.21161	5.08254	0.533267	5.08254	0.0770385	5.08254		-0.390941	-0.514214	0.0440631						1.85714	6.12245	0.45914
															2.01601	5.07854	1.97999	5.07854	1.21161	5.07854	0.533267	5.07854	0.0770385	5.07854		-0.390941	-0.48913	0.0469869						1.85714	6.31633	0.452434
															2.01601	5.07454	1.97999	5.07454	1.21161	5.07454	0.533267	5.07454	0.0770385	5.07454		-0.390941	-0.464047	0.0499171						1.85714	6.5102	0.446518
															2.01601	5.07054	1.97999	5.07054	1.21761	5.07054	0.533267	5.07054	0.0770385	5.07054		-0.390941	-0.438963	0.0528542						1.85714	6.70408	0.441289
															2.01601	5.06653	1.97999	5.06653	1.21761	5.06653	0.533267	5.06653	0.0770385	5.06653		-0.390941	-0.41388	0.0557985						1.85714	6.89796	0.436657
															2.01601	5.06253	1.97999	5.06253	1.21761	5.06253	0.533267	5.06253	0.0770385	5.06253		-0.390941	-0.388796	0.0587506						1.85714	7.09184	0.432545
															2.01601	5.05853	1.97999	5.05853	1.21761	5.05853	0.533267	5.05853	0.0770385	5.05853		-0.390941	-0.363712	0.061711						1.85714	7.28571	0.42889
															2.01601	5.05453	1.97999	5.05453	1.21761	5.05453	0.533267	5.05453	0.0770385	5.05453		-0.390941	-0.338629	0.06468						1.85714	7.47959	0.425637
															2.01601	5.05053	1.97999	5.05053	1.21761	5.05053	0.533267	5.05053	0.0770385	5.05053		-0.390941	-0.313545	0.0676582						1.85714	7.67347	0.422737
															2.01601	5.04652	1.97999	5.04652	1.21761	5.04652	0.533267	5.04652	0.0770385	5.04652		-0.390941	-0.288462	0.0706461						1.85714	7.86735	0.420151
															2.01601	5.04252	1.98599	5.04252	1.21761	5.04252	0.533267	5.04252	0.0770385	5.04252		-0.390941	-0.263378	0.0736443						1.85714	8.06122	0.417842
															2.01601	5.03852	1.98599	5.03852	1.21761	5.03852	0.533267	5.03852	0.0770385	5.03852		-0.390941	-0.238294	0.0766532						1.85714	8.2551	0.415779
															2.01601	5.03452	1.98599	5.03452	1.21761	5.03452	0.533267	5.03452	0.0770385	5.03452		-0.390941	-0.213211	0.0796736						1.85714	8.44898	0.413936
															2.01601	5.03052	1.98599	5.03052	1.21761	5.03052	0.533267	5.03052	0.0770385	5.03052		-0.390941	-0.188127	0.0827059						1.85714	8.64286	0.412289
															2.01601	5.02651	1.98599	5.02651	1.21761	5.02651	0.533267	5.02651	0.0770385	5.02651		-0.390941	-0.163043	0.0857508						1.85714	8.83673	0.410817
															2.01601	5.02251	1.98599	5.02251	1.21761	5.02251	0.533267	5.02251	0.0770385	5.02251		-0.390941	-0.13796	0.0888089						1.85714	9.03061	0.409502
															2.01601	5.01851	1.98599	5.01851	1.21761	5.01851	0.533267	5.01851	0.0770385	5.01851		-0.390941	-0.112876	0.091881						1.85714	9.22449	0.408329
															2.01601	5.01451	1.98599	5.01451	1.21761	5.01451	0.533267	5.01451	0.0770385	5.01451		-0.390941	-0.0877926	0.0949677						1.85714	9.41837	0.407282
															2.01601	5.01051	1.98599	5.01051	1.21761	5.01051	0.533267	5.01051	0.0770385	5.01051		-0.390941	-0.062709	0.0980698						1.85714	9.61224	0.406349
															2.01601	5.0065	1.98599	5.0065	1.21761	5.0065	0.533267	5.0065	0.0770385	5.0065		-0.390941	-0.0376254	0.101188						1.85714	9.80612	0.40552
															2.01601	5.0025	1.98599	5.0025	1.21761	5.0025	0.533267	5.0025	0.0770385	5.0025		-0.390941	-0.0125418	0.104323						1.85714	10	0.404784
															2.01601	4.9985	1.98599	4.9985	1.21761	4.9985	0.533267	4.9985	0.0770385	4.9985		-0.390941	0.0125418	0.107476						1.91837	0.5	NaN
															2.01601	4.9945	1.98599	4.9945	1.21761	4.9945	0.533267	4.9945	0.0770385	4.9945		-0.390941	0.0376254	0.110648						1.91837	0.693878	NaN
															2.01601	4.9905	1.98599	4.9905	1.21761	4.9905	0.533267	4.9905	0.0770385	4.9905		-0.390941	0.062709	0.113839						1.91837	0.887755	NaN
															2.01601	4.98649	1.98599	4.98649	1.21761	4.98649	0.533267	4.98649	0.0770385	4.98649		-0.390941	0.0877926	0.117051						1.91837	1.08163	NaN
															2.01601	4.98249	1.98599	4.98249	1.21761	4.98249	0.533267	4.98249	0.0770385	4.98249		-0.390941	0.112876	0.120285						1.91837	1.27551	NaN
															2.01601	4.97849	1.98599	4.97849	1.21761	4.97849	0.533267	4.97849	0.0770385	4.97849		-0.390941	0.13796	0.123542						1.91837	1.46939	NaN
															2.01601	4.97449	1.98599	4.97449	1.21761	4.97449	0.533267	4.97449	0.0770385	4.97449		-0.390941	0.163043	0.126823						1.91837	1.66327	4.32743
															2.01601	4.97049	1.98599	4.97049	1.21761	4.97049	0.533267	4.97049	0.0770385	4.97049		-0.390941	0.188127	0.13013						1.91837	1.85714	3.12566
															2.01601	4.96648	1.98599	4.96648	1.21761	4.96648	0.533267	4.96648	0.0770385	4.96648		-0.390941	0.213211	0.133463						1.91837	2.05102	2.44174
															2.01601	4.96248	1.98599	4.96248	1.21761	4.96248	0.533267	4.96248	0.0770385	4.96248		-0.390941	0.238294	0.136824						1.91837	2.2449	1.99653
															2.01601	4.95848	1.98599	4.95848	1.21761	4.95848	0.533267	4.95848	0.0770385	4.95848		-0.390941	0.263378	0.140216						1.91837	2.43878	1.68626
															2.01601	4.95448	1.98599	4.95448	1.21761	4.95448	0.533267	4.95448	0.0770385	4.95448		-0.390941	0.288462	0.143639						1.91837	2.63265	1.45996
															2.01601	4.95048	1.98599	4.95048	1.21761	4.95048	0.533267	4.95048	0.0770385	4.95048		-0.390941	0.313545	0.147096						1.91837	2.82653	1.28923
															2.01601	4.94647	1.98599	4.94647	1.21761	4.94647	0.533267	4.94647	0.0770385	4.94647		-0.390941	0.338629	0.150588						1.91837	3.02041	1.15699
															2.01601	4.94247	1.98599	4.94247	1.21761	4.94247	0.533267	4.94247	0.0770385	4.94247		-0.390941	0.363712	0.154118						1.91837	3.21429	1.05232
															2.01601	4.93847	1.98599	4.93847	1.21761	4.93847	0.533267	4.93847	0.0770385	4.93847		-0.390941	0.388796	0.157688						1.91837	3.40816	0.967985
															2.01601	4.93447	1.98599	4.93447	1.21761	4.93447	0.533267	4.93447	0.0770385	4.93447		-0.390941	0.41388	0.1613						1.91837	3.60204	0.898995
															2.01601	4.93047	1.98599	4.93047	1.21761	4.93047	0.533267	4.93047	0.0770385	4.93047		-0.390941	0.438963	0.164959						1.91837	3.79592	0.841814
															2.01601	4.92646	1.98599	4.92646	1.21761	4.92646	0.533267	4.92646	0.0770385	4.92646		-0.390941	0.464047	0.168666						1.91837	3.9898	0.793877
															2.01601	4.92246	1.98599	4.92246	1.21761	4.92246	0.533267	4.92246	0.0770385	4.92246		-0.390941	0.48913	0.172425						1.91837	4.18367	0.753284
															2.01601	4.91846	1.98599	4.91846	1.21761	4.91846	0.533267	4.91846	0.0770385	4.91846		-0.390941	0.514214	0.176241						1.91837	4.37755	0.718604
															2.01601	4.91446	1.98599	4.91446	1.21761	4.91446	0.533267	4.91446	0.0770385	4.91446		-0.390941	0.539298	0.180118						1.91837	4.57143	0.688736
															2.01601	4.91046	1.98599	4.91046	1.21761	4.91046	0.533267	4.91046	0.0770385	4.91046		-0.390941	0.564381	0.18406						1.91837	4.76531	0.662829
															2.01601	4.90645	1.98599	4.90645	1.21761	4.90645	0.533267	4.90645	0.0770385	4.90645		-0.390941	0.589465	0.188074						1.91837	4.95918	0.640211
															2.01601	4.90245	1.98599	4.90245	1.21761	4.90245	0.533267	4.90245	0.0770385	4.90245		-0.390941	0.614548	0.192165						1.91837	5.15306	0.620346
															2.01601	4.89845	1.98599	4.89845	1.21761	4.89845	0.533267	4.89845	0.0770385	4.89845		-0.390941	0.639632	0.196341						1.91837	5.34694	0.602806
															2.01601	4.89445	1.98599	4.89445	1.21761	4.89445	0.533267	4.89445	0.0770385	4.89445		-0.390941	0.664716	0.200611						1.91837	5.54082	0.587242
															2.01601	4.89045	1.98599	4.89045	1.21761	4.89045	0.533267	4.89045	0.0770385	4.89045		-0.390941	0.689799	0.204984						1.91837	5.73469	0.573367
															2.01601	4.88644	1.98599	4.88644	1.21761	4.88644	0.533267	4.88644	0.0770385	4.88644		-0.390941	0.714883	0.209473						1.91837	5.92857	0.560946
															2.01601	4.88244	1.98599	4.88244	1.21761	4.88244	0.533267	4.88244	0.0770385	4.88244		-0.390941	0.739967	0.214092						1.91837	6.12245	0.549784
															2.01601	4.87844	1.98599	4.87844	1.21761	4.87844	0.533267	4.87844	0.0770385	4.87844		-0.390941	0.76505	0.218857						1.91837	6.31633	0.539715
															2.01601	4.87444	1.98599	4.87444	1.21761	4.87444	0.533267	4.87444	0.0770385	4.87444		-0.390941	0.790134	0.223791						1.91837	6.5102	0.530602
															2.01601	4.87044	1.98599	4.87044	1.21761	4.87044	0.533267	4.87044	0.0830415	4.87044		-0.390941	0.815217	0.22892						1.91837	6.70408	0.522329
															2.01601	4.86643	1.98599	4.86643	1.21761	4.86643	0.533267	4.86643	0.0830415	4.86643		-0.390941	0.840301	0.23428						1.91837	6.89796	0.514795
															2.01601	4.86243	1.98599	4.86243	1.21761	4.86243	0.533267	4.86243	0.0830415	4.86243		-0.390941	0.865385	0.239915						1.91837	7.09184	0.507915
															2.01601	4.85843	1.98599	4.85843	1.21761	4.85843	0.533267	4.85843	0.0830415	4.85843		-0.390941	0.890468	0.245892						1.91837	7.28571	0.501616
															2.01601	4.85443	1.98599	4.85443	1.21761	4.85443	0.533267	4.85443	0.0830415	4.85443		-0.390941	0.915552	0.252302						1.91837	7.47959	0.495834
															2.01601	4.85043	1.98599	4.85043	1.21761	4.85043	0.533267	4.85043	0.0830415	4.85043		-0.390941	0.940635	0.259291						1.91837	7.67347	0.490516
															2.01601	4.84642	1.98599	4.84642	1.21761	4.84642	0.533267	4.84642	0.0830415	4.84642		-0.390941	0.965719	0.267108						1.91837	7.86735	0.485612
															2.01601	4.84242	1.98599	4.84242	1.21761	4.84242	0.533267	4.84242	0.0830415	4.84242		-0.390941	0.990803	0.276257						1.91837	8.06122	0.481082
															2.01601	4.83842	1.98599	4.83842	1.21761	4.83842	0.533267	4.83842	0.0830415	4.83842		-0.390941	1.01589	NaN						1.91837	8.2551	0.476888
															2.01601	4.83442	1.98599	4.83442	1.21761	4.83442	0.533267	4.83442	0.0830415	4.83442		-0.390941	1.04097	NaN						1.91837	8.44898	0.472998
															2.01601	4.83042	1.98599	4.83042	1.21761	4.83042	0.533267	4.83042	0.0830415	4.83042		-0.390941	1.06605	NaN						1.91837	8.64286	0.469383
															2.01601	4.82641	1.98599	4.82641	1.21761	4.82641	0.533267	4.82641	0.0830415	4.82641		-0.390941	1.09114	NaN						1.91837	8.83673	0.466019
															2.01601	4.82241	1.98599	4.82241	1.21761	4.82241	0.533267	4.82241	0.0830415	4.82241		-0.390941	1.11622	NaN						1.91837	9.03061	0.462883
															2.01601	4.81841	1.98599	4.81841	1.21761	4.81841	0.533267	4.81841	0.0830415	4.81841		-0.390941	1.1413	NaN						1.91837	9.22449	0.459955
															2.01601	4.81441	1.98599	4.81441	1.21761	4.81441	0.533267	4.81441	0.0830415	4.81441		-0.390941	1.16639	NaN						1.91837	9.41837	0.457217
															2.01601	4.81041	1.98599	4.81041	1.21761	4.81041	0.533267	4.81041	0.0830415	4.81041		-0.390941	1.19147	NaN						1.91837	9.61224	0.454653
															2.01601	4.8064	1.98599	4.8064	1.21761	4.8064	0.533267	4.8064	0.0830415	4.8064		-0.390941	1.21656	NaN						1.91837	9.80612	0.452249
															2.01601	4.8024	1.98599	4.8024	1.21761	4.8024	0.533267	4.8024	0.0830415	4.8024		-0.390941	1.24164	NaN						1.91837	10	0.449992
															2.01601	4.7984	1.98599	4.7984	1.21761	4.7984	0.533267	4.7984	0.0830415	4.7984		-0.390941	1.26672	NaN						1.97959	0.5	NaN
															2.01601	4.7944	1.98599	4.7944	1.21761	4.7944	0.53927	4.7944	0.0830415	4.7944		-0.390941	1.29181	NaN						1.97959	0.693878	NaN
															2.01601	4.7904	1.98599	4.7904	1.21761	4.7904	0.53927	4.7904	0.0830415	4.7904		-0.390941	1.31689	NaN						1.97959	0.887755	NaN
															2.01601	4.78639	1.98599	4.78639	1.21761	4.78639	0.53927	4.78639	0.0830415	4.78639		-0.390941	1.34197	NaN						1.97959	1.08163	NaN
															2.01601	4.78239	1.98599	4.78239	1.21761	4.78239	0.53927	4.78239	0.0830415	4.78239		-0.390941	1.36706	NaN						1.97959	1.27551	NaN
															2.01601	4.77839	1.98599	4.77839	1.21761	4.77839	0.53927	4.77839	0.0830415	4.77839		-0.390941	1.39214	NaN						1.97959	1.46939	NaN
															2.01601	4.77439	1.98599	4.77439	1.21761	4.77439	0.53927	4.77439	0.0830415	4.77439		-0.390941	1.41722	NaN						1.97959	1.66327	4.41305
															2.01601	4.77039	1.98599	4.77039	1.21761	4.77039	0.53927	4.77039	0.0830415	4.77039		-0.390941	1.44231	NaN						1.97959	1.85714	3.30752
															2.01601	4.76638	1.98599	4.76638	1.21761	4.76638	0.53927	4.76638	0.0830415	4.76638		-0.390941	1.46739	NaN						1.97959	2.05102	2.64852
															2.01601	4.76238	1.98599	4.76238	1.21761	4.76238	0.53927	4.76238	0.0830415	4.76238		-0.390941	1.49247	NaN						1.97959	2.2449	2.20884
															2.01601	4.75838	1.98599	4.75838	1.21761	4.75838	0.53927	4.75838	0.0830415	4.75838		-0.390941	1.51756	NaN						1.97959	2.43878	1.89665
															2.01601	4.75438	1.98599	4.75438	1.21761	4.75438	0.53927	4.75438	0.0830415	4.75438		-0.390941	1.54264	NaN						1.97959	2.63265	1.66526
															2.01601	4.75038	1.98599	4.75038	1.21761	4.75038	0.53927	4.75038	0.0830415	4.75038		-0.390941	1.56773	NaN						1.97959	2.82653	1.48816
															2.01601	4.74637	1.98599	4.74637	1.21761	4.74637	0.53927	4.74637	0.0830415	4.74637		-0.390941	1.59281	NaN						1.97959	3.02041	1.34911
															2.01601	4.74237	1.98599	4.74237	1.21761	4.74237	0.53927	4.74237	0.0830415	4.74237		-0.390941	1.61789	NaN						1.97959	3.21429	1.23764
															2.01601	4.73837	1.98599	4.73837	1.21761	4.73837	0.53927	4.73837	0.0830415	4.73837		-0.390941	1.64298	NaN						1.97959	3.40816	1.1467
															2.01601	4.73437	1.98599	4.73437	1.21761	4.73437	0.53927	4.73437	0.0830415	4.73437		-0.390941	1.66806	NaN						1.97959	3.60204	1.07142
															2.01601	4.73037	1.98599	4.73037	1.21761	4.73037	0.53927	4.73037	0.0830415	4.73037		-0.390941	1.69314	NaN						1.97959	3.79592	1.00828
															2.01601	4.72636	1.98599	4.72636	1.21761	4.72636	0.53927	4.72636	0.0830415	4.72636		-0.390941	1.71823	NaN						1.97959	3.9898	0.954742
															2.01601	4.72236	1.98599	4.72236	1.22361	4.72236	0.53927	4.72236	0.0830415	4.72236		-0.390941	1.74331	NaN						1.97959	4.18367	0.908891
															2.01601	4.71836	1.98599	4.71836	1.22361	4.71836	0.53927	4.71836	0.0830415	4.71836		-0.390941	1.76839	NaN						1.97959	4.37755	0.86928
															2.01601	4.71436	1.98599	4.71436	1.22361	4.71436	0.53927	4.71436	0.0830415	4.71436		-0.390941	1.79348	NaN						1.97959	4.57143	0.834791
															2.01601	4.71036	1.98599	4.71036	1.22361	4.71036	0.53927	4.71036	0.0830415	4.71036		-0.390941	1.81856	NaN						1.97959	4.76531	0.804548
															2.01601	4.70635	1.98599	4.70635	1.22361	4.70635	0.53927	4.70635	0.0830415	4.70635		-0.390941	1.84365	NaN						1.97959	4.95918	0.777859
															2.01601	4.70235	1.98599	4.70235	1.22361	4.70235	0.53927	4.70235	0.0830415	4.70235		-0.390941	1.86873	NaN						1.97959	5.15306	0.75417
															2.01601	4.69835	1.98599	4.69835	1.22361	4.69835	0.53927	4.69835	0.0830415	4.69835		-0.390941	1.89381	NaN						1.97959	5.34694	0.733032
															2.01601	4.69435	1.98599	4.69435	1.22361	4.69435	0.53927	4.69435	0.0830415	4.69435		-0.390941	1.9189	NaN						1.97959	5.54082	0.714078
															2.01601	4.69035	1.98599	4.69035	1.22361	4.69035	0.53927	4.69035	0.0830415	4.69035		-0.390941	1.94398	NaN						1.97959	5.73469	0.697005
															2.01601	4.68634	1.98599	4.68634	1.22361	4.68634	0.53927	4.68634	0.0830415	4.68634		-0.390941	1.96906	NaN						1.97959	5.92857	0.681565
															2.01601	4.68234	1.98599	4.68234	1.22361	4.68234	0.53927	4.68234	0.0830415	4.68234		-0.390941	1.99415	NaN						1.97959	6.12245	0.667546
															2.01601	4.67834	1.98599	4.67834	1.22361	4.67834	0.53927	4.67834	0.0830415	4.67834		-0.390941	2.01923	NaN						1.97959	6.31633	0.654772
															2.01601	4.67434	1.98599	4.67434	1.22361	4.67434	0.53927	4.67434	0.0830415	4.67434		-0.390941	2.04431	NaN						1.97959	6.5102	0.643095
															2.01601	4.67034	1.98599	4.67034	1.22361	4.67034	0.53927	4.67034	0.0830415	4.67034		-0.390941	2.0694	NaN						1.97959	6.70408	0.632387
															2.01601	4.66633	1.98599	4.66633	1.22361	4.66633	0.53927	4.66633	0.0830415	4.66633		-0.390941	2.09448	NaN						1.97959	6.89796	0.622539
															2.01601	4.66233	1.98599	4.66233	1.22361	4.66233	0.53927	4.66233	0.0830415	4.66233		-0.390941	2.11957	NaN						1.97959	7.09184	0.613458
															2.01601	4.65833	1.98599	4.65833	1.22361	4.65833	0.53927	4.65833	0.0830415	4.65833		-0.390941	2.14465	NaN						1.97959	7.28571	0.605062
															2.01601	4.65433	1.98599	4.65433	1.22361	4.65433	0.53927	4.65433	0.0830415	4.65433		-0.390941	2.16973	NaN						1.97959	7.47959	0.59728
															2.01601	4.65033	1.98599	4.65033	1.22361	4.65033	0.53927	4.65033	0.0830415	4.65033		-0.390941	2.19482	NaN						1.97959	7.67347	0.590053
															2.01601	4.64632	1.98599	4.64632	1.22361	4.64632	0.53927	4.64632	0.0830415	4.64632		-0.390941	2.2199	NaN						1.97959	7.86735	0.583325
															2.01601	4.64232	1.98599	4.64232	1.22361	4.64232	0.53927	4.64232	0.0830415	4.64232		-0.390941	2.24498	NaN						1.97959	8.06122	0.577049
															2.01601	4.63832	1.98599	4.63832	1.22361	4.63832	0.53927	4.63832	0.0830415	4.63832		-0.390941	2.27007	NaN						1.97959	8.2551	0.571184
															2.01601	4.63432	1.98599	4.63432	1.22361	4.63432	0.53927	4.63432	0.0830415	4.63432		-0.390941	2.29515	NaN						1.97959	8.44898	0.565693
															2.01601	4.63032	1.98599	4.63032	1.22361	4.63032	0.53927	4.63032	0.0830415	4.63032		-0.390941	2.32023	NaN						1.97959	8.64286	0.560543
															2.01601	4.62631	1.98599	4.62631	1.22361	4.62631	0.53927	4.62631	0.0830415	4.62631		-0.390941	2.34532	NaN						1.97959	8.83673	0.555706
															2.01601	4.62231	1.98599	4.62231	1.22361	4.62231	0.53927	4.62231	0.0830415	4.62231		-0.390941	2.3704	NaN						1.97959	9.03061	0.551154
															2.01601	4.61831	1.98599	4.61831	1.22361	4.61831	0.53927	4.61831	0.0830415	4.61831		-0.390941	2.39548	NaN						1.97959	9.22449	0.546865
															2.01601	4.61431	1.98599	4.61431	1.22361	4.61431	0.53927	4.61431	0.0830415	4.61431		-0.390941	2.42057	NaN						1.97959	9.41837	0.542817
															2.01601	4.61031	1.98599	4.61031	1.22361	4.61031	0.53927	4.61031	0.0830415	4.61031		-0.390941	2.44565	NaN						1.97959	9.61224	0.538993
															2.01601	4.6063	1.98599	4.6063	1.22361	4.6063	0.53927	4.6063	0.0830415	4.6063		-0.390941	2.47074	NaN						1.97959	9.80612	0.535374
															2.01601	4.6023	1.98599	4.6023	1.22361	4.6023	0.53927	4.6023	0.0830415	4.6023		-0.390941	2.49582	NaN						1.97959	10	0.531946
															2.01601	4.5983	1.98599	4.5983	1.22361	4.5983	0.53927	4.5983	0.0830415	4.5983		-0.390941	2.5209	NaN						2.04082	0.5	NaN
															2.01601	4.5943	1.98599	4.5943	1.22361	4.5943	0.53927	4.5943	0.0830415	4.5943		-0.390941	2.54599	NaN						2.04082	0.693878	NaN
															2.01601	4.5903	1.98599	4.5903	1.22361	4.5903	0.53927	4.5903	0.0830415	4.5903		-0.390941	2.57107	NaN						2.04082	0.887755	NaN
															2.01601	4.58629	1.98599	4.58629	1.22361	4.58629	0.53927	4.58629	0.0830415	4.58629		-0.390941	2.59615	NaN						2.04082	1.08163	NaN
															2.01601	4.58229	1.98599	4.58229	1.22361	4.58229	0.53927	4.58229	0.0830415	4.58229		-0.390941	2.62124	NaN						2.04082	1.27551	NaN
															2.01601	4.57829	1.98599	4.57829	1.22361	4.57829	0.53927	4.57829	0.0830415	4.57829		-0.390941	2.64632	NaN						2.04082	1.46939	NaN
															2.01601	4.57429	1.98599	4.57429	1.22361	4.57429	0.53927	4.57429	0.0830415	4.57429		-0.390941	2.6714	NaN						2.04082	1.66327	4.55422
															2.01601	4.57029	1.98599	4.57029	1.22361	4.57029	0.53927	4.57029	0.0830415	4.57029		-0.390941	2.69649	NaN						2.04082	1.85714	3.51396
															2.01601	4.56628	1.98599	4.56628	1.22361	4.56628	0.53927	4.56628	0.0830415	4.56628		-0.390941	2.72157	NaN						2.04082	2.05102	2.87205
															2.01601	4.56228	1.98599	4.56228	1.22361	4.56228	0.53927	4.56228	0.0830415	4.56228		-0.390941	2.74666	NaN						2.04082	2.2449	2.43507
															2.01601	4.55828	1.98599	4.55828	1.22361	4.55828	0.53927	4.55828	0.0830415	4.55828		-0.390941	2.77174	NaN						2.04082	2.43878	2.11994
															2.01601	4.55428	1.98599	4.55428	1.22361	4.55428	0.53927	4.55428	0.0830415	4.55428		-0.390941	2.79682	NaN						2.04082	2.63265	1.88333
															2.01601	4.55028	1.98599	4.55028	1.22361	4.55028	0.53927	4.55028	0.0830415	4.55028		-0.390941	2.82191	NaN						2.04082	2.82653	1.70011
															2.01601	4.54627	1.98599	4.54627	1.22361	4.54627	0.53927	4.54627	0.0890445	4.54627		-0.390941	2.84699	NaN						2.04082	3.02041	1.55472
															2.01601	4.54227	1.98599	4.54227	1.22361	4.54227	0.53927	4.54227	0.0890445	4.54227		-0.390941	2.87207	NaN						2.04082	3.21429	1.43702
															2.01601	4.53827	1.98599	4.53827	1.22361	4.53827	0.53927	4.53827	0.0890445	4.53827		-0.390941	2.89716	NaN						2.04082	3.40816	1.34011
															2.01601	4.53427	1.98599	4.53427	1.22361	4.53427	0.53927	4.53427	0.0890445	4.53427		-0.390941	2.92224	NaN						2.04082	3.60204	1.25917
															2.01601	4.53027	1.98599	4.53027	1.22361	4.53027	0.53927	4.53027	0.0890445	4.53027		-0.390941	2.94732	NaN						2.04082	3.79592	1.19072
															2.01601	4.52626	1.98599	4.52626	1.22361	4.52626	0.53927	4.52626	0.0890445	4.52626		-0.390941	2.97241	NaN						2.04082	3.9898	1.13221
															2.01601	4.52226	1.98599	4.52226	1.22361	4.52226	0.53927	4.52226	0.0890445	4.52226		-0.390941	2.99749	NaN						2.04082	4.18367	1.08171
															2.01601	4.51826	1.98599	4.51826	1.22361	4.51826	0.53927	4.51826	0.0890445	4.51826		-0.390941	3.02258	NaN						2.04082	4.37755	1.03776
															2.01601	4.51426	1.98599	4.51426	1.22361	4.51426	0.53927	4.51426	0.0890445	4.51426		-0.390941	3.04766	NaN						2.04082	4.57143	0.99922
															2.01601	4.51026	1.98599	4.51026	1.22361	4.51026	0.53927	4.51026	0.0890445	4.51026		-0.390941	3.07274	NaN						2.04082	4.76531	0.965187
															2.01601	4.50625	1.98599	4.50625	1.22361	4.50625	0.53927	4.50625	0.0890445	4.50625		-0.390941	3.09783	NaN						2.04082	4.95918	0.934951
															2.01601	4.50225	1.98599	4.50225	1.22361	4.50225	0.53927	4.50225	0.0890445	4.50225		-0.390941	3.12291	NaN						2.04082	5.15306	0.907936
															2.01601	4.49825	1.98599	4.49825	1.22361	4.49825	0.53927	4.49825	0.0890445	4.49825		-0.390941	3.14799	NaN						2.04082	5.34694	0.883677
															2.01601	4.49425	1.98599	4.49425	1.22361	4.49425	0.53927	4.49425	0.0890445	4.49425		-0.390941	3.17308	NaN						2.04082	5.54082	0.861789
															2.01601	4.49025	1.98599	4.49025	1.22361	4.49025	0.53927	4.49025	0.0890445	4.49025		-0.390941	3.19816	NaN						2.04082	5.73469	0.841956
															2.01601	4.48624	1.992	4.48624	1.22361	4.48624	0.545273	4.48624	0.0890445	4.48624		-0.390941	3.22324	NaN						2.04082	5.92857	0.823913
															2.01601	4.48224	1.992	4.48224	1.22361	4.48224	0.545273	4.48224	0.0890445	4.48224		-0.390941	3.24833	NaN						2.04082	6.12245	0.807438
															2.01601	4.47824	1.992	4.47824	1.22361	4.47824	0.545273	4.47824	0.0890445	4.47824		-0.390941	3.27341	NaN						2.04082	6.31633	0.792343
															2.01601	4.47424	1.992	4.47424	1.22361	4.47424	0.545273	4.47424	0.0890445	4.47424		-0.390941	3.29849	NaN						2.04082	6.5102	0.778468
															2.01601	4.47024	1.992	4.47024	1.22361	4.47024	0.545273	4.47024	0.0890445	4.47024		-0.390941	3.32358	NaN						2.04082	6.70408	0.765678
															2.01601	4.46623	1.992	4.46623	1.22361	4.46623	0.545273	4.46623	0.0890445	4.46623		-0.390941	3.34866	NaN						2.04082	6.89796	0.753853
															2.01601	4.46223	1.992	4.46223	1.22361	4.46223	0.545273	4.46223	0.0890445	4.46223		-0.390941	3.37375	NaN						2.04082	7.09184	0.742894
															2.01601	4.45823	1.992	4.45823	1.22361	4.45823	0.545273	4.45823	0.0890445	4.45823		-0.390941	3.39883	NaN						2.04082	7.28571	0.732711
															2.01601	4.45423	1.992	4.45423	1.22361	4.45423	0.545273	4.45423	0.0890445	4.45423		-0.390941	3.42391	NaN						2.04082	7.47959	0.723229
															2.01601	4.45023	1.992	4.45023	1.22361	4.45023	0.545273	4.45023	0.0890445	4.45023		-0.390941	3.449	NaN						2.04082	7.67347	0.714379
															2.01601	4.44622	1.992	4.44622	1.22361	4.44622	0.545273	4.44622	0.0890445	4.44622		-0.390941	3.47408	NaN						2.04082	7.86735	0.706104
															2.01601	4.44222	1.992	4.44222	1.22361	4.44222	0.545273	4.44222	0.0890445	4.44222		-0.390941	3.49916	NaN						2.04082	8.06122	0.69835
															2.01601	4.43822	1.992	4.43822	1.22361	4.43822	0.545273	4.43822	0.0890445	4.43822		-0.390941	3.52425	NaN						2.04082	8.2551	0.691071
															2.01601	4.43422	1.992	4.43422	1.22361	4.43422	0.545273	4.43422	0.0890445	4.43422		-0.390941	3.54933	NaN						2.04082	8.44898	0.684227
															2.01601	4.43022	1.992	4.43022	1.22361	4.43022	0.545273	4.43022	0.0890445	4.43022		-0.390941	3.57441	NaN						2.04082	8.64286	0.677781
															2.01601	4.42621	1.992	4.42621	1.22361	4.42621	0.545273	4.42621	0.0890445	4.42621		-0.390941	3.5995	NaN						2.04082	8.83673	0.6717
															2.01601	4.42221	1.992	4.42221	1.22361	4.42221	0.545273	4.42221	0.0890445	4.42221		-0.390941	3.62458	NaN						2.04082	9.03061	0.665955
															2.01601	4.41821	1.992	4.41821	1.22961	4.41821	0.545273	4.41821	0.0890445	4.41821		-0.390941	3.64967	NaN						2.04082	9.22449	0.66052
															2.01601	4.41421	1.992	4.41421	1.22961	4.41421	0.545273	4.41421	0.0890445	4.41421		-0.390941	3.67475	NaN						2.04082	9.41837	0.655372
															2.01601	4.41021	1.992	4.41021	1.22961	4.41021	0.545273	4.41021	0.0890445	4.41021		-0.390941	3.69983	NaN						2.04082	9.61224	0.650488
															2.01601	4.4062	1.992	4.4062	1.22961	4.4062	0.545273	4.4062	0.0890445	4.4062		-0.390941	3.72492	NaN						2.04082	9.80612	0.64585
															2.01601	4.4022	1.992	4.4022	1.22961	4.4022	0.545273	4.4022	0.0890445	4.4022		-0.390941	3.75	NaN						2.04082	10	0.64144
															2.01601	4.3982	1.992	4.3982	1.22961	4.3982	0.545273	4.3982	0.0890445	4.3982		-0.388286	-3.75	NaN						2.10204	0.5	NaN
															2.01601	4.3942	1.992	4.3942	1.22961	4.3942	0.545273	4.3942	0.0890445	4.3942		-0.388286	-3.72492	NaN						2.10204	0.693878	NaN
															2.01601	4.3902	1.992	4.3902	1.22961	4.3902	0.545273	4.3902	0.0890445	4.3902		-0.388286	-3.69983	NaN						2.10204	0.887755	NaN
															2.01601	4.38619	1.992	4.38619	1.22961	4.38619	0.545273	4.38619	0.0890445	4.38619		-0.388286	-3.67475	NaN						2.10204	1.08163	NaN
															2.01601	4.38219	1.992	4.38219	1.22961	4.38219	0.545273	4.38219	0.0890445	4.38219		-0.388286	-3.64967	NaN						2.10204	1.27551	NaN
															2.01601	4.37819	1.992	4.37819	1.22961	4.37819	0.545273	4.37819	0.0890445	4.37819		-0.388286	-3.62458	NaN						2.10204	1.46939	NaN
															2.01601	4.37419	1.992	4.37419	1.22961	4.37419	0.545273	4.37419	0.0890445	4.37419		-0.388286	-3.5995	NaN						2.10204	1.66327	4.73815
															2.01601	4.37019	1.992	4.37019	1.22961	4.37019	0.545273	4.37019	0.0890445	4.37019		-0.388286	-3.57441	NaN						2.10204	1.85714	3.74366
															2.01601	4.36618	1.992	4.36618	1.22961	4.36618	0.545273	4.36618	0.0890445	4.36618		-0.388286	-3.54933	NaN						2.10204	2.05102	3.1131
															2.01601	4.36218	1.992	4.36218	1.22961	4.36218	0.545273	4.36218	0.0890445	4.36218		-0.388286	-3.52425	NaN						2.10204	2.2449	2.67653
															2.01601	4.35818	1.992	4.35818	1.22961	4.35818	0.545273	4.35818	0.0890445	4.35818		-0.388286	-3.49916	NaN						2.10204	2.43878	2.35761
															2.01601	4.35418	1.992	4.35418	1.22961	4.35418	0.545273	4.35418	0.0890445	4.35418		-0.388286	-3.47408	NaN						2.10204	2.63265	2.11551
															2.01601	4.35018	1.992	4.35018	1.22961	4.35018	0.545273	4.35018	0.0890445	4.35018		-0.388286	-3.449	NaN						2.10204	2.82653	1.92625
															2.01601	4.34617	1.992	4.34617	1.22961	4.34617	0.545273	4.34617	0.0890445	4.34617		-0.388286	-3.42391	NaN						2.10204	3.02041	1.77477
															2.01601	4.34217	1.992	4.34217	1.22961	4.34217	0.545273	4.34217	0.0890445	4.34217		-0.388286	-3.39883	NaN						2.10204	3.21429	1.65118
															2.01601	4.33817	1.992	4.33817	1.22961	4.33817	0.545273	4.33817	0.0890445	4.33817		-0.388286	-3.37375	NaN						2.10204	3.40816	1.54867
															2.01601	4.33417	1.992	4.33417	1.22961	4.33417	0.545273	4.33417	0.0890445	4.33417		-0.388286	-3.34866	NaN						2.10204	3.60204	1.46248
															2.01601	4.33017	1.992	4.33017	1.22961	4.33017	0.545273	4.33017	0.0890445	4.33017		-0.388286	-3.32358	NaN						2.10204	3.79592	1.38912
															2.01601	4.32616	1.992	4.32616	1.22961	4.32616	0.545273	4.32616	0.0890445	4.32616		-0.388286	-3.29849	NaN						2.10204	3.9898	1.32604
															2.01601	4.32216	1.992	4.32216	1.22961	4.32216	0.545273	4.32216	0.0890445	4.32216		-0.388286	-3.27341	NaN						2.10204	4.18367	1.27128
															2.01601	4.31816	1.992	4.31816	1.22961	4.31816	0.545273	4.31816	0.0890445	4.31816		-0.388286	-3.24833	NaN						2.10204	4.37755	1.22337
															2.01601	4.31416	1.992	4.31416	1.22961	4.31416	0.545273	4.31416	0.0890445	4.31416		-0.388286	-3.22324	NaN						2.10204	4.57143	1.18113
															2.01601	4.31016	1.992	4.31016	1.22961	4.31016	0.545273	4.31016	0.0890445	4.31016		-0.388286	-3.19816	NaN						2.10204	4.76531	1.14366
															2.01601	4.30615	1.992	4.30615	1.22961	4.30615	0.545273	4.30615	0.0890445	4.30615		-0.388286	-3.17308	NaN						2.10204	4.95918	1.1102
															2.01601	4.30215	1.992	4.30215	1.22961	4.30215	0.545273	4.30215	0.0890445	4.30215		-0.388286	-3.14799	NaN						2.10204	5.15306	1.08018
															2.01601	4.29815	1.992	4.29815	1.22961	4.29815	0.545273	4.29815	0.0890445	4.29815		-0.388286	-3.12291	NaN						2.10204	5.34694	1.0531
															2.01601	4.29415	1.992	4.29415	1.22961	4.29415	0.545273	4.29415	0.0890445	4.29415		-0.388286	-3.09783	NaN						2.10204	5.54082	1.02857
															2.01601	4.29015	1.992	4.29015	1.22961	4.29015	0.545273	4.29015	0.0890445	4.29015		-0.388286	-3.07274	NaN						2.10204	5.73469	1.00625
															2.01601	4.28614	1.992	4.28614	1.22961	4.28614	0.545273	4.28614	0.0890445	4.28614		-0.388286	-3.04766	NaN						2.10204	5.92857	0.98587
															2.01601	4.28214	1.992	4.28214	1.22961	4.28214	0.545273	4.28214	0.0890445	4.28214		-0.388286	-3.02258	-0.322449						2.10204	6.12245	0.96719
															2.01601	4.27814	1.992	4.27814	1.22961	4.27814	0.545273	4.27814	0.0890445	4.27814		-0.388286	-2.99749	-0.310058						2.10204	6.31633	0.950013
															2.01601	4.27414	1.992	4.27414	1.22961	4.27414	0.545273	4.27414	0.0890445	4.27414		-0.388286	-2.97241	-0.300524						2.10204	6.5102	0.934171
															2.01601	4.27014	1.992	4.27014	1.22961	4.27014	0.545273	4.27014	0.0890445	4.27014		-0.388286	-2.94732	-0.292373						2.10204	6.70408	0.919517
															2.01601	4.26613	1.992	4.26613	1.22961	4.26613	0.545273	4.26613	0.0950475	4.26613		-0.388286	-2.92224	-0.28508						2.10204	6.89796	0.905926
															2.01601	4.26213	1.992	4.26213	1.22961	4.26213	0.545273	4.26213	0.0950475	4.26213		-0.388286	-2.89716	-0.278388						2.10204	7.09184	0.893291
															2.01601	4.25813	1.992	4.25813	1.22961	4.25813	0.545273	4.25813	0.0950475	4.25813		-0.388286	-2.87207	-0.272147						2.10204	7.28571	0.881515
															2.01601	4.25413	1.992	4.25413	1.22961	4.25413	0.545273	4.25413	0.0950475	4.25413		-0.388286	-2.84699	-0.26626						2.10204	7.47959	0.870517
															2.01601	4.25013	1.992	4.25013	1.22961	4.25013	0.545273	4.25013	0.0950475	4.25013		-0.388286	-2.82191	-0.26066						2.10204	7.67347	0.860224
															2.01601	4.24612	1.992	4.24612	1.22961	4.24612	0.545273	4.24612	0.0950475	4.24612		-0.388286	-2.79682	-0.255301						2.10204	7.86735	0.850571
															2.01601	4.24212	1.992	4.24212	1.22961	4.24212	0.545273	4.24212	0.0950475	4.24212		-0.388286	-2.77174	-0.250146						2.10204	8.06122	0.841503
															2.01601	4.23812	1.992	4.23812	1.22961	4.23812	0.545273	4.23812	0.0950475	4.23812		-0.388286	-2.74666	-0.245167						2.10204	8.2551	0.832969
															2.01601	4.23412	1.992	4.23412	1.22961	4.23412	0.545273	4.23412	0.0950475	4.23412		-0.388286	-2.72157	-0.240342						2.10204	8.44898	0.824924
															2.01601	4.23012	1.992	4.23012	1.22961	4.23012	0.545273	4.23012	0.0950475	4.23012		-0.388286	-2.69649	-0.235653						2.10204	8.64286	0.817328
															2.01601	4.22611	1.992	4.22611	1.22961	4.22611	0.545273	4.22611	0.0950475	4.22611		-0.388286	-2.6714	-0.231086						2.10204	8.83673	0.810145
															2.01601	4.22211	1.992	4.22211	1.22961	4.22211	0.551276	4.22211	0.0950475	4.22211		-0.388286	-2.64632	-0.226629						2.10204	9.03061	0.803344
															2.01601	4.21811	1.992	4.21811	1.22961	4.21811	0.551276	4.21811	0.0950475	4.21811		-0.388286	-2.62124	-0.222271						2.10204	9.22449	0.796895
															2.01601	4.21411	1.992	4.21411	1.22961	4.21411	0.551276	4.21411	0.0950475	4.21411		-0.388286	-2.59615	-0.218003						2.10204	9.41837	0.790772
															2.01601	4.21011	1.992	4.21011	1.22961	4.21011	0.551276	4.21011	0.0950475	4.21011		-0.388286	-2.57107	-0.213817						2.10204	9.61224	0.784952
															2.01601	4.2061	1.992	4.2061	1.22961	4.2061	0.551276	4.2061	0.0950475	4.2061		-0.388286	-2.54599	-0.209708						2.10204	9.80612	0.779413
															2.01601	4.2021	1.992	4.2021	1.22961	4.2021	0.551276	4.2021	0.0950475	4.2021		-0.388286	-2.5209	-0.205669						2.10204	10	0.774136
															2.01601	4.1981	1.992	4.1981	1.22961	4.1981	0.551276	4.1981	0.0950475	4.1981		-0.388286	-2.49582	-0.201695						2.16327	0.5	NaN
															2.01601	4.1941	1.992	4.1941	1.22961	4.1941	0.551276	4.1941	0.0950475	4.1941		-0.388286	-2.47074	-0.197782						2.16327	0.693878	NaN
															2.01601	4.1901	1.992	4.1901	1.22961	4.1901	0.551276	4.1901	0.0950475	4.1901		-0.388286	-2.44565	-0.193924						2.16327	0.887755	NaN
															2.01601	4.18609	1.992	4.18609	1.22961	4.18609	0.551276	4.18609	0.0950475	4.18609		-0.388286	-2.42057	-0.19012						2.16327	1.08163	NaN
															2.01601	4.18209	1.992	4.18209	1.22961	4.18209	0.551276	4.18209	0.0950475	4.18209		-0.388286	-2.39548	-0.186365						2.16327	1.27551	NaN
															2.01601	4.17809	1.992	4.17809	1.22961	4.17809	0.551276	4.17809	0.0950475	4.17809		-0.388286	-2.3704	-0.182657						2.16327	1.46939	NaN
															2.01601	4.17409	1.992	4.17409	1.22961	4.17409	0.551276	4.17409	0.0950475	4.17409		-0.388286	-2.34532	-0.178992						2.16327	1.66327	4.95803
															2.01601	4.17009	1.992	4.17009	1.22961	4.17009	0.551276	4.17009	0.0950475	4.17009		-0.388286	-2.32023	-0.175369						2.16327	1.85714	3.99604
															2.01601	4.16608	1.992	4.16608	1.22961	4.16608	0.551276	4.16608	0.0950475	4.16608		-0.388286	-2.29515	-0.171785						2.16327	2.05102	3.37244
															2.01601	4.16208	1.992	4.16208	1.22961	4.16208	0.551276	4.16208	0.0950475	4.16208		-0.388286	-2.27007	-0.168237						2.16327	2.2449	2.93447
															2.01601	4.15808	1.992	4.15808	1.22961	4.15808	0.551276	4.15808	0.0950475	4.15808		-0.388286	-2.24498	-0.164724						2.16327	2.43878	2.61096
															2.01601	4.15408	1.992	4.15408	1.23562	4.15408	0.551276	4.15408	0.0950475	4.15408		-0.388286	-2.2199	-0.161245						2.16327	2.63265	2.3631
															2.01601	4.15008	1.992	4.15008	1.23562	4.15008	0.551276	4.15008	0.0950475	4.15008		-0.388286	-2.19482	-0.157797						2.16327	2.82653	2.16777
															2.01601	4.14607	1.992	4.14607	1.23562	4.14607	0.551276	4.14607	0.0950475	4.14607		-0.388286	-2.16973	-0.154379						2.16327	3.02041	2.01032
															2.01601	4.14207	1.992	4.14207	1.23562	4.14207	0.551276	4.14207	0.0950475	4.14207		-0.388286	-2.14465	-0.150989						2.16327	3.21429	1.88101
															2.01601	4.13807	1.992	4.13807	1.23562	4.13807	0.551276	4.13807	0.0950475	4.13807		-0.388286	-2.11957	-0.147626						2.16327	3.40816	1.77314
															2.01601	4.13407	1.992	4.13407	1.23562	4.13407	0.551276	4.13407	0.0950475	4.13407		-0.388286	-2.09448	-0.14429						2.16327	3.60204	1.68194
															2.01601	4.13007	1.992	4.13007	1.23562	4.13007	0.551276	4.13007	0.0950475	4.13007		-0.388286	-2.0694	-0.140978						2.16327	3.79592	1.60393
															2.01601	4.12606	1.992	4.12606	1.23562	4.12606	0.551276	4.12606	0.0950475	4.12606		-0.388286	-2.04431	-0.137689						2.16327	3.9898	1.53653
															2.01601	4.12206	1.992	4.12206	1.23562	4.12206	0.551276	4.12206	0.0950475	4.12206		-0.388286	-2.01923	-0.134423						2.16327	4.18367	1.47777
															2.01601	4.11806	1.992	4.11806	1.23562	4.11806	0.551276	4.11806	0.0950475	4.11806		-0.388286	-1.99415	-0.131179						2.16327	4.37755	1.42613
															2.01601	4.11406	1.992	4.11406	1.23562	4.11406	0.551276	4.11406	0.0950475	4.11406		-0.388286	-1.96906	-0.127954						2.16327	4.57143	1.38044
															2.01601	4.11006	1.992	4.11006	1.23562	4.11006	0.551276	4.11006	0.0950475	4.11006		-0.388286	-1.94398	-0.12475						2.16327	4.76531	1.33974
															2.01601	4.10605	1.992	4.10605	1.23562	4.10605	0.551276	4.10605	0.0950475	4.10605		-0.388286	-1.9189	-0.121564						2.16327	4.95918	1.30329
															2.01601	4.10205	1.992	4.10205	1.23562	4.10205	0.551276	4.10205	0.0950475	4.10205		-0.388286	-1.89381	-0.118397						2.16327	5.15306	1.27046
															2.01601	4.09805	1.992	4.09805	1.23562	4.09805	0.551276	4.09805	0.0950475	4.09805		-0.388286	-1.86873	-0.115246						2.16327	5.34694	1.24076
															2.01601	4.09405	1.992	4.09405	1.23562	4.09405	0.551276	4.09405	0.0950475	4.09405		-0.388286	-1.84365	-0.112112						2.16327	5.54082	1.21377
															2.01601	4.09005	1.992	4.09005	1.23562	4.09005	0.551276	4.09005	0.0950475	4.09005		-0.388286	-1.81856	-0.108994						2.16327	5.73469	1.18915
															2.01601	4.08604	1.992	4.08604	1.23562	4.08604	0.551276	4.08604	0.0950475	4.08604		-0.388286	-1.79348	-0.10589						2.16327	5.92857	1.1666
															2.01601	4.08204	1.992	4.08204	1.23562	4.08204	0.551276	4.08204	0.0950475	4.08204		-0.388286	-1.76839	-0.102802						2.16327	6.12245	1.14588
															2.01601	4.07804	1.992	4.07804	1.23562	4.07804	0.551276	4.07804	0.0950475	4.07804		-0.388286	-1.74331	-0.0997266						2.16327	6.31633	1.12678
															2.01601	4.07404	1.992	4.07404	1.23562	4.07404	0.551276	4.07404	0.0950475	4.07404		-0.388286	-1.71823	-0.0966647						2.16327	6.5102	1.10912
															2.01601	4.07004	1.992	4.07004	1.23562	4.07004	0.551276	4.07004	0.0950475	4.07004		-0.388286	-1.69314	-0.0936155						2.16327	6.70408	1.09274
															2.01601	4.06603	1.992	4.06603	1.23562	4.06603	0.551276	4.06603	0.0950475	4.06603		-0.388286	-1.66806	-0.0905784						2.16327	6.89796	1.07752
															2.01601	4.06203	1.992	4.06203	1.23562	4.06203	0.551276	4.06203	0.0950475	4.06203		-0.388286	-1.64298	-0.0875528						2.16327	7.09184	1.06334
															2.01601	4.05803	1.992	4.05803	1.23562	4.05803	0.551276	4.05803	0.0950475	4.05803		-0.388286	-1.61789	-0.0845381						2.16327	7.28571	1.0501
															2.01601	4.05403	1.992	4.05403	1.23562	4.05403	0.551276	4.05403	0.0950475	4.05403		-0.388286	-1.59281	-0.081534						2.16327	7.47959	1.0377
															2.01601	4.05003	1.992	4.05003	1.23562	4.05003	0.551276	4.05003	0.0950475	4.05003		-0.388286	-1.56773	-0.07854						2.16327	7.67347	1.02608
															2.01601	4.04602	1.992	4.04602	1.23562	4.04602	0.551276	4.04602	0.0950475	4.04602		-0.388286	-1.54264	-0.0755554						2.16327	7.86735	1.01516
															2.01601	4.04202	1.998	4.04202	1.23562	4.04202	0.551276	4.04202	0.0950475	4.04202		-0.388286	-1.51756	-0.07258						2.16327	8.06122	1.00489
															2.01601	4.03802	1.998	4.03802	1.23562	4.03802	0.551276	4.03802	0.0950475	4.03802		-0.388286	-1.49247	-0.0696132						2.16327	8.2551	0.995201
															2.01601	4.03402	1.998	4.03402	1.23562	4.03402	0.551276	4.03402	0.0950475	4.03402		-0.388286	-1.46739	-0.0666546						2.16327	8.44898	0.986053
															2.01601	4.03002	1.998	4.03002	1.23562	4.03002	0.551276	4.03002	0.0950475	4.03002		-0.388286	-1.44231	-0.0637038						2.16327	8.64286	0.977402
															2.01601	4.02601	1.998	4.02601	1.23562	4.02601	0.551276	4.02601	0.0950475	4.02601		-0.388286	-1.41722	-0.0607604						2.16327	8.83673	0.969209
															2.01601	4.02201	1.998	4.02201	1.23562	4.02201	0.551276	4.02201	0.0950475	4.02201		-0.388286	-1.39214	-0.057824						2.16327	9.03061	0.961439
															2.01601	4.01801	1.998	4.01801	1.23562	4.01801	0.551276	4.01801	0.0950475	4.01801		-0.388286	-1.36706	-0.0548941						2.16327	9.22449	0.954061
															2.01601	4.01401	1.998	4.01401	1.23562	4.01401	0.551276	4.01401	0.101051	4.01401		-0.388286	-1.34197	-0.0519703						2.16327	9.41837	0.947046
															2.01601	4.01001	1.998	4.01001	1.23562	4.01001	0.551276	4.01001	0.101051	4.01001		-0.388286	-1.31689	-0.0490524						2.16327	9.61224	0.940368
															2.01601	4.006	1.998	4.006	1.23562	4.006	0.551276	4.006	0.101051	4.006		-0.388286	-1.29181	-0.0461399						2.16327	9.80612	0.934004
															2.01601	4.002	1.998	4.002	1.23562	4.002	0.551276	4.002	0.101051	4.002		-0.388286	-1.26672	-0.0432325						2.16327	10	0.927933
															2.01601	3.998	1.998	3.998	1.23562	3.998	0.551276	3.998	0.101051	3.998		-0.388286	-1.24164	-0.0403298						2.22449	0.5	NaN
															2.01601	3.994	1.998	3.994	1.23562	3.994	0.551276	3.994	0.101051	3.994		-0.388286	-1.21656	-0.0374313						2.22449	0.693878	NaN
															2.01601	3.98999	1.998	3.98999	1.23562	3.98999	0.551276	3.98999	0.101051	3.98999		-0.388286	-1.19147	-0.0345369						2.22449	0.887755	NaN
															2.01601	3.98599	1.998	3.98599	1.23562	3.98599	0.551276	3.98599	0.101051	3.98599		-0.388286	-1.16639	-0.0316461						2.22449	1.08163	NaN
															2.01601	3.98199	1.998	3.98199	1.23562	3.98199	0.557279	3.98199	0.101051	3.98199		-0.388286	-1.1413	-0.0287586						2.22449	1.27551	NaN
															2.01601	3.97799	1.998	3.97799	1.23562	3.97799	0.557279	3.97799	0.101051	3.97799		-0.388286	-1.11622	-0.025874						2.22449	1.46939	NaN
															2.01601	3.97399	1.998	3.97399	1.23562	3.97399	0.557279	3.97399	0.101051	3.97399		-0.388286	-1.09114	-0.022992						2.22449	1.66327	5.20989
															2.01601	3.96998	1.998	3.96998	1.23562	3.96998	0.557279	3.96998	0.101051	3.96998		-0.388286	-1.06605	-0.0201122						2.22449	1.85714	4.27091
															2.01601	3.96598	1.998	3.96598	1.23562	3.96598	0.557279	3.96598	0.101051	3.96598		-0.388286	-1.04097	-0.0172344						2.22449	2.05102	3.65087
															2.01601	3.96198	1.998	3.96198	1.23562	3.96198	0.557279	3.96198	0.101051	3.96198		-0.388286	-1.01589	-0.0143582						2.22449	2.2449	3.21002
															2.01601	3.95798	1.998	3.95798	1.23562	3.95798	0.557279	3.95798	0.101051	3.95798		-0.388286	-0.990803	-0.0114832						2.22449	2.43878	2.88123
															2.01601	3.95398	1.998	3.95398	1.23562	3.95398	0.557279	3.95398	0.101051	3.95398		-0.388286	-0.965719	-0.00860919						2.22449	2.63265	2.62731
															2.01601	3.94997	1.998	3.94997	1.23562	3.94997	0.557279	3.94997	0.101051	3.94997		-0.388286	-0.940635	-0.00573574						2.22449	2.82653	2.42583
															2.01601	3.94597	1.998	3.94597	1.23562	3.94597	0.557279	3.94597	0.101051	3.94597		-0.388286	-0.915552	-0.00286253						2.22449	3.02041	2.26243
															2.01601	3.94197	1.998	3.94197	1.23562	3.94197	0.557279	3.94197	0.101051	3.94197		-0.388286	-0.890468	1.07515e-05						2.22449	3.21429	2.12752
															2.01601	3.93797	1.998	3.93797	1.23562	3.93797	0.557279	3.93797	0.101051	3.93797		-0.388286	-0.865385	0.00288445						2.22449	3.40816	2.01441
															2.01601	3.93397	1.998	3.93397	1.23562	3.93397	0.557279	3.93397	0.101051	3.93397		-0.388286	-0.840301	0.0057589						2.22449	3.60204	1.91835
															2.01601	3.92996	1.998	3.92996	1.23562	3.92996	0.557279	3.92996	0.101051	3.92996		-0.388286	-0.815217	0.00863444						2.22449	3.79592	1.83584
															2.01601	3.92596	1.998	3.92596	1.23562	3.92596	0.557279	3.92596	0.101051	3.92596		-0.388286	-0.790134	0.0115114						2.22449	3.9898	1.76428
															2.01601	3.92196	1.998	3.92196	1.23562	3.92196	0.557279	3.92196	0.101051	3.92196		-0.388286	-0.76505	0.0143902						2.22449	4.18367	1.70167
															2.01601	3.91796	1.998	3.91796	1.24162	3.91796	0.557279	3.91796	0.101051	3.91796		-0.388286	-0.739967	0.017271						2.22449	4.37755	1.64648
															2.01601	3.91396	1.998	3.91396	1.24162	3.91396	0.557279	3.91396	0.101051	3.91396		-0.388286	-0.714883	0.0201544						2.22449	4.57143	1.59748
															2.01601	3.90995	1.998	3.90995	1.24162	3.90995	0.557279	3.90995	0.101051	3.90995		-0.388286	-0.689799	0.0230406						2.22449	4.76531	1.55371
															2.01601	3.90595	1.998	3.90595	1.24162	3.90595	0.557279	3.90595	0.101051	3.90595		-0.388286	-0.664716	0.0259299						2.22449	4.95918	1.5144
															2.01601	3.90195	1.998	3.90195	1.24162	3.90195	0.557279	3.90195	0.101051	3.90195		-0.388286	-0.639632	0.0288228						2.22449	5.15306	1.4789
															2.01601	3.89795	1.998	3.89795	1.24162	3.89795	0.557279	3.89795	0.101051	3.89795		-0.388286	-0.614548	0.0317197						2.22449	5.34694	1.44671
															2.01601	3.89395	1.998	3.89395	1.24162	3.89395	0.557279	3.89395	0.101051	3.89395		-0.388286	-0.589465	0.0346208						2.22449	5.54082	1.41739
															2.01601	3.88994	1.998	3.88994	1.24162	3.88994	0.557279	3.88994	0.101051	3.88994		-0.388286	-0.564381	0.0375266						2.22449	5.73469	1.39058
															2.01601	3.88594	1.998	3.88594	1.24162	3.88594	0.557279	3.88594	0.101051	3.88594		-0.388286	-0.539298	0.0404376						2.22449	5.92857	1.36598
															2.01601	3.88194	1.998	3.88194	1.24162	3.88194	0.557279	3.88194	0.101051	3.88194		-0.388286	-0.514214	0.0433539						2.22449	6.12245	1.34332
															2.01601	3.87794	1.998	3.87794	1.24162	3.87794	0.557279	3.87794	0.101051	3.87794		-0.388286	-0.48913	0.0462762						2.22449	6.31633	1.3224
															2.01601	3.87394	1.998	3.87394	1.24162	3.87394	0.557279	3.87394	0.101051	3.87394		-0.388286	-0.464047	0.0492048						2.22449	6.5102	1.30302
															2.01601	3.86993	1.998	3.86993	1.24162	3.86993	0.557279	3.86993	0.101051	3.86993		-0.388286	-0.438963	0.0521401						2.22449	6.70408	1.28502
															2.01601	3.86593	1.998	3.86593	1.24162	3.86593	0.557279	3.86593	0.101051	3.86593		-0.388286	-0.41388	0.0550826						2.22449	6.89796	1.26826
															2.01601	3.86193	1.998	3.86193	1.24162	3.86193	0.557279	3.86193	0.101051	3.86193		-0.388286	-0.388796	0.0580327						2.22449	7.09184	1.25262
															2.01601	3.85793	1.998	3.85793	1.24162	3.85793	0.557279	3.85793	0.101051	3.85793		-0.388286	-0.363712	0.0609909						2.22449	7.28571	1.23799
															2.01601	3.85393	1.998	3.85393	1.24162	3.85393	0.557279	3.85393	0.101051	3.85393		-0.388286	-0.338629	0.0639577						2.22449	7.47959	1.22429
															2.01601	3.84992	1.998	3.84992	1.24162	3.84992	0.557279	3.84992	0.101051	3.84992		-0.388286	-0.313545	0.0669335						2.22449	7.67347	1.21141
															2.01601	3.84592	1.998	3.84592	1.24162	3.84592	0.557279	3.84592	0.101051	3.84592		-0.388286	-0.288462	0.0699189						2.22449	7.86735	1.1993
															2.01601	3.84192	1.998	3.84192	1.24162	3.84192	0.557279	3.84192	0.101051	3.84192		-0.388286	-0.263378	0.0729144						2.22449	8.06122	1.18789
															2.01601	3.83792	1.998	3.83792	1.24162	3.83792	0.557279	3.83792	0.101051	3.83792		-0.388286	-0.238294	0.0759206						2.22449	8.2551	1.17711
															2.01601	3.83392	1.998	3.83392	1.24162	3.83392	0.557279	3.83392	0.101051	3.83392		-0.388286	-0.213211	0.078938						2.22449	8.44898	1.16693
															2.01601	3.82991	1.998	3.82991	1.24162	3.82991	0.557279	3.82991	0.101051	3.82991		-0.388286	-0.188127	0.0819673						2.22449	8.64286	1.15729
															2.01601	3.82591	1.998	3.82591	1.24162	3.82591	0.557279	3.82591	0.101051	3.82591		-0.388286	-0.163043	0.0850089						2.22449	8.83673	1.14814
															2.01601	3.82191	1.998	3.82191	1.24162	3.82191	0.557279	3.82191	0.101051	3.82191		-0.388286	-0.13796	0.0880637						2.22449	9.03061	1.13946
															2.01601	3.81791	1.998	3.81791	1.24162	3.81791	0.557279	3.81791	0.101051	3.81791		-0.388286	-0.112876	0.0911322						2.22449	9.22449	1.13121
															2.01601	3.81391	1.998	3.81391	1.24162	3.81391	0.557279	3.81391	0.101051	3.81391		-0.388286	-0.0877926	0.0942151						2.22449	9.41837	1.12336
															2.01601	3.8099	1.998	3.8099	1.24162	3.8099	0.557279	3.8099	0.101051	3.8099		-0.388286	-0.062709	0.0973132						2.22449	9.61224	1.11587
															2.01601	3.8059	1.998	3.8059	1.24162	3.8059	0.557279	3.8059	0.101051	3.8059		-0.388286	-0.0376254	0.100427						2.22449	9.80612	1.10874
															2.01601	3.8019	1.998	3.8019	1.24162	3.8019	0.557279	3.8019	0.101051	3.8019		-0.388286	-0.0125418	0.103558						2.22449	10	1.10192
															2.01601	3.7979	1.998	3.7979	1.24162	3.7979	0.557279	3.7979	0.101051	3.7979		-0.388286	0.0125418	0.106706						2.28571	0.5	NaN
															2.01601	3.7939	1.998	3.7939	1.24162	3.7939	0.557279	3.7939	0.107054	3.7939		-0.388286	0.0376254	0.109873						2.28571	0.693878	NaN
															2.01601	3.78989	1.998	3.78989	1.24162	3.78989	0.557279	3.78989	0.107054	3.78989		-0.388286	0.062709	0.11306						2.28571	0.887755	NaN
															2.01601	3.78589	1.998	3.78589	1.24162	3.78589	0.557279	3.78589	0.107054	3.78589		-0.388286	0.0877926	0.116266						2.28571	1.08163	NaN
															2.01601	3.78189	1.998	3.78189	1.24162	3.78189	0.557279	3.78189	0.107054	3.78189		-0.388286	0.112876	0.119495						2.28571	1.27551	NaN
															2.01601	3.77789	1.998	3.77789	1.24162	3.77789	0.557279	3.77789	0.107054	3.77789		-0.388286	0.13796	0.122745						2.28571	1.46939	NaN
															2.01601	3.77389	1.998	3.77389	1.24162	3.77389	0.563282	3.77389	0.107054	3.77389		-0.388286	0.163043	0.12602						2.28571	1.66327	5.49136
															2.01601	3.76988	1.998	3.76988	1.24162	3.76988	0.563282	3.76988	0.107054	3.76988		-0.388286	0.188127	0.12932						2.28571	1.85714	4.56835
															2.01601	3.76588	1.998	3.76588	1.24162	3.76588	0.563282	3.76588	0.107054	3.76588		-0.388286	0.213211	0.132646						2.28571	2.05102	3.9492
															2.01601	3.76188	1.998	3.76188	1.24162	3.76188	0.563282	3.76188	0.107054	3.76188		-0.388286	0.238294	0.136						2.28571	2.2449	3.50422
															2.01601	3.75788	1.998	3.75788	1.24162	3.75788	0.563282	3.75788	0.107054	3.75788		-0.388286	0.263378	0.139384						2.28571	2.43878	3.16956
															2.01601	3.75388	1.998	3.75388	1.24162	3.75388	0.563282	3.75388	0.107054	3.75388		-0.388286	0.288462	0.142799						2.28571	2.63265	2.9093
															2.01601	3.74987	1.998	3.74987	1.24162	3.74987	0.563282	3.74987	0.107054	3.74987		-0.388286	0.313545	0.146246						2.28571	2.82653	2.70156
															2.01601	3.74587	1.998	3.74587	1.24162	3.74587	0.563282	3.74587	0.107054	3.74587		-0.388286	0.338629	0.149729						2.28571	3.02041	2.5322
															2.01601	3.74187	1.998	3.74187	1.24162	3.74187	0.563282	3.74187	0.107054	3.74187		-0.388286	0.363712	0.153249						2.28571	3.21429	2.39171
															2.01601	3.73787	1.998	3.73787	1.24162	3.73787	0.563282	3.73787	0.107054	3.73787		-0.388286	0.388796	0.156809						2.28571	3.40816	2.27343
															2.01601	3.73387	1.998	3.73387	1.24162	3.73387	0.563282	3.73387	0.107054	3.73387		-0.388286	0.41388	0.16041						2.28571	3.60204	2.1726
															2.01601	3.72986	1.998	3.72986	1.24162	3.72986	0.563282	3.72986	0.107054	3.72986		-0.388286	0.438963	0.164056						2.28571	3.79592	2.08569
															2.01601	3.72586	1.998	3.72586	1.24162	3.72586	0.563282	3.72586	0.107054	3.72586		-0.388286	0.464047	0.16775						2.28571	3.9898	2.01007
															2.01601	3.72186	1.998	3.72186	1.24162	3.72186	0.563282	3.72186	0.107054	3.72186		-0.388286	0.48913	0.171496						2.28571	4.18367	1.94372
															2.01601	3.71786	1.998	3.71786	1.24162	3.71786	0.563282	3.71786	0.107054	3.71786		-0.388286	0.514214	0.175297						2.28571	4.37755	1.88506
															2.01601	3.71386	1.998	3.71386	1.24162	3.71386	0.563282	3.71386	0.107054	3.71386		-0.388286	0.539298	0.179157						2.28571	4.57143	1.83285
															2.01601	3.70985	1.998	3.70985	1.24762	3.70985	0.563282	3.70985	0.107054	3.70985		-0.388286	0.564381	0.183082						2.28571	4.76531	1.78611
															2.01601	3.70585	1.998	3.70585	1.24762	3.70585	0.563282	3.70585	0.107054	3.70585		-0.388286	0.589465	0.187076						2.28571	4.95918	1.74403
															2.01601	3.70185	1.998	3.70185	1.24762	3.70185	0.563282	3.70185	0.107054	3.70185		-0.388286	0.614548	0.191146						2.28571	5.15306	1.70596
															2.01601	3.69785	1.998	3.69785	1.24762	3.69785	0.563282	3.69785	0.107054	3.69785		-0.388286	0.639632	0.1953						2.28571	5.34694	1.67137
															2.01601	3.69385	1.998	3.69385	1.24762	3.69385	0.563282	3.69385	0.107054	3.69385		-0.388286	0.664716	0.199544						2.28571	5.54082	1.6398
															2.01601	3.68984	1.998	3.68984	1.24762	3.68984	0.563282	3.68984	0.107054	3.68984		-0.388286	0.689799	0.203889						2.28571	5.73469	1.61088
															2.01601	3.68584	1.998	3.68584	1.24762	3.68584	0.563282	3.68584	0.107054	3.68584		-0.388286	0.714883	0.208347						2.28571	5.92857	1.58429
															2.01601	3.68184	1.998	3.68184	1.24762	3.68184	0.563282	3.68184	0.107054	3.68184		-0.388286	0.739967	0.21293						2.28571	6.12245	1.55978
															2.01601	3.67784	2.004	3.67784	1.24762	3.67784	0.563282	3.67784	0.107054	3.67784		-0.388286	0.76505	0.217655						2.28571	6.31633	1.5371
															2.01601	3.67384	2.004	3.67384	1.24762	3.67384	0.563282	3.67384	0.107054	3.67384		-0.388286	0.790134	0.222542						2.28571	6.5102	1.51607
															2.01601	3.66983	2.004	3.66983	1.24762	3.66983	0.563282	3.66983	0.107054	3.66983		-0.388286	0.815217	0.227616						2.28571	6.70408	1.49651
															2.01601	3.66583	2.004	3.66583	1.24762	3.66583	0.563282	3.66583	0.107054	3.66583		-0.388286	0.840301	0.232911						2.28571	6.89796	1.47827
															2.01601	3.66183	2.004	3.66183	1.24762	3.66183	0.563282	3.66183	0.107054	3.66183		-0.388286	0.865385	0.238468						2.28571	7.09184	1.46123
															2.01601	3.65783	2.004	3.65783	1.24762	3.65783	0.563282	3.65783	0.107054	3.65783		-0.388286	0.890468	0.244347						2.28571	7.28571	1.44527
															2.01601	3.65383	2.004	3.65383	1.24762	3.65383	0.563282	3.65383	0.107054	3.65383		-0.388286	0.915552	0.25063						2.28571	7.47959	1.4303
															2.01601	3.64982	2.004	3.64982	1.24762	3.64982	0.563282	3.64982	0.107054	3.64982		-0.388286	0.940635	0.257447						2.28571	7.67347	1.41623
															2.01601	3.64582	2.004	3.64582	1.24762	3.64582	0.563282	3.64582	0.107054	3.64582		-0.388286	0.965719	0.26501						2.28571	7.86735	1.40297
															2.01601	3.64182	2.004	3.64182	1.24762	3.64182	0.563282	3.64182	0.107054	3.64182		-0.388286	0.990803	0.273728						2.28571	8.06122	1.39047
															2.01601	3.63782	2.004	3.63782	1.24762	3.63782	0.563282	3.63782	0.107054	3.63782		-0.388286	1.01589	NaN						2.28571	8.2551	1.37866
															2.01601	3.63382	2.004	3.63382	1.24762	3.63382	0.563282	3.63382	0.107054	3.63382		-0.388286	1.04097	NaN						2.28571	8.44898	1.36748
															2.01601	3.62981	2.004	3.62981	1.24762	3.62981	0.563282	3.62981	0.107054	3.62981		-0.388286	1.06605	NaN						2.28571	8.64286	1.35688
															2.01601	3.62581	2.004	3.62581	1.24762	3.62581	0.563282	3.62581	0.107054	3.62581		-0.388286	1.09114	NaN						2.28571	8.83673	1.34683
															2.01601	3.62181	2.004	3.62181	1.24762	3.62181	0.563282	3.62181	0.107054	3.62181		-0.388286	1.11622	NaN						2.28571	9.03061	1.33728
															2.01601	3.61781	2.004	3.61781	1.24762	3.61781	0.563282	3.61781	0.107054	3.61781		-0.388286	1.1413	NaN						2.28571	9.22449	1.32819
															2.01601	3.61381	2.004	3.61381	1.24762	3.61381	0.563282	3.61381	0.107054	3.61381		-0.388286	1.16639	NaN						2.28571	9.41837	1.31953
															2.01601	3.6098	2.004	3.6098	1.24762	3.6098	0.563282	3.6098	0.107054	3.6098		-0.388286	1.19147	NaN						2.28571	9.61224	1.31128
															2.01601	3.6058	2.004	3.6058	1.24762	3.6058	0.563282	3.6058	0.107054	3.6058		-0.388286	1.21656	NaN						2.28571	9.80612	1.3034
															2.01601	3.6018	2.004	3.6018	1.24762	3.6018	0.563282	3.6018	0.107054	3.6018		-0.388286	1.24164	NaN						2.28571	10	1.29587
															2.01601	3.5978	2.004	3.5978	1.24762	3.5978	0.563282	3.5978	0.113057	3.5978		-0.388286	1.26672	NaN						2.34694	0.5	NaN
															2.01601	3.5938	2.004	3.5938	1.24762	3.5938	0.563282	3.5938	0.113057	3.5938		-0.388286	1.29181	NaN						2.34694	0.693878	NaN
															2.01601	3.58979	2.004	3.58979	1.24762	3.58979	0.563282	3.58979	0.113057	3.58979		-0.388286	1.31689	NaN						2.34694	0.887755	NaN
															2.01601	3.58579	2.004	3.58579	1.24762	3.58579	0.563282	3.58579	0.113057	3.58579		-0.388286	1.34197	NaN						2.34694	1.08163	NaN
															2.01601	3.58179	2.004	3.58179	1.24762	3.58179	0.569285	3.58179	0.113057	3.58179		-0.388286	1.36706	NaN						2.34694	1.27551	NaN
															2.01601	3.57779	2.004	3.57779	1.24762	3.57779	0.569285	3.57779	0.113057	3.57779		-0.388286	1.39214	NaN						2.34694	1.46939	NaN
															2.01601	3.57379	2.004	3.57379	1.24762	3.57379	0.569285	3.57379	0.113057	3.57379		-0.388286	1.41722	NaN						2.34694	1.66327	5.80094
															2.01601	3.56978	2.004	3.56978	1.24762	3.56978	0.569285	3.56978	0.113057	3.56978		-0.388286	1.44231	NaN						2.34694	1.85714	4.88857
															2.01601	3.56578	2.004	3.56578	1.24762	3.56578	0.569285	3.56578	0.113057	3.56578		-0.388286	1.46739	NaN						2.34694	2.05102	4.26818
															2.01601	3.56178	2.004	3.56178	1.24762	3.56178	0.569285	3.56178	0.113057	3.56178		-0.388286	1.49247	NaN						2.34694	2.2449	3.81807
															2.01601	3.55778	2.004	3.55778	1.24762	3.55778	0.569285	3.55778	0.113057	3.55778		-0.388286	1.51756	NaN						2.34694	2.43878	3.47703
															2.01601	3.55378	2.004	3.55378	1.24762	3.55378	0.569285	3.55378	0.113057	3.55378		-0.388286	1.54264	NaN						2.34694	2.63265	3.21018
															2.01601	3.54977	2.004	3.54977	1.24762	3.54977	0.569285	3.54977	0.113057	3.54977		-0.388286	1.56773	NaN						2.34694	2.82653	2.99605
															2.01601	3.54577	2.004	3.54577	1.24762	3.54577	0.569285	3.54577	0.113057	3.54577		-0.388286	1.59281	NaN						2.34694	3.02041	2.82068
															2.01601	3.54177	2.004	3.54177	1.24762	3.54177	0.569285	3.54177	0.113057	3.54177		-0.388286	1.61789	NaN						2.34694	3.21429	2.67462
															2.01601	3.53777	2.004	3.53777	1.24762	3.53777	0.569285	3.53777	0.113057	3.53777		-0.388286	1.64298	NaN						2.34694	3.40816	2.5512
															2.01601	3.53377	2.004	3.53377	1.24762	3.53377	0.569285	3.53377	0.113057	3.53377		-0.388286	1.66806	NaN						2.34694	3.60204	2.44564
															2.01601	3.52976	2.004	3.52976	1.24762	3.52976	0.569285	3.52976	0.113057	3.52976		-0.388286	1.69314	NaN						2.34694	3.79592	2.35439
															2.01601	3.52576	2.004	3.52576	1.24762	3.52576	0.569285	3.52576	0.113057	3.52576		-0.388286	1.71823	NaN						2.34694	3.9898	2.27478
															2.01601	3.52176	2.004	3.52176	1.25363	3.52176	0.569285	3.52176	0.113057	3.52176		-0.388286	1.74331	NaN						2.34694	4.18367	2.20474
															2.01601	3.51776	2.004	3.51776	1.25363	3.51776	0.569285	3.51776	0.113057	3.51776		-0.388286	1.76839	NaN						2.34694	4.37755	2.14268
															2.01601	3.51376	2.004	3.51376	1.25363	3.51376	0.569285	3.51376	0.113057	3.51376		-0.388286	1.79348	NaN						2.34694	4.57143	2.08733
															2.01601	3.50975	2.004	3.50975	1.25363	3.50975	0.569285	3.50975	0.113057	3.50975		-0.388286	1.81856	NaN						2.34694	4.76531	2.03768
															2.01601	3.50575	2.004	3.50575	1.25363	3.50575	0.569285	3.50575	0.113057	3.50575		-0.388286	1.84365	NaN						2.34694	4.95918	1.99289
															2.01601	3.50175	2.004	3.50175	1.25363	3.50175	0.569285	3.50175	0.113057	3.50175		-0.388286	1.86873	NaN						2.34694	5.15306	1.9523
															2.01601	3.49775	2.004	3.49775	1.25363	3.49775	0.569285	3.49775	0.113057	3.49775		-0.388286	1.89381	NaN						2.34694	5.34694	1.91536
															2.01601	3.49375	2.004	3.49375	1.25363	3.49375	0.569285	3.49375	0.113057	3.49375		-0.388286	1.9189	NaN						2.34694	5.54082	1.88159
															2.01601	3.48974	2.004	3.48974	1.25363	3.48974	0.569285	3.48974	0.113057	3.48974		-0.388286	1.94398	NaN						2.34694	5.73469	1.85061
															2.01601	3.48574	2.004	3.48574	1.25363	3.48574	0.569285	3.48574	0.113057	3.48574		-0.388286	1.96906	NaN						2.34694	5.92857	1.8221
															2.01601	3.48174	2.004	3.48174	1.25363	3.48174	0.569285	3.48174	0.113057	3.48174		-0.388286	1.99415	NaN						2.34694	6.12245	1.79577
															2.01601	3.47774	2.004	3.47774	1.25363	3.47774	0.569285	3.47774	0.113057	3.47774		-0.388286	2.01923	NaN						2.34694	6.31633	1.77139
															2.01601	3.47374	2.004	3.47374	1.25363	3.47374	0.569285	3.47374	0.113057	3.47374		-0.388286	2.04431	NaN						2.34694	6.5102	1.74874
															2.01601	3.46973	2.004	3.46973	1.25363	3.46973	0.569285	3.46973	0.113057	3.46973		-0.388286	2.0694	NaN						2.34694	6.70408	1.72766
															2.01601	3.46573	2.004	3.46573	1.25363	3.46573	0.569285	3.46573	0.113057	3.46573		-0.388286	2.09448	NaN						2.34694	6.89796	1.70799
															2.01601	3.46173	2.004	3.46173	1.25363	3.46173	0.569285	3.46173	0.113057	3.46173		-0.388286	2.11957	NaN						2.34694	7.09184	1.68958
															2.01601	3.45773	2.004	3.45773	1.25363	3.45773	0.569285	3.45773	0.113057	3.45773		-0.388286	2.14465	NaN						2.34694	7.28571	1.67233
															2.01601	3.45373	2.004	3.45373	1.25363	3.45373	0.569285	3.45373	0.113057	3.45373		-0.388286	2.16973	NaN						2.34694	7.47959	1.65614
															2.01601	3.44972	2.004	3.44972	1.25363	3.44972	0.569285	3.44972	0.113057	3.44972		-0.388286	2.19482	NaN						2.34694	7.67347	1.64089
															2.01601	3.44572	2.004	3.44572	1.25363	3.44572	0.569285	3.44572	0.113057	3.44572		-0.388286	2.2199	NaN						2.34694	7.86735	1.62653
															2.01601	3.44172	2.004	3.44172	1.25363	3.44172	0.569285	3.44172	0.113057	3.44172		-0.388286	2.24498	NaN						2.34694	8.06122	1.61297
															2.01601	3.43772	2.004	3.43772	1.25363	3.43772	0.569285	3.43772	0.113057	3.43772		-0.388286	2.27007	NaN						2.34694	8.2551	1.60014
															2.01601	3.43372	2.004	3.43372	1.25363	3.43372	0.569285	3.43372	0.113057	3.43372		-0.388286	2.29515	NaN						2.34694	8.44898	1.588
															2.01601	3.42971	2.004	3.42971	1.25363	3.42971	0.569285	3.42971	0.113057	3.42971		-0.388286	2.32023	NaN						2.34694	8.64286	1.57648
															2.01601	3.42571	2.004	3.42571	1.25363	3.42571	0.569285	3.42571	0.113057	3.42571		-0.388286	2.34532	NaN						2.34694	8.83673	1.56554
															2.01601	3.42171	2.004	3.42171	1.25363	3.42171	0.569285	3.42171	0.113057	3.42171		-0.388286	2.3704	NaN						2.34694	9.03061	1.55514
															2.01601	3.41771	2.004	3.41771	1.25363	3.41771	0.569285	3.41771	0.11906	3.41771		-0.388286	2.39548	NaN						2.34694	9.22449	1.54525
															2.01601	3.41371	2.004	3.41371	1.25363	3.41371	0.569285	3.41371	0.11906	3.41371		-0.388286	2.42057	NaN						2.34694	9.41837	1.53581
															2.01601	3.4097	2.004	3.4097	1.25363	3.4097	0.575288	3.4097	0.11906	3.4097		-0.388286	2.44565	NaN						2.34694	9.61224	1.52681
															2.01601	3.4057	2.004	3.4057	1.25363	3.4057	0.575288	3.4057	0.11906	3.4057		-0.388286	2.47074	NaN						2.34694	9.80612	1.51821
															2.01601	3.4017	2.004	3.4017	1.25363	3.4017	0.575288	3.4017	0.11906	3.4017		-0.388286	2.49582	NaN						2.34694	10	1.50999
															2.01601	3.3977	2.004	3.3977	1.25363	3.3977	0.575288	3.3977	0.11906	3.3977		-0.388286	2.5209	NaN						2.40816	0.5	NaN
															2.01601	3.3937	2.004	3.3937	1.25363	3.3937	0.575288	3.3937	0.11906	3.3937		-0.388286	2.54599	NaN						2.40816	0.693878	NaN
															2.01601	3.38969	2.004	3.38969	1.25363	3.38969	0.575288	3.38969	0.11906	3.38969		-0.388286	2.57107	NaN						2.40816	0.887755	NaN
															2.01601	3.38569	2.004	3.38569	1.25363	3.38569	0.575288	3.38569	0.11906	3.38569		-0.388286	2.59615	NaN						2.40816	1.08163	NaN
															2.01601	3.38169	2.004	3.38169	1.25363	3.38169	0.575288	3.38169	0.11906	3.38169		-0.388286	2.62124	NaN						2.40816	1.27551	NaN
															2.01601	3.37769	2.01001	3.37769	1.25363	3.37769	0.575288	3.37769	0.11906	3.37769		-0.388286	2.64632	NaN						2.40816	1.46939	NaN
															2.01601	3.37369	2.01001	3.37369	1.25363	3.37369	0.575288	3.37369	0.11906	3.37369		-0.388286	2.6714	NaN						2.40816	1.66327	6.13768
															2.01601	3.36968	2.01001	3.36968	1.25363	3.36968	0.575288	3.36968	0.11906	3.36968		-0.388286	2.69649	NaN						2.40816	1.85714	5.23186
															2.01601	3.36568	2.01001	3.36568	1.25363	3.36568	0.575288	3.36568	0.11906	3.36568		-0.388286	2.72157	NaN						2.40816	2.05102	4.60854
															2.01601	3.36168	2.01001	3.36168	1.25363	3.36168	0.575288	3.36168	0.11906	3.36168		-0.388286	2.74666	NaN						2.40816	2.2449	4.15248
															2.01601	3.35768	2.01001	3.35768	1.25363	3.35768	0.575288	3.35768	0.11906	3.35768		-0.388286	2.77174	NaN						2.40816	2.43878	3.80463
															2.01601	3.35368	2.01001	3.35368	1.25363	3.35368	0.575288	3.35368	0.11906	3.35368		-0.388286	2.79682	NaN						2.40816	2.63265	3.53096
															2.01601	3.34967	2.01001	3.34967	1.25963	3.34967	0.575288	3.34967	0.11906	3.34967		-0.388286	2.82191	NaN						2.40816	2.82653	3.31033
															2.01601	3.34567	2.01001	3.34567	1.25963	3.34567	0.575288	3.34567	0.11906	3.34567		-0.388286	2.84699	NaN						2.40816	3.02041	3.1289
															2.02201	3.34167	2.01001	3.34167	1.25963	3.34167	0.575288	3.34167	0.11906	3.34167		-0.388286	2.87207	NaN						2.40816	3.21429	2.97725
															2.02201	3.33767	2.01001	3.33767	1.25963	3.33767	0.575288	3.33767	0.11906	3.33767		-0.388286	2.89716	NaN						2.40816	3.40816	2.8487
															2.02201	3.33367	2.01001	3.33367	1.25963	3.33367	0.575288	3.33367	0.11906	3.33367		-0.388286	2.92224	NaN						2.40816	3.60204	2.73844
															2.02201	3.32966	2.01001	3.32966	1.25963	3.32966	0.575288	3.32966	0.11906	3.32966		-0.388286	2.94732	NaN						2.40816	3.79592	2.64288
															2.02201	3.32566	2.01001	3.32566	1.25963	3.32566	0.575288	3.32566	0.11906	3.32566		-0.388286	2.97241	NaN						2.40816	3.9898	2.5593
															2.02201	3.32166	2.01001	3.32166	1.25963	3.32166	0.575288	3.32166	0.11906	3.32166		-0.388286	2.99749	NaN						2.40816	4.18367	2.48562
															2.02201	3.31766	2.01001	3.31766	1.25963	3.31766	0.575288	3.31766	0.11906	3.31766		-0.388286	3.02258	NaN						2.40816	4.37755	2.4202
															2.02201	3.31366	2.01001	3.31366	1.25963	3.31366	0.575288	3.31366	0.11906	3.31366		-0.388286	3.04766	NaN						2.40816	4.57143	2.36175
															2.02201	3.30965	2.01001	3.30965	1.25963	3.30965	0.575288	3.30965	0.11906	3.30965		-0.388286	3.07274	NaN						2.40816	4.76531	2.30922
															2.02201	3.30565	2.01001	3.30565	1.25963	3.30565	0.575288	3.30565	0.11906	3.30565		-0.388286	3.09783	NaN						2.40816	4.95918	2.26177
															2.02201	3.30165	2.01001	3.30165	1.25963	3.30165	0.575288	3.30165	0.11906	3.30165		-0.388286	3.12291	NaN						2.40816	5.15306	2.2187
															2.02201	3.29765	2.01001	3.29765	1.25963	3.29765	0.575288	3.29765	0.11906	3.29765		-0.388286	3.14799	NaN						2.40816	5.34694	2.17944
															2.02201	3.29365	2.01001	3.29365	1.25963	3.29365	0.575288	3.29365	0.11906	3.29365		-0.388286	3.17308	NaN						2.40816	5.54082	2.14351
															2.02201	3.28964	2.01001	3.28964	1.25963	3.28964	0.575288	3.28964	0.11906	3.28964		-0.388286	3.19816	NaN						2.40816	5.73469	2.11051
															2.02201	3.28564	2.01001	3.28564	1.25963	3.28564	0.575288	3.28564	0.11906	3.28564		-0.388286	3.22324	NaN						2.40816	5.92857	2.0801
															2.02201	3.28164	2.01001	3.28164	1.25963	3.28164	0.575288	3.28164	0.11906	3.28164		-0.388286	3.24833	NaN						2.40816	6.12245	2.05199
															2.02201	3.27764	2.01001	3.27764	1.25963	3.27764	0.575288	3.27764	0.11906	3.27764		-0.388286	3.27341	NaN						2.40816	6.31633	2.02593
															2.02201	3.27364	2.01001	3.27364	1.25963	3.27364	0.575288	3.27364	0.11906	3.27364		-0.388286	3.29849	NaN						2.40816	6.5102	2.0017
															2.02201	3.26963	2.01001	3.26963	1.25963	3.26963	0.575288	3.26963	0.11906	3.26963		-0.388286	3.32358	NaN						2.40816	6.70408	1.97912
															2.02201	3.26563	2.01001	3.26563	1.25963	3.26563	0.575288	3.26563	0.11906	3.26563		-0.388286	3.34866	NaN						2.40816	6.89796	1.95804
															2.02201	3.26163	2.01001	3.26163	1.25963	3.26163	0.575288	3.26163	0.11906	3.26163		-0.388286	3.37375	NaN						2.40816	7.09184	1.9383
															2.02201	3.25763	2.01001	3.25763	1.25963	3.25763	0.581291	3.25763	0.125063	3.25763		-0.388286	3.39883	NaN						2.40816	7.28571	1.91978
															2.02201	3.25363	2.01001	3.25363	1.25963	3.25363	0.581291	3.25363	0.125063	3.25363		-0.388286	3.42391	NaN						2.40816	7.47959	1.90238
															2.02201	3.24962	2.01001	3.24962	1.25963	3.24962	0.581291	3.24962	0.125063	3.24962		-0.388286	3.449	NaN						2.40816	7.67347	1.88599
															2.02201	3.24562	2.01001	3.24562	1.25963	3.24562	0.581291	3.24562	0.125063	3.24562		-0.388286	3.47408	NaN						2.40816	7.86735	1.87053
															2.02201	3.24162	2.01001	3.24162	1.25963	3.24162	0.581291	3.24162	0.125063	3.24162		-0.388286	3.49916	NaN						2.40816	8.06122	1.85593
															2.02201	3.23762	2.01001	3.23762	1.25963	3.23762	0.581291	3.23762	0.125063	3.23762		-0.388286	3.52425	NaN						2.40816	8.2551	1.84212
															2.02201	3.23362	2.01001	3.23362	1.25963	3.23362	0.581291	3.23362	0.125063	3.23362		-0.388286	3.54933	NaN						2.40816	8.44898	1.82903
															2.02201	3.22961	2.01001	3.22961	1.25963	3.22961	0.581291	3.22961	0.125063	3.22961		-0.388286	3.57441	NaN						2.40816	8.64286	1.8166
															2.02201	3.22561	2.01001	3.22561	1.25963	3.22561	0.581291	3.22561	0.125063	3.22561		-0.388286	3.5995	NaN						2.40816	8.83673	1.8048
															2.02201	3.22161	2.01001	3.22161	1.25963	3.22161	0.581291	3.22161	0.125063	3.22161		-0.388286	3.62458	NaN						2.40816	9.03061	1.79357
															2.02201	3.21761	2.01001	3.21761	1.25963	3.21761	0.581291	3.21761	0.125063	3.21761		-0.388286	3.64967	NaN						2.40816	9.22449	1.78288
															2.02201	3.21361	2.01001	3.21361	1.25963	3.21361	0.581291	3.21361	0.125063	3.21361		-0.388286	3.67475	NaN						2.40816	9.41837	1.77268
															2.02201	3.2096	2.01001	3.2096	1.25963	3.2096	0.581291	3.2096	0.125063	3.2096		-0.388286	3.69983	NaN						2.40816	9.61224	1.76295
															2.02201	3.2056	2.01001	3.2056	1.25963	3.2056	0.581291	3.2056	0.125063	3.2056		-0.388286	3.72492	NaN						2.40816	9.80612	1.75365
															2.02201	3.2016	2.01001	3.2016	1.25963	3.2016	0.581291	3.2016	0.125063	3.2016		-0.388286	3.75	NaN						2.40816	10	1.74475
															2.02201	3.1976	2.01001	3.1976	1.26563	3.1976	0.581291	3.1976	0.125063	3.1976		-0.385631	-3.75	NaN						2.46939	0.5	NaN
															2.02201	3.1936	2.01001	3.1936	1.26563	3.1936	0.581291	3.1936	0.125063	3.1936		-0.385631	-3.72492	NaN						2.46939	0.693878	NaN
															2.02201	3.18959	2.01001	3.18959	1.26563	3.18959	0.581291	3.18959	0.125063	3.18959		-0.385631	-3.69983	NaN						2.46939	0.887755	NaN
															2.02201	3.18559	2.01001	3.18559	1.26563	3.18559	0.581291	3.18559	0.125063	3.18559		-0.385631	-3.67475	NaN						2.46939	1.08163	NaN
															2.02201	3.18159	2.01001	3.18159	1.26563	3.18159	0.581291	3.18159	0.125063	3.18159		-0.385631	-3.64967	NaN						2.46939	1.27551	NaN
															2.02201	3.17759	2.01001	3.17759	1.26563	3.17759	0.581291	3.17759	0.125063	3.17759		-0.385631	-3.62458	NaN						2.46939	1.46939	NaN
															2.02201	3.17359	2.01001	3.17359	1.26563	3.17359	0.581291	3.17359	0.125063	3.17359		-0.385631	-3.5995	NaN						2.46939	1.66327	6.50098
															2.02201	3.16958	2.01001	3.16958	1.26563	3.16958	0.581291	3.16958	0.125063	3.16958		-0.385631	-3.57441	NaN						2.46939	1.85714	5.59854
															2.02201	3.16558	2.01001	3.16558	1.26563	3.16558	0.581291	3.16558	0.125063	3.16558		-0.385631	-3.54933	NaN						2.46939	2.05102	4.97096
															2.02201	3.16158	2.01001	3.16158	1.26563	3.16158	0.581291	3.16158	0.125063	3.16158		-0.385631	-3.52425	NaN						2.46939	2.2449	4.50829
															2.02201	3.15758	2.01001	3.15758	1.26563	3.15758	0.581291	3.15758	0.125063	3.15758		-0.385631	-3.49916	NaN						2.46939	2.43878	4.15328
															2.02201	3.15358	2.01001	3.15358	1.26563	3.15358	0.581291	3.15358	0.125063	3.15358		-0.385631	-3.47408	NaN						2.46939	2.63265	3.8726
															2.02201	3.14957	2.01001	3.14957	1.26563	3.14957	0.581291	3.14957	0.125063	3.14957		-0.385631	-3.449	NaN						2.46939	2.82653	3.64537
															2.02201	3.14557	2.01001	3.14557	1.26563	3.14557	0.581291	3.14557	0.125063	3.14557		-0.385631	-3.42391	NaN						2.46939	3.02041	3.45784
															2.02201	3.14157	2.01001	3.14157	1.26563	3.14157	0.581291	3.14157	0.125063	3.14157		-0.385631	-3.39883	NaN						2.46939	3.21429	3.30058
															2.02201	3.13757	2.01001	3.13757	1.26563	3.13757	0.581291	3.13757	0.125063	3.13757		-0.385631	-3.37375	NaN						2.46939	3.40816	3.16691
															2.02201	3.13357	2.01001	3.13357	1.26563	3.13357	0.581291	3.13357	0.125063	3.13357		-0.385631	-3.34866	NaN						2.46939	3.60204	3.05195
															2.02201	3.12956	2.01001	3.12956	1.26563	3.12956	0.581291	3.12956	0.125063	3.12956		-0.385631	-3.32358	NaN						2.46939	3.79592	2.9521
															2.02201	3.12556	2.01001	3.12556	1.26563	3.12556	0.581291	3.12556	0.125063	3.12556		-0.385631	-3.29849	NaN						2.46939	3.9898	2.86458
															2.02201	3.12156	2.01001	3.12156	1.26563	3.12156	0.581291	3.12156	0.125063	3.12156		-0.385631	-3.27341	NaN						2.46939	4.18367	2.78728
															2.02201	3.11756	2.01601	3.11756	1.26563	3.11756	0.581291	3.11756	0.125063	3.11756		-0.385631	-3.24833	NaN						2.46939	4.37755	2.71853
															2.02201	3.11356	2.01601	3.11356	1.26563	3.11356	0.587294	3.11356	0.131066	3.11356		-0.385631	-3.22324	NaN						2.46939	4.57143	2.657
															2.02201	3.10955	2.01601	3.10955	1.26563	3.10955	0.587294	3.10955	0.131066	3.10955		-0.385631	-3.19816	NaN						2.46939	4.76531	2.60162
															2.02201	3.10555	2.01601	3.10555	1.26563	3.10555	0.587294	3.10555	0.131066	3.10555		-0.385631	-3.17308	NaN						2.46939	4.95918	2.55152
															2.02201	3.10155	2.01601	3.10155	1.26563	3.10155	0.587294	3.10155	0.131066	3.10155		-0.385631	-3.14799	NaN						2.46939	5.15306	2.50599
															2.02201	3.09755	2.01601	3.09755	1.26563	3.09755	0.587294	3.09755	0.131066	3.09755		-0.385631	-3.12291	NaN						2.46939	5.34694	2.46444
															2.02201	3.09355	2.01601	3.09355	1.26563	3.09355	0.587294	3.09355	0.131066	3.09355		-0.385631	-3.09783	NaN						2.46939	5.54082	2.42638
															2.02201	3.08954	2.01601	3.08954	1.26563	3.08954	0.587294	3.08954	0.131066	3.08954		-0.385631	-3.07274	NaN						2.46939	5.73469	2.39138
															2.02201	3.08554	2.01601	3.08554	1.26563	3.08554	0.587294	3.08554	0.131066	3.08554		-0.385631	-3.04766	NaN						2.46939	5.92857	2.35909
															2.02201	3.08154	2.01601	3.08154	1.26563	3.08154	0.587294	3.08154	0.131066	3.08154		-0.385631	-3.02258	-0.326953						2.46939	6.12245	2.32921
															2.02201	3.07754	2.01601	3.07754	1.26563	3.07754	0.587294	3.07754	0.131066	3.07754		-0.385631	-2.99749	-0.312977						2.46939	6.31633	2.30149
															2.02201	3.07354	2.01601	3.07354	1.26563	3.07354	0.587294	3.07354	0.131066	3.07354		-0.385631	-2.97241	-0.302876						2.46939	6.5102	2.27571
															2.02201	3.06953	2.01601	3.06953	1.26563	3.06953	0.587294	3.06953	0.131066	3.06953		-0.385631	-2.94732	-0.29441						2.46939	6.70408	2.25165
															2.02201	3.06553	2.01601	3.06553	1.26563	3.06553	0.587294	3.06553	0.131066	3.06553		-0.385631	-2.92224	-0.286911						2.46939	6.89796	2.22917
															2.02201	3.06153	2.01601	3.06153	1.26563	3.06153	0.587294	3.06153	0.131066	3.06153		-0.385631	-2.89716	-0.280071						2.46939	7.09184	2.20811
															2.02201	3.05753	2.01601	3.05753	1.27164	3.05753	0.587294	3.05753	0.131066	3.05753		-0.385631	-2.87207	-0.273716						2.46939	7.28571	2.18834
															2.02201	3.05353	2.01601	3.05353	1.27164	3.05353	0.587294	3.05353	0.131066	3.05353		-0.385631	-2.84699	-0.267738						2.46939	7.47959	2.16975
															2.02201	3.04952	2.01601	3.04952	1.27164	3.04952	0.587294	3.04952	0.131066	3.04952		-0.385631	-2.82191	-0.262065						2.46939	7.67347	2.15223
															2.02201	3.04552	2.01601	3.04552	1.27164	3.04552	0.587294	3.04552	0.131066	3.04552		-0.385631	-2.79682	-0.256643						2.46939	7.86735	2.1357
															2.02201	3.04152	2.01601	3.04152	1.27164	3.04152	0.587294	3.04152	0.131066	3.04152		-0.385631	-2.77174	-0.251435						2.46939	8.06122	2.12007
															2.02201	3.03752	2.01601	3.03752	1.27164	3.03752	0.587294	3.03752	0.131066	3.03752		-0.385631	-2.74666	-0.246409						2.46939	8.2551	2.10528
															2.02201	3.03352	2.01601	3.03352	1.27164	3.03352	0.587294	3.03352	0.131066	3.03352		-0.385631	-2.72157	-0.241544						2.46939	8.44898	2.09125
															2.02201	3.02951	2.01601	3.02951	1.27164	3.02951	0.587294	3.02951	0.131066	3.02951		-0.385631	-2.69649	-0.23682						2.46939	8.64286	2.07794
															2.02201	3.02551	2.01601	3.02551	1.27164	3.02551	0.587294	3.02551	0.131066	3.02551		-0.385631	-2.6714	-0.232221						2.46939	8.83673	2.06528
															2.02201	3.02151	2.01601	3.02151	1.27164	3.02151	0.587294	3.02151	0.131066	3.02151		-0.385631	-2.64632	-0.227735						2.46939	9.03061	2.05324
															2.02201	3.01751	2.01601	3.01751	1.27164	3.01751	0.587294	3.01751	0.131066	3.01751		-0.385631	-2.62124	-0.223351						2.46939	9.22449	2.04176
															2.02201	3.01351	2.01601	3.01351	1.27164	3.01351	0.587294	3.01351	0.131066	3.01351		-0.385631	-2.59615	-0.219059						2.46939	9.41837	2.03081
															2.02201	3.0095	2.01601	3.0095	1.27164	3.0095	0.587294	3.0095	0.131066	3.0095		-0.385631	-2.57107	-0.214852						2.46939	9.61224	2.02035
															2.02201	3.0055	2.01601	3.0055	1.27164	3.0055	0.587294	3.0055	0.131066	3.0055		-0.385631	-2.54599	-0.210723						2.46939	9.80612	2.01036
															2.02201	3.0015	2.01601	3.0015	1.27164	3.0015	0.587294	3.0015	0.131066	3.0015		-0.385631	-2.5209	-0.206666						2.46939	10	2.00079
															2.02201	2.9975	2.01601	2.9975	1.27164	2.9975	0.587294	2.9975	0.131066	2.9975		-0.385631	-2.49582	-0.202675						2.53061	0.5	NaN
															2.02201	2.9935	2.01601	2.9935	1.27164	2.9935	0.587294	2.9935	0.131066	2.9935		-0.385631	-2.47074	-0.198745						2.53061	0.693878	NaN
															2.02201	2.98949	2.01601	2.98949	1.27164	2.98949	0.587294	2.98949	0.131066	2.98949		-0.385631	-2.44565	-0.194873						2.53061	0.887755	NaN
															2.02201	2.98549	2.01601	2.98549	1.27164	2.98549	0.593297	2.98549	0.131066	2.98549		-0.385631	-2.42057	-0.191055						2.53061	1.08163	NaN
															2.02201	2.98149	2.01601	2.98149	1.27164	2.98149	0.593297	2.98149	0.131066	2.98149		-0.385631	-2.39548	-0.187288						2.53061	1.27551	NaN
															2.02201	2.97749	2.01601	2.97749	1.27164	2.97749	0.593297	2.97749	0.137069	2.97749		-0.385631	-2.3704	-0.183567						2.53061	1.46939	NaN
															2.02201	2.97349	2.01601	2.97349	1.27164	2.97349	0.593297	2.97349	0.137069	2.97349		-0.385631	-2.34532	-0.179891						2.53061	1.66327	6.89038
															2.02201	2.96948	2.01601	2.96948	1.27164	2.96948	0.593297	2.96948	0.137069	2.96948		-0.385631	-2.32023	-0.176257						2.53061	1.85714	5.9889
															2.02201	2.96548	2.01601	2.96548	1.27164	2.96548	0.593297	2.96548	0.137069	2.96548		-0.385631	-2.29515	-0.172662						2.53061	2.05102	5.35602
															2.02201	2.96148	2.01601	2.96148	1.27164	2.96148	0.593297	2.96148	0.137069	2.96148		-0.385631	-2.27007	-0.169105						2.53061	2.2449	4.88623
															2.02201	2.95748	2.01601	2.95748	1.27164	2.95748	0.593297	2.95748	0.137069	2.95748		-0.385631	-2.24498	-0.165584						2.53061	2.43878	4.52382
															2.02201	2.95348	2.01601	2.95348	1.27164	2.95348	0.593297	2.95348	0.137069	2.95348		-0.385631	-2.2199	-0.162096						2.53061	2.63265	4.23599
															2.02201	2.94947	2.01601	2.94947	1.27164	2.94947	0.593297	2.94947	0.137069	2.94947		-0.385631	-2.19482	-0.15864						2.53061	2.82653	4.00209
															2.02201	2.94547	2.01601	2.94547	1.27164	2.94547	0.593297	2.94547	0.137069	2.94547		-0.385631	-2.16973	-0.155214						2.53061	3.02041	3.80842
															2.02201	2.94147	2.01601	2.94147	1.27164	2.94147	0.593297	2.94147	0.137069	2.94147		-0.385631	-2.14465	-0.151817						2.53061	3.21429	3.64554
															2.02201	2.93747	2.01601	2.93747	1.27164	2.93747	0.593297	2.93747	0.137069	2.93747		-0.385631	-2.11957	-0.148447						2.53061	3.40816	3.50674
															2.02201	2.93347	2.01601	2.93347	1.27164	2.93347	0.593297	2.93347	0.137069	2.93347		-0.385631	-2.09448	-0.145104						2.53061	3.60204	3.3871
															2.02201	2.92946	2.01601	2.92946	1.27764	2.92946	0.593297	2.92946	0.137069	2.92946		-0.385631	-2.0694	-0.141785						2.53061	3.79592	3.28296
															2.02201	2.92546	2.01601	2.92546	1.27764	2.92546	0.593297	2.92546	0.137069	2.92546		-0.385631	-2.04431	-0.138491						2.53061	3.9898	3.19152
															2.02201	2.92146	2.01601	2.92146	1.27764	2.92146	0.593297	2.92146	0.137069	2.92146		-0.385631	-2.01923	-0.135219						2.53061	4.18367	3.11062
															2.02201	2.91746	2.01601	2.91746	1.27764	2.91746	0.593297	2.91746	0.137069	2.91746		-0.385631	-1.99415	-0.131969						2.53061	4.37755	3.03855
															2.02201	2.91346	2.01601	2.91346	1.27764	2.91346	0.593297	2.91346	0.137069	2.91346		-0.385631	-1.96906	-0.12874						2.53061	4.57143	2.97396
															2.02201	2.90945	2.01601	2.90945	1.27764	2.90945	0.593297	2.90945	0.137069	2.90945		-0.385631	-1.94398	-0.12553						2.53061	4.76531	2.91575
															2.02201	2.90545	2.01601	2.90545	1.27764	2.90545	0.593297	2.90545	0.137069	2.90545		-0.385631	-1.9189	-0.12234						2.53061	4.95918	2.86302
															2.02201	2.90145	2.01601	2.90145	1.27764	2.90145	0.593297	2.90145	0.137069	2.90145		-0.385631	-1.89381	-0.119168						2.53061	5.15306	2.81506
															2.02201	2.89745	2.02201	2.89745	1.27764	2.89745	0.593297	2.89745	0.137069	2.89745		-0.385631	-1.86873	-0.116013						2.53061	5.34694	2.77123
															2.02201	2.89345	2.02201	2.89345	1.27764	2.89345	0.593297	2.89345	0.137069	2.89345		-0.385631	-1.84365	-0.112874						2.53061	5.54082	2.73104
															2.02201	2.88944	2.02201	2.88944	1.27764	2.88944	0.593297	2.88944	0.137069	2.88944		-0.385631	-1.81856	-0.109752						2.53061	5.73469	2.69406
															2.02201	2.88544	2.02201	2.88544	1.27764	2.88544	0.593297	2.88544	0.137069	2.88544		-0.385631	-1.79348	-0.106645						2.53061	5.92857	2.65991
															2.02201	2.88144	2.02201	2.88144	1.27764	2.88144	0.593297	2.88144	0.137069	2.88144		-0.385631	-1.76839	-0.103553						2.53061	6.12245	2.62828
															2.02201	2.87744	2.02201	2.87744	1.27764	2.87744	0.593297	2.87744	0.137069	2.87744		-0.385631	-1.74331	-0.100474						2.53061	6.31633	2.59892
															2.02201	2.87344	2.02201	2.87344	1.27764	2.87344	0.593297	2.87344	0.137069	2.87344		-0.385631	-1.71823	-0.0974089						2.53061	6.5102	2.57158
															2.02201	2.86943	2.02201	2.86943	1.27764	2.86943	0.593297	2.86943	0.137069	2.86943		-0.385631	-1.69314	-0.0943565						2.53061	6.70408	2.54606
															2.02201	2.86543	2.02201	2.86543	1.27764	2.86543	0.5993	2.86543	0.137069	2.86543		-0.385631	-1.66806	-0.0913163						2.53061	6.89796	2.5222
															2.02201	2.86143	2.02201	2.86143	1.27764	2.86143	0.5993	2.86143	0.137069	2.86143		-0.385631	-1.64298	-0.0882878						2.53061	7.09184	2.49983
															2.02201	2.85743	2.02201	2.85743	1.27764	2.85743	0.5993	2.85743	0.143072	2.85743		-0.385631	-1.61789	-0.0852705						2.53061	7.28571	2.47881
															2.02201	2.85343	2.02201	2.85343	1.27764	2.85343	0.5993	2.85343	0.143072	2.85343		-0.385631	-1.59281	-0.0822637						2.53061	7.47959	2.45904
															2.02201	2.84942	2.02201	2.84942	1.27764	2.84942	0.5993	2.84942	0.143072	2.84942		-0.385631	-1.56773	-0.0792671						2.53061	7.67347	2.4404
															2.02201	2.84542	2.02201	2.84542	1.27764	2.84542	0.5993	2.84542	0.143072	2.84542		-0.385631	-1.54264	-0.0762802						2.53061	7.86735	2.4228
															2.02201	2.84142	2.02201	2.84142	1.27764	2.84142	0.5993	2.84142	0.143072	2.84142		-0.385631	-1.51756	-0.0733025						2.53061	8.06122	2.40616
															2.02201	2.83742	2.02201	2.83742	1.27764	2.83742	0.5993	2.83742	0.143072	2.83742		-0.385631	-1.49247	-0.0703336						2.53061	8.2551	2.3904
															2.02201	2.83342	2.02201	2.83342	1.27764	2.83342	0.5993	2.83342	0.143072	2.83342		-0.385631	-1.46739	-0.0673729						2.53061	8.44898	2.37545
															2.02201	2.82941	2.02201	2.82941	1.27764	2.82941	0.5993	2.82941	0.143072	2.82941		-0.385631	-1.44231	-0.0644202						2.53061	8.64286	2.36125
															2.02201	2.82541	2.02201	2.82541	1.27764	2.82541	0.5993	2.82541	0.143072	2.82541		-0.385631	-1.41722	-0.061475						2.53061	8.83673	2.34774
															2.02201	2.82141	2.02201	2.82141	1.27764	2.82141	0.5993	2.82141	0.143072	2.82141		-0.385631	-1.39214	-0.0585368						2.53061	9.03061	2.33489
															2.02201	2.81741	2.02201	2.81741	1.27764	2.81741	0.5993	2.81741	0.143072	2.81741		-0.385631	-1.36706	-0.0556052						2.53061	9.22449	2.32263
															2.02201	2.81341	2.02201	2.81341	1.28364	2.81341	0.5993	2.81341	0.143072	2.81341		-0.385631	-1.34197	-0.05268						2.53061	9.41837	2.31094
															2.02201	2.8094	2.02201	2.8094	1.28364	2.8094	0.5993	2.8094	0.143072	2.8094		-0.385631	-1.31689	-0.0497607						2.53061	9.61224	2.29977
															2.02201	2.8054	2.02201	2.8054	1.28364	2.8054	0.5993	2.8054	0.143072	2.8054		-0.385631	-1.29181	-0.0468468						2.53061	9.80612	2.28908
															2.02201	2.8014	2.02201	2.8014	1.28364	2.8014	0.5993	2.8014	0.143072	2.8014		-0.385631	-1.26672	-0.0439381						2.53061	10	2.27886
															2.02201	2.7974	2.02201	2.7974	1.28364	2.7974	0.5993	2.7974	0.143072	2.7974		-0.385631	-1.24164	-0.0410342						2.59184	0.5	NaN
															2.02201	2.7934	2.02201	2.7934	1.28364	2.7934	0.5993	2.7934	0.143072	2.7934		-0.385631	-1.21656	-0.0381348						2.59184	0.693878	NaN
															2.02201	2.78939	2.02201	2.78939	1.28364	2.78939	0.5993	2.78939	0.143072	2.78939		-0.385631	-1.19147	-0.0352394						2.59184	0.887755	NaN
															2.02201	2.78539	2.02201	2.78539	1.28364	2.78539	0.5993	2.78539	0.143072	2.78539		-0.385631	-1.16639	-0.0323477						2.59184	1.08163	NaN
															2.02201	2.78139	2.02201	2.78139	1.28364	2.78139	0.5993	2.78139	0.143072	2.78139		-0.385631	-1.1413	-0.0294593						2.59184	1.27551	NaN
															2.02201	2.77739	2.02201	2.77739	1.28364	2.77739	0.5993	2.77739	0.143072	2.77739		-0.385631	-1.11622	-0.026574						2.59184	1.46939	NaN
															2.02201	2.77339	2.02201	2.77339	1.28364	2.77339	0.5993	2.77339	0.143072	2.77339		-0.385631	-1.09114	-0.0236914						2.59184	1.66327	7.30555
															2.02201	2.76938	2.02201	2.76938	1.28364	2.76938	0.5993	2.76938	0.143072	2.76938		-0.385631	-1.06605	-0.0208111						2.59184	1.85714	6.40318
															2.02201	2.76538	2.02201	2.76538	1.28364	2.76538	0.5993	2.76538	0.143072	2.76538		-0.385631	-1.04097	-0.0179329						2.59184	2.05102	5.76423
															2.02201	2.76138	2.02201	2.76138	1.28364	2.76138	0.5993	2.76138	0.143072	2.76138		-0.385631	-1.01589	-0.0150563						2.59184	2.2449	5.28697
															2.02201	2.75738	2.02201	2.75738	1.28364	2.75738	0.605303	2.75738	0.143072	2.75738		-0.385631	-0.990803	-0.012181						2.59184	2.43878	4.91696
															2.02201	2.75338	2.02201	2.75338	1.28364	2.75338	0.605303	2.75338	0.143072	2.75338		-0.385631	-0.965719	-0.00930678						2.59184	2.63265	4.6219
															2.02201	2.74937	2.02201	2.74937	1.28364	2.74937	0.605303	2.74937	0.143072	2.74937		-0.385631	-0.940635	-0.0064332						2.59184	2.82653	4.38128
															2.02201	2.74537	2.02201	2.74537	1.28364	2.74537	0.605303	2.74537	0.149075	2.74537		-0.385631	-0.915552	-0.00355996						2.59184	3.02041	4.18146
															2.02201	2.74137	2.02201	2.74137	1.28364	2.74137	0.605303	2.74137	0.149075	2.74137		-0.385631	-0.890468	-0.000686725						2.59184	3.21429	4.01296
															2.02201	2.73737	2.02201	2.73737	1.28364	2.73737	0.605303	2.73737	0.149075	2.73737		-0.385631	-0.865385	0.00218684						2.59184	3.40816	3.86904
															2.02201	2.73337	2.02201	2.73337	1.28364	2.73337	0.605303	2.73337	0.149075	2.73337		-0.385631	-0.840301	0.00506108						2.59184	3.60204	3.74473
															2.02201	2.72936	2.02201	2.72936	1.28364	2.72936	0.605303	2.72936	0.149075	2.72936		-0.385631	-0.815217	0.00793632						2.59184	3.79592	3.63633
															2.02201	2.72536	2.02201	2.72536	1.28364	2.72536	0.605303	2.72536	0.149075	2.72536		-0.385631	-0.790134	0.0108129						2.59184	3.9898	3.54098
															2.02201	2.72136	2.02201	2.72136	1.28364	2.72136	0.605303	2.72136	0.149075	2.72136		-0.385631	-0.76505	0.0136912						2.59184	4.18367	3.4565
															2.02201	2.71736	2.02201	2.71736	1.28364	2.71736	0.605303	2.71736	0.149075	2.71736		-0.385631	-0.739967	0.0165715						2.59184	4.37755	3.38113
															2.02201	2.71336	2.02201	2.71336	1.28364	2.71336	0.605303	2.71336	0.149075	2.71336		-0.385631	-0.714883	0.0194542						2.59184	4.57143	3.3135
															2.02201	2.70935	2.02801	2.70935	1.28364	2.70935	0.605303	2.70935	0.149075	2.70935		-0.385631	-0.689799	0.0223396						2.59184	4.76531	3.25247
															2.02201	2.70535	2.02801	2.70535	1.28964	2.70535	0.605303	2.70535	0.149075	2.70535		-0.385631	-0.664716	0.0252281						2.59184	4.95918	3.19714
															2.02201	2.70135	2.02801	2.70135	1.28964	2.70135	0.605303	2.70135	0.149075	2.70135		-0.385631	-0.639632	0.0281201						2.59184	5.15306	3.14674
															2.02201	2.69735	2.02801	2.69735	1.28964	2.69735	0.605303	2.69735	0.149075	2.69735		-0.385631	-0.614548	0.031016						2.59184	5.34694	3.10066
															2.02201	2.69335	2.02801	2.69335	1.28964	2.69335	0.605303	2.69335	0.149075	2.69335		-0.385631	-0.589465	0.033916						2.59184	5.54082	3.05836
															2.02201	2.68934	2.02801	2.68934	1.28964	2.68934	0.605303	2.68934	0.149075	2.68934		-0.385631	-0.564381	0.0368206						2.59184	5.73469	3.0194
															2.02201	2.68534	2.02801	2.68534	1.28964	2.68534	0.605303	2.68534	0.149075	2.68534		-0.385631	-0.539298	0.0397302						2.59184	5.92857	2.9834
															2.02201	2.68134	2.02801	2.68134	1.28964	2.68134	0.605303	2.68134	0.149075	2.68134		-0.385631	-0.514214	0.0426452						2.59184	6.12245	2.95004
															2.02201	2.67734	2.02801	2.67734	1.28964	2.67734	0.605303	2.67734	0.149075	2.67734		-0.385631	-0.48913	0.0455659						2.59184	6.31633	2.91904
															2.02201	2.67334	2.02801	2.67334	1.28964	2.67334	0.605303	2.67334	0.149075	2.67334		-0.385631	-0.464047	0.0484929						2.59184	6.5102	2.89016
															2.02201	2.66933	2.02801	2.66933	1.28964	2.66933	0.605303	2.66933	0.149075	2.66933		-0.385631	-0.438963	0.0514264						2.59184	6.70408	2.86319
															2.02201	2.66533	2.02801	2.66533	1.28964	2.66533	0.605303	2.66533	0.149075	2.66533		-0.385631	-0.41388	0.0543671						2.59184	6.89796	2.83795
															2.02201	2.66133	2.02801	2.66133	1.28964	2.66133	0.605303	2.66133	0.149075	2.66133		-0.385631	-0.388796	0.0573152						2.59184	7.09184	2.81428
															2.02201	2.65733	2.02801	2.65733	1.28964	2.65733	0.611306	2.65733	0.149075	2.65733		-0.385631	-0.363712	0.0602713						2.59184	7.28571	2.79203
															2.02201	2.65333	2.02801	2.65333	1.28964	2.65333	0.611306	2.65333	0.149075	2.65333		-0.385631	-0.338629	0.0632359						2.59184	7.47959	2.77109
															2.02201	2.64932	2.02801	2.64932	1.28964	2.64932	0.611306	2.64932	0.149075	2.64932		-0.385631	-0.313545	0.0662094						2.59184	7.67347	2.75133
															2.02201	2.64532	2.02801	2.64532	1.28964	2.64532	0.611306	2.64532	0.149075	2.64532		-0.385631	-0.288462	0.0691924						2.59184	7.86735	2.73268
															2.02201	2.64132	2.02801	2.64132	1.28964	2.64132	0.611306	2.64132	0.155078	2.64132		-0.385631	-0.263378	0.0721853						2.59184	8.06122	2.71502
															2.02201	2.63732	2.02801	2.63732	1.28964	2.63732	0.611306	2.63732	0.155078	2.63732		-0.385631	-0.238294	0.0751888						2.59184	8.2551	2.6983
															2.02201	2.63332	2.02801	2.63332	1.28964	2.63332	0.611306	2.63332	0.155078	2.63332		-0.385631	-0.213211	0.0782033						2.59184	8.44898	2.68242
															2.02201	2.62931	2.02801	2.62931	1.28964	2.62931	0.611306	2.62931	0.155078	2.62931		-0.385631	-0.188127	0.0812295						2.59184	8.64286	2.66735
															2.02201	2.62531	2.02801	2.62531	1.28964	2.62531	0.611306	2.62531	0.155078	2.62531		-0.385631	-0.163043	0.0842679						2.59184	8.83673	2.653
															2.02201	2.62131	2.02801	2.62131	1.28964	2.62131	0.611306	2.62131	0.155078	2.62131		-0.385631	-0.13796	0.0873193						2.59184	9.03061	2.63934
															2.02201	2.61731	2.02801	2.61731	1.28964	2.61731	0.611306	2.61731	0.155078	2.61731		-0.385631	-0.112876	0.0903842						2.59184	9.22449	2.62631
															2.02201	2.61331	2.02801	2.61331	1.28964	2.61331	0.611306	2.61331	0.155078	2.61331		-0.385631	-0.0877926	0.0934634						2.59184	9.41837	2.61387
															2.02201	2.6093	2.02801	2.6093	1.28964	2.6093	0.611306	2.6093	0.155078	2.6093		-0.385631	-0.062709	0.0965576						2.59184	9.61224	2.60199
															2.02201	2.6053	2.02801	2.6053	1.29565	2.6053	0.611306	2.6053	0.155078	2.6053		-0.385631	-0.0376254	0.0996675						2.59184	9.80612	2.59062
															2.02201	2.6013	2.02801	2.6013	1.29565	2.6013	0.611306	2.6013	0.155078	2.6013		-0.385631	-0.0125418	0.102794						2.59184	10	2.57974
															2.02201	2.5973	2.02801	2.5973	1.29565	2.5973	0.611306	2.5973	0.155078	2.5973		-0.385631	0.0125418	0.105938						2.65306	0.5	NaN
															2.02201	2.5933	2.02801	2.5933	1.29565	2.5933	0.611306	2.5933	0.155078	2.5933		-0.385631	0.0376254	0.1091						2.65306	0.693878	NaN
															2.02201	2.58929	2.02801	2.58929	1.29565	2.58929	0.611306	2.58929	0.155078	2.58929		-0.385631	0.062709	0.112281						2.65306	0.887755	NaN
															2.02201	2.58529	2.02801	2.58529	1.29565	2.58529	0.611306	2.58529	0.155078	2.58529		-0.385631	0.0877926	0.115483						2.65306	1.08163	NaN
															2.02201	2.58129	2.02801	2.58129	1.29565	2.58129	0.611306	2.58129	0.155078	2.58129		-0.385631	0.112876	0.118705						2.65306	1.27551	NaN
															2.02201	2.57729	2.02801	2.57729	1.29565	2.57729	0.611306	2.57729	0.155078	2.57729		-0.385631	0.13796	0.12195						2.65306	1.46939	NaN
															2.02201	2.57329	2.02801	2.57329	1.29565	2.57329	0.611306	2.57329	0.155078	2.57329		-0.385631	0.163043	0.125219						2.65306	1.66327	7.74615
															2.02201	2.56928	2.02801	2.56928	1.29565	2.56928	0.611306	2.56928	0.155078	2.56928		-0.385631	0.188127	0.128512						2.65306	1.85714	6.84154
															2.02201	2.56528	2.02801	2.56528	1.29565	2.56528	0.617309	2.56528	0.155078	2.56528		-0.385631	0.213211	0.131831						2.65306	2.05102	6.196
															2.02201	2.56128	2.02801	2.56128	1.29565	2.56128	0.617309	2.56128	0.155078	2.56128		-0.385631	0.238294	0.135178						2.65306	2.2449	5.71104
															2.02201	2.55728	2.02801	2.55728	1.29565	2.55728	0.617309	2.55728	0.155078	2.55728		-0.385631	0.263378	0.138554						2.65306	2.43878	5.33334
															2.02201	2.55328	2.02801	2.55328	1.29565	2.55328	0.617309	2.55328	0.155078	2.55328		-0.385631	0.288462	0.14196						2.65306	2.63265	5.03101
															2.02201	2.54927	2.02801	2.54927	1.29565	2.54927	0.617309	2.54927	0.155078	2.54927		-0.385631	0.313545	0.1454						2.65306	2.82653	4.78368
															2.02201	2.54527	2.02801	2.54527	1.29565	2.54527	0.617309	2.54527	0.161081	2.54527		-0.385631	0.338629	0.148873						2.65306	3.02041	4.57771
															2.02201	2.54127	2.03402	2.54127	1.29565	2.54127	0.617309	2.54127	0.161081	2.54127		-0.385631	0.363712	0.152383						2.65306	3.21429	4.40362
															2.02201	2.53727	2.03402	2.53727	1.29565	2.53727	0.617309	2.53727	0.161081	2.53727		-0.385631	0.388796	0.155932						2.65306	3.40816	4.2546
															2.02201	2.53327	2.03402	2.53327	1.29565	2.53327	0.617309	2.53327	0.161081	2.53327		-0.385631	0.41388	0.159523						2.65306	3.60204	4.12565
															2.02201	2.52926	2.03402	2.52926	1.29565	2.52926	0.617309	2.52926	0.161081	2.52926		-0.385631	0.438963	0.163157						2.65306	3.79592	4.01301
															2.02201	2.52526	2.03402	2.52526	1.29565	2.52526	0.617309	2.52526	0.161081	2.52526		-0.385631	0.464047	0.166839						2.65306	3.9898	3.91378
															2.02201	2.52126	2.03402	2.52126	1.29565	2.52126	0.617309	2.52126	0.161081	2.52126		-0.385631	0.48913	0.17057						2.65306	4.18367	3.82573
															2.02201	2.51726	2.03402	2.51726	1.29565	2.51726	0.617309	2.51726	0.161081	2.51726		-0.385631	0.514214	0.174357						2.65306	4.37755	3.74709
															2.02201	2.51326	2.03402	2.51326	1.30165	2.51326	0.617309	2.51326	0.161081	2.51326		-0.385631	0.539298	0.178201						2.65306	4.57143	3.67643
															2.02201	2.50925	2.03402	2.50925	1.30165	2.50925	0.617309	2.50925	0.161081	2.50925		-0.385631	0.564381	0.182108						2.65306	4.76531	3.61261
															2.02201	2.50525	2.03402	2.50525	1.30165	2.50525	0.617309	2.50525	0.161081	2.50525		-0.385631	0.589465	0.186084						2.65306	4.95918	3.55468
															2.02201	2.50125	2.03402	2.50125	1.30165	2.50125	0.617309	2.50125	0.161081	2.50125		-0.385631	0.614548	0.190134						2.65306	5.15306	3.50188
															2.02201	2.49725	2.03402	2.49725	1.30165	2.49725	0.617309	2.49725	0.161081	2.49725		-0.385631	0.639632	0.194265						2.65306	5.34694	3.45355
															2.02201	2.49325	2.03402	2.49325	1.30165	2.49325	0.617309	2.49325	0.161081	2.49325		-0.385631	0.664716	0.198484						2.65306	5.54082	3.40915
															2.02201	2.48924	2.03402	2.48924	1.30165	2.48924	0.617309	2.48924	0.161081	2.48924		-0.385631	0.689799	0.202802						2.65306	5.73469	3.36823
															2.02201	2.48524	2.03402	2.48524	1.30165	2.48524	0.617309	2.48524	0.161081	2.48524		-0.385631	0.714883	0.207229						2.65306	5.92857	3.3304
															2.02201	2.48124	2.03402	2.48124	1.30165	2.48124	0.617309	2.48124	0.161081	2.48124		-0.385631	0.739967	0.211777						2.65306	6.12245	3.29531
															2.02201	2.47724	2.03402	2.47724	1.30165	2.47724	0.623312	2.47724	0.161081	2.47724		-0.385631	0.76505	0.216463						2.65306	6.31633	3.26268
															2.02201	2.47324	2.03402	2.47324	1.30165	2.47324	0.623312	2.47324	0.161081	2.47324		-0.385631	0.790134	0.221305						2.65306	6.5102	3.23227
															2.02201	2.46923	2.03402	2.46923	1.30165	2.46923	0.623312	2.46923	0.161081	2.46923		-0.385631	0.815217	0.226328						2.65306	6.70408	3.20386
															2.02201	2.46523	2.03402	2.46523	1.30165	2.46523	0.623312	2.46523	0.161081	2.46523		-0.385631	0.840301	0.23156						2.65306	6.89796	3.17725
															2.02201	2.46123	2.03402	2.46123	1.30165	2.46123	0.623312	2.46123	0.161081	2.46123		-0.385631	0.865385	0.237043						2.65306	7.09184	3.15228
															2.02201	2.45723	2.03402	2.45723	1.30165	2.45723	0.623312	2.45723	0.167084	2.45723		-0.385631	0.890468	0.24283						2.65306	7.28571	3.12881
															2.02201	2.45323	2.03402	2.45323	1.30165	2.45323	0.623312	2.45323	0.167084	2.45323		-0.385631	0.915552	0.248996						2.65306	7.47959	3.1067
															2.02201	2.44922	2.03402	2.44922	1.30165	2.44922	0.623312	2.44922	0.167084	2.44922		-0.385631	0.940635	0.255655						2.65306	7.67347	3.08584
															2.02201	2.44522	2.03402	2.44522	1.30165	2.44522	0.623312	2.44522	0.167084	2.44522		-0.385631	0.965719	0.262991						2.65306	7.86735	3.06613
															2.02201	2.44122	2.03402	2.44122	1.30165	2.44122	0.623312	2.44122	0.167084	2.44122		-0.385631	0.990803	0.271342						2.65306	8.06122	3.04747
															2.02201	2.43722	2.03402	2.43722	1.30165	2.43722	0.623312	2.43722	0.167084	2.43722		-0.385631	1.01589	NaN						2.65306	8.2551	3.02979
															2.02201	2.43322	2.03402	2.43322	1.30165	2.43322	0.623312	2.43322	0.167084	2.43322		-0.385631	1.04097	NaN						2.65306	8.44898	3.013
															2.02201	2.42921	2.03402	2.42921	1.30765	2.42921	0.623312	2.42921	0.167084	2.42921		-0.385631	1.06605	NaN						2.65306	8.64286	2.99705
															2.02201	2.42521	2.03402	2.42521	1.30765	2.42521	0.623312	2.42521	0.167084	2.42521		-0.385631	1.09114	NaN						2.65306	8.83673	2.98187
															2.02201	2.42121	2.03402	2.42121	1.30765	2.42121	0.623312	2.42121	0.167084	2.42121		-0.385631	1.11622	NaN						2.65306	9.03061	2.9674
															2.02201	2.41721	2.03402	2.41721	1.30765	2.41721	0.623312	2.41721	0.167084	2.41721		-0.385631	1.1413	NaN						2.65306	9.22449	2.95361
															2.02201	2.41321	2.03402	2.41321	1.30765	2.41321	0.623312	2.41321	0.167084	2.41321		-0.385631	1.16639	NaN						2.65306	9.41837	2.94043
															2.02201	2.4092	2.03402	2.4092	1.30765	2.4092	0.623312	2.4092	0.167084	2.4092		-0.385631	1.19147	NaN						2.65306	9.61224	2.92784
															2.02201	2.4052	2.03402	2.4052	1.30765	2.4052	0.623312	2.4052	0.167084	2.4052		-0.385631	1.21656	NaN						2.65306	9.80612	2.91579
															2.02201	2.4012	2.03402	2.4012	1.30765	2.4012	0.623312	2.4012	0.167084	2.4012		-0.385631	1.24164	NaN						2.65306	10	2.90426
															2.02201	2.3972	2.03402	2.3972	1.30765	2.3972	0.629315	2.3972	0.167084	2.3972		-0.385631	1.26672	NaN						2.71429	0.5	NaN
															2.02201	2.3932	2.04002	2.3932	1.30765	2.3932	0.629315	2.3932	0.167084	2.3932		-0.385631	1.29181	NaN						2.71429	0.693878	NaN
															2.02201	2.38919	2.04002	2.38919	1.30765	2.38919	0.629315	2.38919	0.167084	2.38919		-0.385631	1.31689	NaN						2.71429	0.887755	NaN
															2.02201	2.38519	2.04002	2.38519	1.30765	2.38519	0.629315	2.38519	0.167084	2.38519		-0.385631	1.34197	NaN						2.71429	1.08163	NaN
															2.02201	2.38119	2.04002	2.38119	1.30765	2.38119	0.629315	2.38119	0.167084	2.38119		-0.385631	1.36706	NaN						2.71429	1.27551	NaN
															2.02201	2.37719	2.04002	2.37719	1.30765	2.37719	0.629315	2.37719	0.173087	2.37719		-0.385631	1.39214	NaN						2.71429	1.46939	NaN
															2.02201	2.37319	2.04002	2.37319	1.30765	2.37319	0.629315	2.37319	0.173087	2.37319		-0.385631	1.41722	NaN						2.71429	1.66327	8.2118
															2.02201	2.36918	2.04002	2.36918	1.30765	2.36918	0.629315	2.36918	0.173087	2.36918		-0.385631	1.44231	NaN						2.71429	1.85714	7.30406
															2.02201	2.36518	2.04002	2.36518	1.30765	2.36518	0.629315	2.36518	0.173087	2.36518		-0.385631	1.46739	NaN						2.71429	2.05102	6.65161
															2.02201	2.36118	2.04002	2.36118	1.30765	2.36118	0.629315	2.36118	0.173087	2.36118		-0.385631	1.49247	NaN						2.71429	2.2449	6.15885
															2.02201	2.35718	2.04002	2.35718	1.30765	2.35718	0.629315	2.35718	0.173087	2.35718		-0.385631	1.51756	NaN						2.71429	2.43878	5.77344
															2.02201	2.35318	2.04002	2.35318	1.30765	2.35318	0.629315	2.35318	0.173087	2.35318		-0.385631	1.54264	NaN						2.71429	2.63265	5.46387
															2.02201	2.34917	2.04002	2.34917	1.31366	2.34917	0.629315	2.34917	0.173087	2.34917		-0.385631	1.56773	NaN						2.71429	2.82653	5.20987
															2.02201	2.34517	2.04002	2.34517	1.31366	2.34517	0.629315	2.34517	0.173087	2.34517		-0.385631	1.59281	NaN						2.71429	3.02041	4.99781
															2.02201	2.34117	2.04002	2.34117	1.31366	2.34117	0.629315	2.34117	0.173087	2.34117		-0.385631	1.61789	NaN						2.71429	3.21429	4.81817
															2.02201	2.33717	2.04002	2.33717	1.31366	2.33717	0.629315	2.33717	0.173087	2.33717		-0.385631	1.64298	NaN						2.71429	3.40816	4.66411
															2.02201	2.33317	2.04002	2.33317	1.31366	2.33317	0.629315	2.33317	0.173087	2.33317		-0.385631	1.66806	NaN						2.71429	3.60204	4.53055
															2.02201	2.32916	2.04002	2.32916	1.31366	2.32916	0.629315	2.32916	0.173087	2.32916		-0.385631	1.69314	NaN						2.71429	3.79592	4.4137
															2.02201	2.32516	2.04002	2.32516	1.31366	2.32516	0.629315	2.32516	0.173087	2.32516		-0.385631	1.71823	NaN						2.71429	3.9898	4.31063
															2.02201	2.32116	2.04002	2.32116	1.31366	2.32116	0.635318	2.32116	0.173087	2.32116		-0.385631	1.74331	NaN						2.71429	4.18367	4.21905
															2.02201	2.31716	2.04002	2.31716	1.31366	2.31716	0.635318	2.31716	0.173087	2.31716		-0.385631	1.76839	NaN						2.71429	4.37755	4.13716
															2.02201	2.31316	2.04002	2.31316	1.31366	2.31316	0.635318	2.31316	0.173087	2.31316		-0.385631	1.79348	NaN						2.71429	4.57143	4.0635
															2.02201	2.30915	2.04002	2.30915	1.31366	2.30915	0.635318	2.30915	0.173087	2.30915		-0.385631	1.81856	NaN						2.71429	4.76531	3.99691
															2.02201	2.30515	2.04002	2.30515	1.31366	2.30515	0.635318	2.30515	0.173087	2.30515		-0.385631	1.84365	NaN						2.71429	4.95918	3.93641
															2.02201	2.30115	2.04002	2.30115	1.31366	2.30115	0.635318	2.30115	0.173087	2.30115		-0.385631	1.86873	NaN						2.71429	5.15306	3.88122
															2.02201	2.29715	2.04002	2.29715	1.31366	2.29715	0.635318	2.29715	0.17909	2.29715		-0.385631	1.89381	NaN						2.71429	5.34694	3.83066
															2.02201	2.29315	2.04002	2.29315	1.31366	2.29315	0.635318	2.29315	0.17909	2.29315		-0.385631	1.9189	NaN						2.71429	5.54082	3.78419
															2.02201	2.28914	2.04002	2.28914	1.31366	2.28914	0.635318	2.28914	0.17909	2.28914		-0.385631	1.94398	NaN						2.71429	5.73469	3.74132
															2.02201	2.28514	2.04002	2.28514	1.31366	2.28514	0.635318	2.28514	0.17909	2.28514		-0.385631	1.96906	NaN						2.71429	5.92857	3.70166
															2.02201	2.28114	2.04002	2.28114	1.31366	2.28114	0.635318	2.28114	0.17909	2.28114		-0.385631	1.99415	NaN						2.71429	6.12245	3.66486
															2.02201	2.27714	2.04002	2.27714	1.31366	2.27714	0.635318	2.27714	0.17909	2.27714		-0.385631	2.01923	NaN						2.71429	6.31633	3.63062
															2.02201	2.27314	2.04002	2.27314	1.31966	2.27314	0.635318	2.27314	0.17909	2.27314		-0.385631	2.04431	NaN						2.71429	6.5102	3.59869
															2.02201	2.26913	2.04002	2.26913	1.31966	2.26913	0.635318	2.26913	0.17909	2.26913		-0.385631	2.0694	NaN						2.71429	6.70408	3.56884
															2.02201	2.26513	2.04002	2.26513	1.31966	2.26513	0.635318	2.26513	0.17909	2.26513		-0.385631	2.09448	NaN						2.71429	6.89796	3.54088
															2.02201	2.26113	2.04602	2.26113	1.31966	2.26113	0.635318	2.26113	0.17909	2.26113		-0.385631	2.11957	NaN						2.71429	7.09184	3.51462
															2.02201	2.25713	2.04602	2.25713	1.31966	2.25713	0.635318	2.25713	0.17909	2.25713		-0.385631	2.14465	NaN						2.71429	7.28571	3.48993
															2.02201	2.25313	2.04602	2.25313	1.31966	2.25313	0.635318	2.25313	0.17909	2.25313		-0.385631	2.16973	NaN						2.71429	7.47959	3.46667
															2.02201	2.24912	2.04602	2.24912	1.31966	2.24912	0.641321	2.24912	0.17909	2.24912		-0.385631	2.19482	NaN						2.71429	7.67347	3.44471
															2.02201	2.24512	2.04602	2.24512	1.31966	2.24512	0.641321	2.24512	0.17909	2.24512		-0.385631	2.2199	NaN						2.71429	7.86735	3.42395
															2.02201	2.24112	2.04602	2.24112	1.31966	2.24112	0.641321	2.24112	0.17909	2.24112		-0.385631	2.24498	NaN						2.71429	8.06122	3.40429
															2.02201	2.23712	2.04602	2.23712	1.31966	2.23712	0.641321	2.23712	0.17909	2.23712		-0.385631	2.27007	NaN						2.71429	8.2551	3.38566
															2.02201	2.23312	2.04602	2.23312	1.31966	2.23312	0.641321	2.23312	0.17909	2.23312		-0.385631	2.29515	NaN						2.71429	8.44898	3.36796
															2.02201	2.22911	2.04602	2.22911	1.31966	2.22911	0.641321	2.22911	0.17909	2.22911		-0.385631	2.32023	NaN						2.71429	8.64286	3.35114
															2.02201	2.22511	2.04602	2.22511	1.31966	2.22511	0.641321	2.22511	0.185093	2.22511		-0.385631	2.34532	NaN						2.71429	8.83673	3.33513
															2.02201	2.22111	2.04602	2.22111	1.31966	2.22111	0.641321	2.22111	0.185093	2.22111		-0.385631	2.3704	NaN						2.71429	9.03061	3.31987
															2.02201	2.21711	2.04602	2.21711	1.31966	2.21711	0.641321	2.21711	0.185093	2.21711		-0.385631	2.39548	NaN						2.71429	9.22449	3.30531
															2.02201	2.21311	2.04602	2.21311	1.31966	2.21311	0.641321	2.21311	0.185093	2.21311		-0.385631	2.42057	NaN						2.71429	9.41837	3.2914
															2.02201	2.2091	2.04602	2.2091	1.31966	2.2091	0.641321	2.2091	0.185093	2.2091		-0.385631	2.44565	NaN						2.71429	9.61224	3.27811
															2.02201	2.2051	2.04602	2.2051	1.32566	2.2051	0.641321	2.2051	0.185093	2.2051		-0.385631	2.47074	NaN						2.71429	9.80612	3.26538
															2.02201	2.2011	2.04602	2.2011	1.32566	2.2011	0.641321	2.2011	0.185093	2.2011		-0.385631	2.49582	NaN						2.71429	10	3.2532
															2.02201	2.1971	2.04602	2.1971	1.32566	2.1971	0.641321	2.1971	0.185093	2.1971		-0.385631	2.5209	NaN						2.77551	0.5	NaN
															2.02201	2.1931	2.04602	2.1931	1.32566	2.1931	0.641321	2.1931	0.185093	2.1931		-0.385631	2.54599	NaN						2.77551	0.693878	NaN
															2.02201	2.18909	2.04602	2.18909	1.32566	2.18909	0.641321	2.18909	0.185093	2.18909		-0.385631	2.57107	NaN						2.77551	0.887755	NaN
															2.02201	2.18509	2.04602	2.18509	1.32566	2.18509	0.641321	2.18509	0.185093	2.18509		-0.385631	2.59615	NaN						2.77551	1.08163	NaN
															2.02201	2.18109	2.04602	2.18109	1.32566	2.18109	0.647324	2.18109	0.185093	2.18109		-0.385631	2.62124	NaN						2.77551	1.27551	NaN
															2.02201	2.17709	2.04602	2.17709	1.32566	2.17709	0.647324	2.17709	0.185093	2.17709		-0.385631	2.64632	NaN						2.77551	1.46939	NaN
															2.02201	2.17309	2.04602	2.17309	1.32566	2.17309	0.647324	2.17309	0.185093	2.17309		-0.385631	2.6714	NaN						2.77551	1.66327	8.70208
															2.02201	2.16908	2.04602	2.16908	1.32566	2.16908	0.647324	2.16908	0.185093	2.16908		-0.385631	2.69649	NaN						2.77551	1.85714	7.79068
															2.02201	2.16508	2.04602	2.16508	1.32566	2.16508	0.647324	2.16508	0.185093	2.16508		-0.385631	2.72157	NaN						2.77551	2.05102	7.13121
															2.02201	2.16108	2.04602	2.16108	1.32566	2.16108	0.647324	2.16108	0.191096	2.16108		-0.385631	2.74666	NaN						2.77551	2.2449	6.63067
															2.02201	2.15708	2.04602	2.15708	1.32566	2.15708	0.647324	2.15708	0.191096	2.15708		-0.385631	2.77174	NaN						2.77551	2.43878	6.23764
															2.02201	2.15308	2.04602	2.15308	1.32566	2.15308	0.647324	2.15308	0.191096	2.15308		-0.385631	2.79682	NaN						2.77551	2.63265	5.92092
															2.02201	2.14907	2.04602	2.14907	1.32566	2.14907	0.647324	2.14907	0.191096	2.14907		-0.385631	2.82191	NaN						2.77551	2.82653	5.66034
															2.02201	2.14507	2.05203	2.14507	1.32566	2.14507	0.647324	2.14507	0.191096	2.14507		-0.385631	2.84699	NaN						2.77551	3.02041	5.44227
															2.02201	2.14107	2.05203	2.14107	1.32566	2.14107	0.647324	2.14107	0.191096	2.14107		-0.385631	2.87207	NaN						2.77551	3.21429	5.25716
															2.02201	2.13707	2.05203	2.13707	1.33167	2.13707	0.647324	2.13707	0.191096	2.13707		-0.385631	2.89716	NaN						2.77551	3.40816	5.09811
															2.02201	2.13307	2.05203	2.13307	1.33167	2.13307	0.647324	2.13307	0.191096	2.13307		-0.385631	2.92224	NaN						2.77551	3.60204	4.96002
															2.02201	2.12906	2.05203	2.12906	1.33167	2.12906	0.647324	2.12906	0.191096	2.12906		-0.385631	2.94732	NaN						2.77551	3.79592	4.83902
															2.02201	2.12506	2.05203	2.12506	1.33167	2.12506	0.647324	2.12506	0.191096	2.12506		-0.385631	2.97241	NaN						2.77551	3.9898	4.73215
															2.02201	2.12106	2.05203	2.12106	1.33167	2.12106	0.653327	2.12106	0.191096	2.12106		-0.385631	2.99749	NaN						2.77551	4.18367	4.63709
															2.02201	2.11706	2.05203	2.11706	1.33167	2.11706	0.653327	2.11706	0.191096	2.11706		-0.385631	3.02258	NaN						2.77551	4.37755	4.55199
															2.02201	2.11306	2.05203	2.11306	1.33167	2.11306	0.653327	2.11306	0.191096	2.11306		-0.385631	3.04766	NaN						2.77551	4.57143	4.47537
															2.02201	2.10905	2.05203	2.10905	1.33167	2.10905	0.653327	2.10905	0.191096	2.10905		-0.385631	3.07274	NaN						2.77551	4.76531	4.40603
															2.02201	2.10505	2.05203	2.10505	1.33167	2.10505	0.653327	2.10505	0.191096	2.10505		-0.385631	3.09783	NaN						2.77551	4.95918	4.343
															2.02201	2.10105	2.05203	2.10105	1.33167	2.10105	0.653327	2.10105	0.191096	2.10105		-0.385631	3.12291	NaN						2.77551	5.15306	4.28544
															2.02201	2.09705	2.05203	2.09705	1.33167	2.09705	0.653327	2.09705	0.197099	2.09705		-0.385631	3.14799	NaN						2.77551	5.34694	4.23268
															2.02201	2.09305	2.05203	2.09305	1.33167	2.09305	0.653327	2.09305	0.197099	2.09305		-0.385631	3.17308	NaN						2.77551	5.54082	4.18415
															2.02201	2.08904	2.05203	2.08904	1.33167	2.08904	0.653327	2.08904	0.197099	2.08904		-0.385631	3.19816	NaN						2.77551	5.73469	4.13936
															2.02201	2.08504	2.05203	2.08504	1.33167	2.08504	0.653327	2.08504	0.197099	2.08504		-0.385631	3.22324	NaN						2.77551	5.92857	4.09789
															2.02201	2.08104	2.05203	2.08104	1.33167	2.08104	0.653327	2.08104	0.197099	2.08104		-0.385631	3.24833	NaN						2.77551	6.12245	4.05939
															2.02201	2.07704	2.05203	2.07704	1.33767	2.07704	0.653327	2.07704	0.197099	2.07704		-0.385631	3.27341	NaN						2.77551	6.31633	4.02356
															2.02201	2.07304	2.05203	2.07304	1.33767	2.07304	0.653327	2.07304	0.197099	2.07304		-0.385631	3.29849	NaN						2.77551	6.5102	3.99012
															2.02201	2.06903	2.05203	2.06903	1.33767	2.06903	0.653327	2.06903	0.197099	2.06903		-0.385631	3.32358	NaN						2.77551	6.70408	3.95885
															2.02201	2.06503	2.05203	2.06503	1.33767	2.06503	0.653327	2.06503	0.197099	2.06503		-0.385631	3.34866	NaN						2.77551	6.89796	3.92954
															2.02201	2.06103	2.05203	2.06103	1.33767	2.06103	0.65933	2.06103	0.197099	2.06103		-0.385631	3.37375	NaN						2.77551	7.09184	3.90202
															2.02201	2.05703	2.05203	2.05703	1.33767	2.05703	0.65933	2.05703	0.197099	2.05703		-0.385631	3.39883	NaN						2.77551	7.28571	3.87612
															2.02201	2.05303	2.05203	2.05303	1.33767	2.05303	0.65933	2.05303	0.197099	2.05303		-0.385631	3.42391	NaN						2.77551	7.47959	3.85171
															2.02201	2.04902	2.05203	2.04902	1.33767	2.04902	0.65933	2.04902	0.197099	2.04902		-0.385631	3.449	NaN						2.77551	7.67347	3.82866
															2.02201	2.04502	2.05203	2.04502	1.33767	2.04502	0.65933	2.04502	0.197099	2.04502		-0.385631	3.47408	NaN						2.77551	7.86735	3.80686
															2.02201	2.04102	2.05803	2.04102	1.33767	2.04102	0.65933	2.04102	0.197099	2.04102		-0.385631	3.49916	NaN						2.77551	8.06122	3.78622
															2.02201	2.03702	2.05803	2.03702	1.33767	2.03702	0.65933	2.03702	0.203102	2.03702		-0.385631	3.52425	NaN						2.77551	8.2551	3.76663
															2.02201	2.03302	2.05803	2.03302	1.33767	2.03302	0.65933	2.03302	0.203102	2.03302		-0.385631	3.54933	NaN						2.77551	8.44898	3.74804
															2.02201	2.02901	2.05803	2.02901	1.33767	2.02901	0.65933	2.02901	0.203102	2.02901		-0.385631	3.57441	NaN						2.77551	8.64286	3.73035
															2.02201	2.02501	2.05803	2.02501	1.33767	2.02501	0.65933	2.02501	0.203102	2.02501		-0.385631	3.5995	NaN						2.77551	8.83673	3.71352
															2.02201	2.02101	2.05803	2.02101	1.33767	2.02101	0.65933	2.02101	0.203102	2.02101		-0.385631	3.62458	NaN						2.77551	9.03061	3.69747
															2.02201	2.01701	2.05803	2.01701	1.34367	2.01701	0.65933	2.01701	0.203102	2.01701		-0.385631	3.64967	NaN						2.77551	9.22449	3.68215
															2.02201	2.01301	2.05803	2.01301	1.34367	2.01301	0.65933	2.01301	0.203102	2.01301		-0.385631	3.67475	NaN						2.77551	9.41837	3.66752
															2.02201	2.009	2.05803	2.009	1.34367	2.009	0.65933	2.009	0.203102	2.009		-0.385631	3.69983	NaN						2.77551	9.61224	3.65352
															2.02201	2.005	2.05803	2.005	1.34367	2.005	0.665333	2.005	0.203102	2.005		-0.385631	3.72492	NaN						2.77551	9.80612	3.64013
															2.02201	2.001	2.05803	2.001	1.34367	2.001	0.665333	2.001	0.203102	2.001		-0.385631	3.75	NaN						2.77551	10	3.6273
															2.02201	1.997	2.05803	1.997	1.34367	1.997	0.665333	1.997	0.203102	1.997		-0.382977	-3.75	NaN						2.83673	0.5	NaN
															2.02201	1.993	2.05803	1.993	1.34367	1.993	0.665333	1.993	0.203102	1.993		-0.382977	-3.72492	NaN						2.83673	0.693878	NaN
															2.02201	1.98899	2.05803	1.98899	1.34367	1.98899	0.665333	1.98899	0.203102	1.98899		-0.382977	-3.69983	NaN						2.83673	0.887755	NaN
															2.02201	1.98499	2.05803	1.98499	1.34367	1.98499	0.665333	1.98499	0.203102	1.98499		-0.382977	-3.67475	NaN						2.83673	1.08163	NaN
															2.02201	1.98099	2.05803	1.98099	1.34367	1.98099	0.665333	1.98099	0.209105	1.98099		-0.382977	-3.64967	NaN						2.83673	1.27551	16.1513
															2.02201	1.97699	2.05803	1.97699	1.34367	1.97699	0.665333	1.97699	0.209105	1.97699		-0.382977	-3.62458	NaN						2.83673	1.46939	10.5891
															2.02201	1.97299	2.05803	1.97299	1.34367	1.97299	0.665333	1.97299	0.209105	1.97299		-0.382977	-3.5995	NaN						2.83673	1.66327	9.21643
															2.02201	1.96898	2.05803	1.96898	1.34367	1.96898	0.665333	1.96898	0.209105	1.96898		-0.382977	-3.57441	NaN						2.83673	1.85714	8.30118
															2.02201	1.96498	2.05803	1.96498	1.34967	1.96498	0.665333	1.96498	0.209105	1.96498		-0.382977	-3.54933	NaN						2.83673	2.05102	7.63478
															2.02201	1.96098	2.05803	1.96098	1.34967	1.96098	0.665333	1.96098	0.209105	1.96098		-0.382977	-3.52425	NaN						2.83673	2.2449	7.12662
															2.02201	1.95698	2.05803	1.95698	1.34967	1.95698	0.665333	1.95698	0.209105	1.95698		-0.382977	-3.49916	NaN						2.83673	2.43878	6.72614
															2.02201	1.95298	2.05803	1.95298	1.34967	1.95298	0.671336	1.95298	0.209105	1.95298		-0.382977	-3.47408	NaN						2.83673	2.63265	6.40242
															2.02201	1.94897	2.05803	1.94897	1.34967	1.94897	0.671336	1.94897	0.209105	1.94897		-0.382977	-3.449	NaN						2.83673	2.82653	6.1354
															2.02201	1.94497	2.06403	1.94497	1.34967	1.94497	0.671336	1.94497	0.209105	1.94497		-0.382977	-3.42391	NaN						2.83673	3.02041	5.91145
															2.02201	1.94097	2.06403	1.94097	1.34967	1.94097	0.671336	1.94097	0.209105	1.94097		-0.382977	-3.39883	NaN						2.83673	3.21429	5.72098
															2.02201	1.93697	2.06403	1.93697	1.34967	1.93697	0.671336	1.93697	0.209105	1.93697		-0.382977	-3.37375	NaN						2.83673	3.40816	5.55705
															2.02201	1.93297	2.06403	1.93297	1.34967	1.93297	0.671336	1.93297	0.209105	1.93297		-0.382977	-3.34866	NaN						2.83673	3.60204	5.4145
															2.02201	1.92896	2.06403	1.92896	1.34967	1.92896	0.671336	1.92896	0.215108	1.92896		-0.382977	-3.32358	NaN						2.83673	3.79592	5.28944
															2.02201	1.92496	2.06403	1.92496	1.34967	1.92496	0.671336	1.92496	0.215108	1.92496		-0.382977	-3.29849	NaN						2.83673	3.9898	5.17884
															2.02201	1.92096	2.06403	1.92096	1.34967	1.92096	0.671336	1.92096	0.215108	1.92096		-0.382977	-3.27341	NaN						2.83673	4.18367	5.08035
															2.02201	1.91696	2.06403	1.91696	1.34967	1.91696	0.671336	1.91696	0.215108	1.91696		-0.382977	-3.24833	NaN						2.83673	4.37755	4.99209
															2.02201	1.91296	2.06403	1.91296	1.35568	1.91296	0.671336	1.91296	0.215108	1.91296		-0.382977	-3.22324	NaN						2.83673	4.57143	4.91256
															2.02201	1.90895	2.06403	1.90895	1.35568	1.90895	0.671336	1.90895	0.215108	1.90895		-0.382977	-3.19816	NaN						2.83673	4.76531	4.84053
															2.02201	1.90495	2.06403	1.90495	1.35568	1.90495	0.671336	1.90495	0.215108	1.90495		-0.382977	-3.17308	NaN						2.83673	4.95918	4.77499
															2.02201	1.90095	2.06403	1.90095	1.35568	1.90095	0.677339	1.90095	0.215108	1.90095		-0.382977	-3.14799	NaN						2.83673	5.15306	4.7151
															2.02201	1.89695	2.06403	1.89695	1.35568	1.89695	0.677339	1.89695	0.215108	1.89695		-0.382977	-3.12291	NaN						2.83673	5.34694	4.66018
															2.02201	1.89295	2.06403	1.89295	1.35568	1.89295	0.677339	1.89295	0.215108	1.89295		-0.382977	-3.09783	NaN						2.83673	5.54082	4.60962
															2.02201	1.88894	2.06403	1.88894	1.35568	1.88894	0.677339	1.88894	0.215108	1.88894		-0.382977	-3.07274	NaN						2.83673	5.73469	4.56293
															2.02201	1.88494	2.06403	1.88494	1.35568	1.88494	0.677339	1.88494	0.215108	1.88494		-0.382977	-3.04766	NaN						2.83673	5.92857	4.51968
															2.02201	1.88094	2.06403	1.88094	1.35568	1.88094	0.677339	1.88094	0.215108	1.88094		-0.382977	-3.02258	-0.332851						2.83673	6.12245	4.47951
															2.02201	1.87694	2.06403	1.87694	1.35568	1.87694	0.677339	1.87694	0.221111	1.87694		-0.382977	-2.99749	-0.316156						2.83673	6.31633	4.4421
															2.02201	1.87294	2.06403	1.87294	1.35568	1.87294	0.677339	1.87294	0.221111	1.87294		-0.382977	-2.97241	-0.305349						2.83673	6.5102	4.40718
															2.02201	1.86893	2.06403	1.86893	1.35568	1.86893	0.677339	1.86893	0.221111	1.86893		-0.382977	-2.94732	-0.296521						2.83673	6.70408	4.3745
															2.02201	1.86493	2.06403	1.86493	1.36168	1.86493	0.677339	1.86493	0.221111	1.86493		-0.382977	-2.92224	-0.288793						2.83673	6.89796	4.34387
															2.02201	1.86093	2.06403	1.86093	1.36168	1.86093	0.677339	1.86093	0.221111	1.86093		-0.382977	-2.89716	-0.28179						2.83673	7.09184	4.31508
															2.02201	1.85693	2.07004	1.85693	1.36168	1.85693	0.683342	1.85693	0.221111	1.85693		-0.382977	-2.87207	-0.275313						2.83673	7.28571	4.28799
															2.02201	1.85293	2.07004	1.85293	1.36168	1.85293	0.683342	1.85293	0.221111	1.85293		-0.382977	-2.84699	-0.269239						2.83673	7.47959	4.26245
															2.02201	1.84892	2.07004	1.84892	1.36168	1.84892	0.683342	1.84892	0.221111	1.84892		-0.382977	-2.82191	-0.263488						2.83673	7.67347	4.23832
															2.02201	1.84492	2.07004	1.84492	1.36168	1.84492	0.683342	1.84492	0.221111	1.84492		-0.382977	-2.79682	-0.258001						2.83673	7.86735	4.2155
															2.02201	1.84092	2.07004	1.84092	1.36168	1.84092	0.683342	1.84092	0.221111	1.84092		-0.382977	-2.77174	-0.252737						2.83673	8.06122	4.19388
															2.02201	1.83692	2.07004	1.83692	1.36168	1.83692	0.683342	1.83692	0.221111	1.83692		-0.382977	-2.74666	-0.247664						2.83673	8.2551	4.17336
															2.02201	1.83292	2.07004	1.83292	1.36168	1.83292	0.683342	1.83292	0.221111	1.83292		-0.382977	-2.72157	-0.242757						2.83673	8.44898	4.15388
															2.02201	1.82891	2.07004	1.82891	1.36168	1.82891	0.683342	1.82891	0.227114	1.82891		-0.382977	-2.69649	-0.237996						2.83673	8.64286	4.13534
															2.02201	1.82491	2.07004	1.82491	1.36168	1.82491	0.683342	1.82491	0.227114	1.82491		-0.382977	-2.6714	-0.233364						2.83673	8.83673	4.11769
															2.02201	1.82091	2.07004	1.82091	1.36168	1.82091	0.683342	1.82091	0.227114	1.82091		-0.382977	-2.64632	-0.228849						2.83673	9.03061	4.10085
															2.02201	1.81691	2.07004	1.81691	1.36768	1.81691	0.683342	1.81691	0.227114	1.81691		-0.382977	-2.62124	-0.224438						2.83673	9.22449	4.08479
															2.02201	1.81291	2.07004	1.81291	1.36768	1.81291	0.683342	1.81291	0.227114	1.81291		-0.382977	-2.59615	-0.220122						2.83673	9.41837	4.06944
															2.02201	1.8089	2.07004	1.8089	1.36768	1.8089	0.689345	1.8089	0.227114	1.8089		-0.382977	-2.57107	-0.215893						2.83673	9.61224	4.05475
															2.02201	1.8049	2.07004	1.8049	1.36768	1.8049	0.689345	1.8049	0.227114	1.8049		-0.382977	-2.54599	-0.211743						2.83673	9.80612	4.0407
															2.02201	1.8009	2.07004	1.8009	1.36768	1.8009	0.689345	1.8009	0.227114	1.8009		-0.382977	-2.5209	-0.207667						2.83673	10	4.02722
															2.02201	1.7969	2.07004	1.7969	1.36768	1.7969	0.689345	1.7969	0.227114	1.7969		-0.382977	-2.49582	-0.203658						2.89796	0.5	NaN
															2.02201	1.7929	2.07004	1.7929	1.36768	1.7929	0.689345	1.7929	0.227114	1.7929		-0.382977	-2.47074	-0.199713						2.89796	0.693878	NaN
															2.02201	1.78889	2.07004	1.78889	1.36768	1.78889	0.689345	1.78889	0.227114	1.78889		-0.382977	-2.44565	-0.195826						2.89796	0.887755	37.3022
															2.02201	1.78489	2.07004	1.78489	1.36768	1.78489	0.689345	1.78489	0.233117	1.78489		-0.382977	-2.42057	-0.191994						2.89796	1.08163	24.8644
															2.02201	1.78089	2.07004	1.78089	1.36768	1.78089	0.689345	1.78089	0.233117	1.78089		-0.382977	-2.39548	-0.188213						2.89796	1.27551	14.4772
															2.02201	1.77689	2.07604	1.77689	1.36768	1.77689	0.689345	1.77689	0.233117	1.77689		-0.382977	-2.3704	-0.18448						2.89796	1.46939	11.1052
															2.02201	1.77289	2.07604	1.77289	1.37369	1.77289	0.689345	1.77289	0.233117	1.77289		-0.382977	-2.34532	-0.180793						2.89796	1.66327	9.75419
															2.02201	1.76888	2.07604	1.76888	1.37369	1.76888	0.695348	1.76888	0.233117	1.76888		-0.382977	-2.32023	-0.177148						2.89796	1.85714	8.83524
															2.02201	1.76488	2.07604	1.76488	1.37369	1.76488	0.695348	1.76488	0.233117	1.76488		-0.382977	-2.29515	-0.173543						2.89796	2.05102	8.16216
															2.02201	1.76088	2.07604	1.76088	1.37369	1.76088	0.695348	1.76088	0.233117	1.76088		-0.382977	-2.27007	-0.169976						2.89796	2.2449	7.64667
															2.02201	1.75688	2.07604	1.75688	1.37369	1.75688	0.695348	1.75688	0.233117	1.75688		-0.382977	-2.24498	-0.166445						2.89796	2.43878	7.23898
															2.02201	1.75288	2.07604	1.75288	1.37369	1.75288	0.695348	1.75288	0.233117	1.75288		-0.382977	-2.2199	-0.162949						2.89796	2.63265	6.9085
															2.02201	1.74887	2.07604	1.74887	1.37369	1.74887	0.695348	1.74887	0.233117	1.74887		-0.382977	-2.19482	-0.159484						2.89796	2.82653	6.63524
															2.02201	1.74487	2.07604	1.74487	1.37369	1.74487	0.695348	1.74487	0.233117	1.74487		-0.382977	-2.16973	-0.156051						2.89796	3.02041	6.40558
															2.02201	1.74087	2.07604	1.74087	1.37369	1.74087	0.695348	1.74087	0.23912	1.74087		-0.382977	-2.14465	-0.152646						2.89796	3.21429	6.2099
															2.02201	1.73687	2.07604	1.73687	1.37369	1.73687	0.695348	1.73687	0.23912	1.73687		-0.382977	-2.11957	-0.14927						2.89796	3.40816	6.04121
															2.02201	1.73287	2.07604	1.73287	1.37369	1.73287	0.695348	1.73287	0.23912	1.73287		-0.382977	-2.09448	-0.14592						2.89796	3.60204	5.89432
															2.02201	1.72886	2.07604	1.72886	1.37969	1.72886	0.701351	1.72886	0.23912	1.72886		-0.382977	-2.0694	-0.142595						2.89796	3.79592	5.76529
															2.02201	1.72486	2.07604	1.72486	1.37969	1.72486	0.701351	1.72486	0.23912	1.72486		-0.382977	-2.04431	-0.139294						2.89796	3.9898	5.65105
															2.02201	1.72086	2.07604	1.72086	1.37969	1.72086	0.701351	1.72086	0.23912	1.72086		-0.382977	-2.01923	-0.136017						2.89796	4.18367	5.54921
															2.02201	1.71686	2.07604	1.71686	1.37969	1.71686	0.701351	1.71686	0.23912	1.71686		-0.382977	-1.99415	-0.132761						2.89796	4.37755	5.45787
															2.02201	1.71286	2.07604	1.71286	1.37969	1.71286	0.701351	1.71286	0.23912	1.71286		-0.382977	-1.96906	-0.129526						2.89796	4.57143	5.37549
															2.02201	1.70885	2.07604	1.70885	1.37969	1.70885	0.701351	1.70885	0.23912	1.70885		-0.382977	-1.94398	-0.126312						2.89796	4.76531	5.30082
															2.02201	1.70485	2.08204	1.70485	1.37969	1.70485	0.701351	1.70485	0.23912	1.70485		-0.382977	-1.9189	-0.123117						2.89796	4.95918	5.23282
															2.02201	1.70085	2.08204	1.70085	1.37969	1.70085	0.701351	1.70085	0.245123	1.70085		-0.382977	-1.89381	-0.11994						2.89796	5.15306	5.17066
															2.02201	1.69685	2.08204	1.69685	1.37969	1.69685	0.701351	1.69685	0.245123	1.69685		-0.382977	-1.86873	-0.11678						2.89796	5.34694	5.1136
															2.02201	1.69285	2.08204	1.69285	1.38569	1.69285	0.701351	1.69285	0.245123	1.69285		-0.382977	-1.84365	-0.113638						2.89796	5.54082	5.06105
															2.02201	1.68884	2.08204	1.68884	1.38569	1.68884	0.707354	1.68884	0.245123	1.68884		-0.382977	-1.81856	-0.110512						2.89796	5.73469	5.0125
															2.02201	1.68484	2.08204	1.68484	1.38569	1.68484	0.707354	1.68484	0.245123	1.68484		-0.382977	-1.79348	-0.107401						2.89796	5.92857	4.9675
															2.02201	1.68084	2.08204	1.68084	1.38569	1.68084	0.707354	1.68084	0.245123	1.68084		-0.382977	-1.76839	-0.104305						2.89796	6.12245	4.92569
															2.02201	1.67684	2.08204	1.67684	1.38569	1.67684	0.707354	1.67684	0.245123	1.67684		-0.382977	-1.74331	-0.101222						2.89796	6.31633	4.88673
															2.02201	1.67284	2.08204	1.67284	1.38569	1.67284	0.707354	1.67284	0.245123	1.67284		-0.382977	-1.71823	-0.098154						2.89796	6.5102	4.85035
															2.02201	1.66883	2.08204	1.66883	1.38569	1.66883	0.707354	1.66883	0.245123	1.66883		-0.382977	-1.69314	-0.0950983						2.89796	6.70408	4.8163
															2.02201	1.66483	2.08204	1.66483	1.38569	1.66483	0.707354	1.66483	0.245123	1.66483		-0.382977	-1.66806	-0.0920551						2.89796	6.89796	4.78436
															2.02201	1.66083	2.08204	1.66083	1.38569	1.66083	0.707354	1.66083	0.251126	1.66083		-0.382977	-1.64298	-0.0890236						2.89796	7.09184	4.75434
															2.02201	1.65683	2.08204	1.65683	1.38569	1.65683	0.707354	1.65683	0.251126	1.65683		-0.382977	-1.61789	-0.0860035						2.89796	7.28571	4.72607
															2.02201	1.65283	2.08204	1.65283	1.3917	1.65283	0.713357	1.65283	0.251126	1.65283		-0.382977	-1.59281	-0.0829941						2.89796	7.47959	4.69941
															2.02201	1.64882	2.08204	1.64882	1.3917	1.64882	0.713357	1.64882	0.251126	1.64882		-0.382977	-1.56773	-0.0799949						2.89796	7.67347	4.67423
															2.02201	1.64482	2.08204	1.64482	1.3917	1.64482	0.713357	1.64482	0.251126	1.64482		-0.382977	-1.54264	-0.0770056						2.89796	7.86735	4.6504
															2.02201	1.64082	2.08204	1.64082	1.3917	1.64082	0.713357	1.64082	0.251126	1.64082		-0.382977	-1.51756	-0.0740256						2.89796	8.06122	4.62781
															2.02201	1.63682	2.08804	1.63682	1.3917	1.63682	0.713357	1.63682	0.251126	1.63682		-0.382977	-1.49247	-0.0710545						2.89796	8.2551	4.60638
															2.02201	1.63282	2.08804	1.63282	1.3917	1.63282	0.713357	1.63282	0.251126	1.63282		-0.382977	-1.46739	-0.0680918						2.89796	8.44898	4.58601
															2.02201	1.62881	2.08804	1.62881	1.3917	1.62881	0.713357	1.62881	0.251126	1.62881		-0.382977	-1.44231	-0.0651371						2.89796	8.64286	4.56664
															2.02201	1.62481	2.08804	1.62481	1.3917	1.62481	0.713357	1.62481	0.257129	1.62481		-0.382977	-1.41722	-0.06219						2.89796	8.83673	4.54818
															2.02201	1.62081	2.08804	1.62081	1.3917	1.62081	0.713357	1.62081	0.257129	1.62081		-0.382977	-1.39214	-0.05925						2.89796	9.03061	4.53058
															2.02201	1.61681	2.08804	1.61681	1.3977	1.61681	0.71936	1.61681	0.257129	1.61681		-0.382977	-1.36706	-0.0563168						2.89796	9.22449	4.51377
															2.02201	1.61281	2.08804	1.61281	1.3977	1.61281	0.71936	1.61281	0.257129	1.61281		-0.382977	-1.34197	-0.05339						2.89796	9.41837	4.49771
															2.02201	1.6088	2.08804	1.6088	1.3977	1.6088	0.71936	1.6088	0.257129	1.6088		-0.382977	-1.31689	-0.0504692						2.89796	9.61224	4.48235
															2.02201	1.6048	2.08804	1.6048	1.3977	1.6048	0.71936	1.6048	0.257129	1.6048		-0.382977	-1.29181	-0.047554						2.89796	9.80612	4.46764
															2.02201	1.6008	2.08804	1.6008	1.3977	1.6008	0.71936	1.6008	0.257129	1.6008		-0.382977	-1.26672	-0.0446441						2.89796	10	4.45354
															2.02201	1.5968	2.08804	1.5968	1.3977	1.5968	0.71936	1.5968	0.257129	1.5968		-0.382977	-1.24164	-0.041739						2.95918	0.5	NaN
															2.02201	1.5928	2.08804	1.5928	1.3977	1.5928	0.71936	1.5928	0.257129	1.5928		-0.382977	-1.21656	-0.0388385						2.95918	0.693878	53.6182
															2.02201	1.58879	2.08804	1.58879	1.3977	1.58879	0.71936	1.58879	0.263132	1.58879		-0.382977	-1.19147	-0.0359421						2.95918	0.887755	35.4107
															2.02201	1.58479	2.08804	1.58479	1.3977	1.58479	0.725363	1.58479	0.263132	1.58479		-0.382977	-1.16639	-0.0330494						2.95918	1.08163	23.8011
															2.02201	1.58079	2.08804	1.58079	1.4037	1.58079	0.725363	1.58079	0.263132	1.58079		-0.382977	-1.1413	-0.0301603						2.95918	1.27551	14.9003
															2.02201	1.57679	2.09405	1.57679	1.4037	1.57679	0.725363	1.57679	0.263132	1.57679		-0.382977	-1.11622	-0.0272743						2.95918	1.46939	11.6578
															2.02201	1.57279	2.09405	1.57279	1.4037	1.57279	0.725363	1.57279	0.263132	1.57279		-0.382977	-1.09114	-0.024391						2.95918	1.66327	10.3145
															2.02201	1.56878	2.09405	1.56878	1.4037	1.56878	0.725363	1.56878	0.263132	1.56878		-0.382977	-1.06605	-0.0215102						2.95918	1.85714	9.39231
															2.02201	1.56478	2.09405	1.56478	1.4037	1.56478	0.725363	1.56478	0.263132	1.56478		-0.382977	-1.04097	-0.0186314						2.95918	2.05102	8.71302
															2.02201	1.56078	2.09405	1.56078	1.4037	1.56078	0.725363	1.56078	0.263132	1.56078		-0.382977	-1.01589	-0.0157544						2.95918	2.2449	8.19059
															2.02201	1.55678	2.09405	1.55678	1.4037	1.55678	0.725363	1.55678	0.269135	1.55678		-0.382977	-0.990803	-0.0128789						2.95918	2.43878	7.77606
															2.02201	1.55278	2.09405	1.55278	1.4037	1.55278	0.731366	1.55278	0.269135	1.55278		-0.382977	-0.965719	-0.0100044						2.95918	2.63265	7.4391
															2.02201	1.54877	2.09405	1.54877	1.4097	1.54877	0.731366	1.54877	0.269135	1.54877		-0.382977	-0.940635	-0.00713069						2.95918	2.82653	7.15985
															2.02201	1.54477	2.09405	1.54477	1.4097	1.54477	0.731366	1.54477	0.269135	1.54477		-0.382977	-0.915552	-0.00425739						2.95918	3.02041	6.9247
															2.02201	1.54077	2.09405	1.54077	1.4097	1.54077	0.731366	1.54077	0.269135	1.54077		-0.382977	-0.890468	-0.00138418						2.95918	3.21429	6.72399
															2.02201	1.53677	2.09405	1.53677	1.4097	1.53677	0.731366	1.53677	0.269135	1.53677		-0.382977	-0.865385	0.00148927						2.95918	3.40816	6.55072
															2.02201	1.53277	2.09405	1.53277	1.4097	1.53277	0.731366	1.53277	0.269135	1.53277		-0.382977	-0.840301	0.00436331						2.95918	3.60204	6.39963
															2.02201	1.52876	2.09405	1.52876	1.4097	1.52876	0.731366	1.52876	0.269135	1.52876		-0.382977	-0.815217	0.00723827						2.95918	3.79592	6.26675
															2.02201	1.52476	2.09405	1.52476	1.4097	1.52476	0.731366	1.52476	0.275138	1.52476		-0.382977	-0.790134	0.0101145						2.95918	3.9898	6.14898
															2.02201	1.52076	2.10005	1.52076	1.4097	1.52076	0.737369	1.52076	0.275138	1.52076		-0.382977	-0.76505	0.0129923						2.95918	4.18367	6.04389
															2.02201	1.51676	2.10005	1.51676	1.41571	1.51676	0.737369	1.51676	0.275138	1.51676		-0.382977	-0.739967	0.0158721						2.95918	4.37755	5.94955
															2.02201	1.51276	2.10005	1.51276	1.41571	1.51276	0.737369	1.51276	0.275138	1.51276		-0.382977	-0.714883	0.0187541						2.95918	4.57143	5.8644
															2.02201	1.50875	2.10005	1.50875	1.41571	1.50875	0.737369	1.50875	0.275138	1.50875		-0.382977	-0.689799	0.0216389						2.95918	4.76531	5.78716
															2.02201	1.50475	2.10005	1.50475	1.41571	1.50475	0.737369	1.50475	0.275138	1.50475		-0.382977	-0.664716	0.0245266						2.95918	4.95918	5.71678
															2.02201	1.50075	2.10005	1.50075	1.41571	1.50075	0.737369	1.50075	0.275138	1.50075		-0.382977	-0.639632	0.0274177						2.95918	5.15306	5.65239
															2.02201	1.49675	2.10005	1.49675	1.41571	1.49675	0.737369	1.49675	0.275138	1.49675		-0.382977	-0.614548	0.0303125						2.95918	5.34694	5.59326
															2.02201	1.49275	2.10005	1.49275	1.41571	1.49275	0.743372	1.49275	0.281141	1.49275		-0.382977	-0.589465	0.0332114						2.95918	5.54082	5.53877
															2.02201	1.48874	2.10005	1.48874	1.42171	1.48874	0.743372	1.48874	0.281141	1.48874		-0.382977	-0.564381	0.0361149						2.95918	5.73469	5.4884
															2.02201	1.48474	2.10005	1.48474	1.42171	1.48474	0.743372	1.48474	0.281141	1.48474		-0.382977	-0.539298	0.0390232						2.95918	5.92857	5.4417
															2.02201	1.48074	2.10005	1.48074	1.42171	1.48074	0.743372	1.48074	0.281141	1.48074		-0.382977	-0.514214	0.0419368						2.95918	6.12245	5.39828
															2.02201	1.47674	2.10005	1.47674	1.42171	1.47674	0.743372	1.47674	0.281141	1.47674		-0.382977	-0.48913	0.044856						2.95918	6.31633	5.35781
															2.02201	1.47274	2.10005	1.47274	1.42171	1.47274	0.743372	1.47274	0.281141	1.47274		-0.382977	-0.464047	0.0477814						2.95918	6.5102	5.32
															2.02201	1.46873	2.10005	1.46873	1.42171	1.46873	0.743372	1.46873	0.281141	1.46873		-0.382977	-0.438963	0.0507132						2.95918	6.70408	5.2846
															2.02201	1.46473	2.10605	1.46473	1.42171	1.46473	0.749375	1.46473	0.287144	1.46473		-0.382977	-0.41388	0.0536521						2.95918	6.89796	5.25138
															2.02201	1.46073	2.10605	1.46073	1.42171	1.46073	0.749375	1.46073	0.287144	1.46073		-0.382977	-0.388796	0.0565983						2.95918	7.09184	5.22016
															2.02201	1.45673	2.10605	1.45673	1.42771	1.45673	0.749375	1.45673	0.287144	1.45673		-0.382977	-0.363712	0.0595524						2.95918	7.28571	5.19074
															2.02201	1.45273	2.10605	1.45273	1.42771	1.45273	0.749375	1.45273	0.287144	1.45273		-0.382977	-0.338629	0.0625147						2.95918	7.47959	5.16299
															2.02201	1.44872	2.10605	1.44872	1.42771	1.44872	0.749375	1.44872	0.287144	1.44872		-0.382977	-0.313545	0.065486						2.95918	7.67347	5.13677
															2.02201	1.44472	2.10605	1.44472	1.42771	1.44472	0.749375	1.44472	0.287144	1.44472		-0.382977	-0.288462	0.0684665						2.95918	7.86735	5.11195
															2.02201	1.44072	2.10605	1.44072	1.42771	1.44072	0.749375	1.44072	0.287144	1.44072		-0.382977	-0.263378	0.0714568						2.95918	8.06122	5.08842
															2.02201	1.43672	2.10605	1.43672	1.42771	1.43672	0.755378	1.43672	0.293147	1.43672		-0.382977	-0.238294	0.0744576						2.95918	8.2551	5.06609
															2.02201	1.43272	2.10605	1.43272	1.43372	1.43272	0.755378	1.43272	0.293147	1.43272		-0.382977	-0.213211	0.0774693						2.95918	8.44898	5.04486
															2.02201	1.42871	2.10605	1.42871	1.43372	1.42871	0.755378	1.42871	0.293147	1.42871		-0.382977	-0.188127	0.0804924						2.95918	8.64286	5.02466
															2.02201	1.42471	2.10605	1.42471	1.43372	1.42471	0.755378	1.42471	0.293147	1.42471		-0.382977	-0.163043	0.0835277						2.95918	8.83673	5.00542
															2.02201	1.42071	2.10605	1.42071	1.43372	1.42071	0.755378	1.42071	0.293147	1.42071		-0.382977	-0.13796	0.0865758						2.95918	9.03061	4.98706
															2.02201	1.41671	2.11206	1.41671	1.43372	1.41671	0.755378	1.41671	0.293147	1.41671		-0.382977	-0.112876	0.0896372						2.95918	9.22449	4.96953
															2.02201	1.41271	2.11206	1.41271	1.43372	1.41271	0.755378	1.41271	0.293147	1.41271		-0.382977	-0.0877926	0.0927127						2.95918	9.41837	4.95277
															2.02201	1.4087	2.11206	1.4087	1.43372	1.4087	0.761381	1.4087	0.29915	1.4087		-0.382977	-0.062709	0.095803						2.95918	9.61224	4.93674
															2.02201	1.4047	2.11206	1.4047	1.43972	1.4047	0.761381	1.4047	0.29915	1.4047		-0.382977	-0.0376254	0.0989089						2.95918	9.80612	4.92139
															2.02201	1.4007	2.11206	1.4007	1.43972	1.4007	0.761381	1.4007	0.29915	1.4007		-0.382977	-0.0125418	0.102031						2.95918	10	4.90667
															2.02201	1.3967	2.11206	1.3967	1.43972	1.3967	0.761381	1.3967	0.29915	1.3967		-0.382977	0.0125418	0.10517						3.02041	0.5	NaN
															2.02201	1.3927	2.11206	1.3927	1.43972	1.3927	0.761381	1.3927	0.29915	1.3927		-0.382977	0.0376254	0.108328						3.02041	0.693878	52.4087
															2.02201	1.38869	2.11206	1.38869	1.43972	1.38869	0.761381	1.38869	0.29915	1.38869		-0.382977	0.062709	0.111504						3.02041	0.887755	34.3929
															2.02201	1.38469	2.11206	1.38469	1.43972	1.38469	0.767384	1.38469	0.305153	1.38469		-0.382977	0.0877926	0.1147						3.02041	1.08163	23.4438
															2.02201	1.38069	2.11206	1.38069	1.43972	1.38069	0.767384	1.38069	0.305153	1.38069		-0.382977	0.112876	0.117917						3.02041	1.27551	15.352
															2.02201	1.37669	2.11206	1.37669	1.44572	1.37669	0.767384	1.37669	0.305153	1.37669		-0.382977	0.13796	0.121156						3.02041	1.46939	12.2314
															2.02201	1.37269	2.11206	1.37269	1.44572	1.37269	0.767384	1.37269	0.305153	1.37269		-0.382977	0.163043	0.124419						3.02041	1.66327	10.8965
															2.02201	1.36868	2.11806	1.36868	1.44572	1.36868	0.767384	1.36868	0.305153	1.36868		-0.382977	0.188127	0.127706						3.02041	1.85714	9.97172
															2.02201	1.36468	2.11806	1.36468	1.44572	1.36468	0.767384	1.36468	0.305153	1.36468		-0.382977	0.213211	0.131018						3.02041	2.05102	9.28684
															2.02201	1.36068	2.11806	1.36068	1.44572	1.36068	0.773387	1.36068	0.305153	1.36068		-0.382977	0.238294	0.134358						3.02041	2.2449	8.758
															2.02201	1.35668	2.11806	1.35668	1.44572	1.35668	0.773387	1.35668	0.311156	1.35668		-0.382977	0.263378	0.137726						3.02041	2.43878	8.33705
															2.02201	1.35268	2.11806	1.35268	1.45173	1.35268	0.773387	1.35268	0.311156	1.35268		-0.382977	0.288462	0.141125						3.02041	2.63265	7.994
															2.02201	1.34867	2.11806	1.34867	1.45173	1.34867	0.773387	1.34867	0.311156	1.34867		-0.382977	0.313545	0.144555						3.02041	2.82653	7.70907
															2.02201	1.34467	2.11806	1.34467	1.45173	1.34467	0.773387	1.34467	0.311156	1.34467		-0.382977	0.338629	0.14802						3.02041	3.02041	7.46869
															2.02201	1.34067	2.11806	1.34067	1.45173	1.34067	0.773387	1.34067	0.311156	1.34067		-0.382977	0.363712	0.15152						3.02041	3.21429	7.26319
															2.02201	1.33667	2.11806	1.33667	1.45173	1.33667	0.77939	1.33667	0.311156	1.33667		-0.382977	0.388796	0.155059						3.02041	3.40816	7.08552
															2.02201	1.33267	2.11806	1.33267	1.45173	1.33267	0.77939	1.33267	0.317159	1.33267		-0.382977	0.41388	0.158638						3.02041	3.60204	6.93041
															2.02201	1.32866	2.12406	1.32866	1.45773	1.32866	0.77939	1.32866	0.317159	1.32866		-0.382977	0.438963	0.162261						3.02041	3.79592	6.79383
															2.02201	1.32466	2.12406	1.32466	1.45773	1.32466	0.77939	1.32466	0.317159	1.32466		-0.382977	0.464047	0.16593						3.02041	3.9898	6.67267
															2.02201	1.32066	2.12406	1.32066	1.45773	1.32066	0.77939	1.32066	0.317159	1.32066		-0.382977	0.48913	0.169648						3.02041	4.18367	6.56445
															2.02201	1.31666	2.12406	1.31666	1.45773	1.31666	0.785393	1.31666	0.317159	1.31666		-0.382977	0.514214	0.17342						3.02041	4.37755	6.46722
															2.02201	1.31266	2.12406	1.31266	1.45773	1.31266	0.785393	1.31266	0.323162	1.31266		-0.382977	0.539298	0.177249						3.02041	4.57143	6.37939
															2.02201	1.30865	2.12406	1.30865	1.46373	1.30865	0.785393	1.30865	0.323162	1.30865		-0.382977	0.564381	0.181139						3.02041	4.76531	6.29967
															2.02201	1.30465	2.12406	1.30465	1.46373	1.30465	0.785393	1.30465	0.323162	1.30465		-0.382977	0.589465	0.185097						3.02041	4.95918	6.22698
															2.02201	1.30065	2.12406	1.30065	1.46373	1.30065	0.785393	1.30065	0.323162	1.30065		-0.382977	0.614548	0.189127						3.02041	5.15306	6.16044
															2.02201	1.29665	2.12406	1.29665	1.46373	1.29665	0.785393	1.29665	0.323162	1.29665		-0.382977	0.639632	0.193235						3.02041	5.34694	6.0993
															2.02201	1.29265	2.12406	1.29265	1.46373	1.29265	0.791396	1.29265	0.323162	1.29265		-0.382977	0.664716	0.197431						3.02041	5.54082	6.04294
															2.02201	1.28864	2.13007	1.28864	1.46373	1.28864	0.791396	1.28864	0.329165	1.28864		-0.382977	0.689799	0.201722						3.02041	5.73469	5.9908
															2.02201	1.28464	2.13007	1.28464	1.46973	1.28464	0.791396	1.28464	0.329165	1.28464		-0.382977	0.714883	0.206119						3.02041	5.92857	5.94244
															2.02201	1.28064	2.13007	1.28064	1.46973	1.28064	0.791396	1.28064	0.329165	1.28064		-0.382977	0.739967	0.210634						3.02041	6.12245	5.89747
															2.02201	1.27664	2.13007	1.27664	1.46973	1.27664	0.791396	1.27664	0.329165	1.27664		-0.382977	0.76505	0.215282						3.02041	6.31633	5.85553
															2.02201	1.27264	2.13007	1.27264	1.46973	1.27264	0.797399	1.27264	0.329165	1.27264		-0.382977	0.790134	0.220081						3.02041	6.5102	5.81634
															2.02201	1.26863	2.13007	1.26863	1.46973	1.26863	0.797399	1.26863	0.335168	1.26863		-0.382977	0.815217	0.225054						3.02041	6.70408	5.77962
															2.02201	1.26463	2.13007	1.26463	1.47574	1.26463	0.797399	1.26463	0.335168	1.26463		-0.382977	0.840301	0.230227						3.02041	6.89796	5.74517
															2.02201	1.26063	2.13007	1.26063	1.47574	1.26063	0.797399	1.26063	0.335168	1.26063		-0.382977	0.865385	0.23564						3.02041	7.09184	5.71276
															2.02201	1.25663	2.13007	1.25663	1.47574	1.25663	0.797399	1.25663	0.335168	1.25663		-0.382977	0.890468	0.241339						3.02041	7.28571	5.68223
															2.02201	1.25263	2.13007	1.25263	1.47574	1.25263	0.803402	1.25263	0.335168	1.25263		-0.382977	0.915552	0.247396						3.02041	7.47959	5.65342
															2.02201	1.24862	2.13607	1.24862	1.47574	1.24862	0.803402	1.24862	0.335168	1.24862		-0.382977	0.940635	0.25391						3.02041	7.67347	5.62618
															2.02201	1.24462	2.13607	1.24462	1.48174	1.24462	0.803402	1.24462	0.341171	1.24462		-0.382977	0.965719	0.261042						3.02041	7.86735	5.6004
															2.02201	1.24062	2.13607	1.24062	1.48174	1.24062	0.803402	1.24062	0.341171	1.24062		-0.382977	0.990803	0.269075						3.02041	8.06122	5.57595
															2.02201	1.23662	2.13607	1.23662	1.48174	1.23662	0.803402	1.23662	0.341171	1.23662		-0.382977	1.01589	NaN						3.02041	8.2551	5.55274
															2.02201	1.23262	2.13607	1.23262	1.48174	1.23262	0.809405	1.23262	0.341171	1.23262		-0.382977	1.04097	NaN						3.02041	8.44898	5.53068
															2.02201	1.22861	2.13607	1.22861	1.48174	1.22861	0.809405	1.22861	0.341171	1.22861		-0.382977	1.06605	NaN						3.02041	8.64286	5.50968
															2.02201	1.22461	2.13607	1.22461	1.48774	1.22461	0.809405	1.22461	0.347174	1.22461		-0.382977	1.09114	NaN						3.02041	8.83673	5.48966
															2.02201	1.22061	2.13607	1.22061	1.48774	1.22061	0.809405	1.22061	0.347174	1.22061		-0.382977	1.11622	NaN						3.02041	9.03061	5.47057
															2.02201	1.21661	2.13607	1.21661	1.48774	1.21661	0.809405	1.21661	0.347174	1.21661		-0.382977	1.1413	NaN						3.02041	9.22449	5.45234
															2.02201	1.21261	2.14207	1.21261	1.48774	1.21261	0.815408	1.21261	0.347174	1.21261		-0.382977	1.16639	NaN						3.02041	9.41837	5.4349
															2.02201	1.2086	2.14207	1.2086	1.48774	1.2086	0.815408	1.2086	0.353177	1.2086		-0.382977	1.19147	NaN						3.02041	9.61224	5.41822
															2.02201	1.2046	2.14207	1.2046	1.49375	1.2046	0.815408	1.2046	0.353177	1.2046		-0.382977	1.21656	NaN						3.02041	9.80612	5.40224
															2.02201	1.2006	2.14207	1.2006	1.49375	1.2006	0.815408	1.2006	0.353177	1.2006		-0.382977	1.24164	NaN						3.02041	10	5.38691
															2.02201	1.1966	2.14207	1.1966	1.49375	1.1966	0.821411	1.1966	0.353177	1.1966		-0.382977	1.26672	NaN						3.08163	0.5	60.7783
															2.02201	1.1926	2.14207	1.1926	1.49375	1.1926	0.821411	1.1926	0.353177	1.1926		-0.382977	1.29181	NaN						3.08163	0.693878	51.0434
															2.02201	1.18859	2.14207	1.18859	1.49375	1.18859	0.821411	1.18859	0.35918	1.18859		-0.382977	1.31689	NaN						3.08163	0.887755	33.5611
															2.02201	1.18459	2.14207	1.18459	1.49975	1.18459	0.821411	1.18459	0.35918	1.18459		-0.382977	1.34197	NaN						3.08163	1.08163	23.3386
															2.02201	1.18059	2.14807	1.18059	1.49975	1.18059	0.821411	1.18059	0.35918	1.18059		-0.382977	1.36706	NaN						3.08163	1.27551	15.8234
															2.02201	1.17659	2.14807	1.17659	1.49975	1.17659	0.827414	1.17659	0.35918	1.17659		-0.382977	1.39214	NaN						3.08163	1.46939	12.8245
															2.02201	1.17259	2.14807	1.17259	1.49975	1.17259	0.827414	1.17259	0.35918	1.17259		-0.382977	1.41722	NaN						3.08163	1.66327	11.499
															2.02201	1.16858	2.14807	1.16858	1.50575	1.16858	0.827414	1.16858	0.365183	1.16858		-0.382977	1.44231	NaN						3.08163	1.85714	10.5726
															2.02201	1.16458	2.14807	1.16458	1.50575	1.16458	0.827414	1.16458	0.365183	1.16458		-0.382977	1.46739	NaN						3.08163	2.05102	9.88292
															2.02201	1.16058	2.14807	1.16058	1.50575	1.16058	0.833417	1.16058	0.365183	1.16058		-0.382977	1.49247	NaN						3.08163	2.2449	9.34831
															2.02201	1.15658	2.14807	1.15658	1.50575	1.15658	0.833417	1.15658	0.365183	1.15658		-0.382977	1.51756	NaN						3.08163	2.43878	8.92147
															2.02201	1.15258	2.14807	1.15258	1.51176	1.15258	0.833417	1.15258	0.371186	1.15258		-0.382977	1.54264	NaN						3.08163	2.63265	8.57276
															2.02201	1.14857	2.15408	1.14857	1.51176	1.14857	0.833417	1.14857	0.371186	1.14857		-0.382977	1.56773	NaN						3.08163	2.82653	8.28253
															2.02201	1.14457	2.15408	1.14457	1.51176	1.14457	0.83942	1.14457	0.371186	1.14457		-0.382977	1.59281	NaN						3.08163	3.02041	8.03723
															2.02201	1.14057	2.15408	1.14057	1.51176	1.14057	0.83942	1.14057	0.371186	1.14057		-0.382977	1.61789	NaN						3.08163	3.21429	7.82721
															2.02201	1.13657	2.15408	1.13657	1.51176	1.13657	0.83942	1.13657	0.377189	1.13657		-0.382977	1.64298	NaN						3.08163	3.40816	7.64539
															2.02201	1.13257	2.15408	1.13257	1.51776	1.13257	0.83942	1.13257	0.377189	1.13257		-0.382977	1.66806	NaN						3.08163	3.60204	7.48646
															2.02201	1.12856	2.15408	1.12856	1.51776	1.12856	0.845423	1.12856	0.377189	1.12856		-0.382977	1.69314	NaN						3.08163	3.79592	7.34637
															2.02201	1.12456	2.15408	1.12456	1.51776	1.12456	0.845423	1.12456	0.377189	1.12456		-0.382977	1.71823	NaN						3.08163	3.9898	7.22196
															2.02201	1.12056	2.15408	1.12056	1.51776	1.12056	0.845423	1.12056	0.383192	1.12056		-0.382977	1.74331	NaN						3.08163	4.18367	7.11076
															2.02801	1.11656	2.16008	1.11656	1.52376	1.11656	0.845423	1.11656	0.383192	1.11656		-0.382977	1.76839	NaN						3.08163	4.37755	7.01077
															2.02801	1.11256	2.16008	1.11256	1.52376	1.11256	0.851426	1.11256	0.383192	1.11256		-0.382977	1.79348	NaN						3.08163	4.57143	6.92038
															2.02801	1.10855	2.16008	1.10855	1.52376	1.10855	0.851426	1.10855	0.383192	1.10855		-0.382977	1.81856	NaN						3.08163	4.76531	6.83828
															2.02801	1.10455	2.16008	1.10455	1.52376	1.10455	0.851426	1.10455	0.389195	1.10455		-0.382977	1.84365	NaN						3.08163	4.95918	6.76338
															2.02801	1.10055	2.16008	1.10055	1.52976	1.10055	0.851426	1.10055	0.389195	1.10055		-0.382977	1.86873	NaN						3.08163	5.15306	6.69477
															2.02801	1.09655	2.16008	1.09655	1.52976	1.09655	0.857429	1.09655	0.389195	1.09655		-0.382977	1.89381	NaN						3.08163	5.34694	6.6317
															2.02801	1.09255	2.16008	1.09255	1.52976	1.09255	0.857429	1.09255	0.389195	1.09255		-0.382977	1.9189	NaN						3.08163	5.54082	6.57353
															2.02801	1.08854	2.16608	1.08854	1.53577	1.08854	0.857429	1.08854	0.395198	1.08854		-0.382977	1.94398	NaN						3.08163	5.73469	6.5197
															2.02801	1.08454	2.16608	1.08454	1.53577	1.08454	0.863432	1.08454	0.395198	1.08454		-0.382977	1.96906	NaN						3.08163	5.92857	6.46974
															2.02801	1.08054	2.16608	1.08054	1.53577	1.08054	0.863432	1.08054	0.395198	1.08054		-0.382977	1.99415	NaN						3.08163	6.12245	6.42327
															2.02801	1.07654	2.16608	1.07654	1.53577	1.07654	0.863432	1.07654	0.395198	1.07654		-0.382977	2.01923	NaN						3.08163	6.31633	6.37992
															2.02801	1.07254	2.16608	1.07254	1.54177	1.07254	0.863432	1.07254	0.401201	1.07254		-0.382977	2.04431	NaN						3.08163	6.5102	6.33938
															2.02801	1.06853	2.16608	1.06853	1.54177	1.06853	0.869435	1.06853	0.401201	1.06853		-0.382977	2.0694	NaN						3.08163	6.70408	6.30141
															2.02801	1.06453	2.16608	1.06453	1.54177	1.06453	0.869435	1.06453	0.401201	1.06453		-0.382977	2.09448	NaN						3.08163	6.89796	6.26575
															2.02801	1.06053	2.17209	1.06053	1.54177	1.06053	0.869435	1.06053	0.407204	1.06053		-0.382977	2.11957	NaN						3.08163	7.09184	6.23221
															2.02801	1.05653	2.17209	1.05653	1.54777	1.05653	0.875438	1.05653	0.407204	1.05653		-0.382977	2.14465	NaN						3.08163	7.28571	6.2006
															2.02801	1.05253	2.17209	1.05253	1.54777	1.05253	0.875438	1.05253	0.407204	1.05253		-0.382977	2.16973	NaN						3.08163	7.47959	6.17076
															2.02801	1.04852	2.17209	1.04852	1.54777	1.04852	0.875438	1.04852	0.407204	1.04852		-0.382977	2.19482	NaN						3.08163	7.67347	6.14255
															2.02801	1.04452	2.17209	1.04452	1.55378	1.04452	0.875438	1.04452	0.413207	1.04452		-0.382977	2.2199	NaN						3.08163	7.86735	6.11583
															2.02801	1.04052	2.17209	1.04052	1.55378	1.04052	0.881441	1.04052	0.413207	1.04052		-0.382977	2.24498	NaN						3.08163	8.06122	6.0905
															2.02801	1.03652	2.17809	1.03652	1.55378	1.03652	0.881441	1.03652	0.413207	1.03652		-0.382977	2.27007	NaN						3.08163	8.2551	6.06644
															2.02801	1.03252	2.17809	1.03252	1.55978	1.03252	0.881441	1.03252	0.41921	1.03252		-0.382977	2.29515	NaN						3.08163	8.44898	6.04356
															2.02801	1.02851	2.17809	1.02851	1.55978	1.02851	0.887444	1.02851	0.41921	1.02851		-0.382977	2.32023	NaN						3.08163	8.64286	6.02179
															2.02801	1.02451	2.17809	1.02451	1.55978	1.02451	0.887444	1.02451	0.41921	1.02451		-0.382977	2.34532	NaN						3.08163	8.83673	6.00103
															2.02801	1.02051	2.17809	1.02051	1.55978	1.02051	0.887444	1.02051	0.41921	1.02051		-0.382977	2.3704	NaN						3.08163	9.03061	5.98122
															2.02801	1.01651	2.17809	1.01651	1.56578	1.01651	0.893447	1.01651	0.425213	1.01651		-0.382977	2.39548	NaN						3.08163	9.22449	5.9623
															2.02801	1.01251	2.18409	1.01251	1.56578	1.01251	0.893447	1.01251	0.425213	1.01251		-0.382977	2.42057	NaN						3.08163	9.41837	5.94421
															2.02801	1.0085	2.18409	1.0085	1.56578	1.0085	0.893447	1.0085	0.425213	1.0085		-0.382977	2.44565	NaN						3.08163	9.61224	5.9269
															2.02801	1.0045	2.18409	1.0045	1.57179	1.0045	0.89945	1.0045	0.431216	1.0045		-0.382977	2.47074	NaN						3.08163	9.80612	5.91031
															2.02801	1.0005	2.18409	1.0005	1.57179	1.0005	0.89945	1.0005	0.431216	1.0005		-0.382977	2.49582	NaN						3.08163	10	5.8944
															2.02801	0.996498	2.18409	0.996498	1.57179	0.996498	0.89945	0.996498	0.431216	0.996498		-0.382977	2.5209	NaN						3.14286	0.5	59.0678
															2.02801	0.992496	2.18409	0.992496	1.57779	0.992496	0.905453	0.992496	0.437219	0.992496		-0.382977	2.54599	NaN						3.14286	0.693878	48.4719
															2.02801	0.988494	2.1901	0.988494	1.57779	0.988494	0.905453	0.988494	0.437219	0.988494		-0.382977	2.57107	NaN						3.14286	0.887755	32.409
															2.02801	0.984492	2.1901	0.984492	1.57779	0.984492	0.905453	0.984492	0.437219	0.984492		-0.382977	2.59615	NaN						3.14286	1.08163	22.3982
															2.02801	0.98049	2.1901	0.98049	1.58379	0.98049	0.911456	0.98049	0.443222	0.98049		-0.382977	2.62124	NaN						3.14286	1.27551	15.8968
															2.02801	0.976488	2.1901	0.976488	1.58379	0.976488	0.911456	0.976488	0.443222	0.976488		-0.382977	2.64632	NaN						3.14286	1.46939	13.4354
															2.02801	0.972486	2.1901	0.972486	1.58379	0.972486	0.911456	0.972486	0.443222	0.972486		-0.382977	2.6714	NaN						3.14286	1.66327	12.1207
															2.02801	0.968484	2.1901	0.968484	1.58979	0.968484	0.917459	0.968484	0.449225	0.968484		-0.382977	2.69649	NaN						3.14286	1.85714	11.1939
															2.02801	0.964482	2.1961	0.964482	1.58979	0.964482	0.917459	0.964482	0.449225	0.964482		-0.382977	2.72157	NaN						3.14286	2.05102	10.5004
															2.02801	0.96048	2.1961	0.96048	1.58979	0.96048	0.917459	0.96048	0.449225	0.96048		-0.382977	2.74666	NaN						3.14286	2.2449	9.96074
															2.02801	0.956478	2.1961	0.956478	1.5958	0.956478	0.923462	0.956478	0.455228	0.956478		-0.382977	2.77174	NaN						3.14286	2.43878	9.52864
															2.02801	0.952476	2.1961	0.952476	1.5958	0.952476	0.923462	0.952476	0.455228	0.952476		-0.382977	2.79682	NaN						3.14286	2.63265	9.17478
															2.02801	0.948474	2.1961	0.948474	1.5958	0.948474	0.929465	0.948474	0.455228	0.948474		-0.382977	2.82191	NaN						3.14286	2.82653	8.87968
															2.02801	0.944472	2.2021	0.944472	1.6018	0.944472	0.929465	0.944472	0.461231	0.944472		-0.382977	2.84699	NaN						3.14286	3.02041	8.62983
															2.02801	0.94047	2.2021	0.94047	1.6018	0.94047	0.929465	0.94047	0.461231	0.94047		-0.382977	2.87207	NaN						3.14286	3.21429	8.4156
															2.02801	0.936468	2.2021	0.936468	1.6078	0.936468	0.935468	0.936468	0.467234	0.936468		-0.382977	2.89716	NaN						3.14286	3.40816	8.22989
															2.02801	0.932466	2.2021	0.932466	1.6078	0.932466	0.935468	0.932466	0.467234	0.932466		-0.382977	2.92224	NaN						3.14286	3.60204	8.06738
															2.02801	0.928464	2.2021	0.928464	1.6078	0.928464	0.935468	0.928464	0.467234	0.928464		-0.382977	2.94732	NaN						3.14286	3.79592	7.92398
															2.02801	0.924462	2.2081	0.924462	1.61381	0.924462	0.941471	0.924462	0.473237	0.924462		-0.382977	2.97241	NaN						3.14286	3.9898	7.79653
															2.02801	0.92046	2.2081	0.92046	1.61381	0.92046	0.941471	0.92046	0.473237	0.92046		-0.382977	2.99749	NaN						3.14286	4.18367	7.68251
															2.02801	0.916458	2.2081	0.916458	1.61381	0.916458	0.947474	0.916458	0.473237	0.916458		-0.382977	3.02258	NaN						3.14286	4.37755	7.5799
															2.02801	0.912456	2.2081	0.912456	1.61981	0.912456	0.947474	0.912456	0.47924	0.912456		-0.382977	3.04766	NaN						3.14286	4.57143	7.48709
															2.02801	0.908454	2.2081	0.908454	1.61981	0.908454	0.953477	0.908454	0.47924	0.908454		-0.382977	3.07274	NaN						3.14286	4.76531	7.40273
															2.02801	0.904452	2.21411	0.904452	1.62581	0.904452	0.953477	0.904452	0.485243	0.904452		-0.382977	3.09783	NaN						3.14286	4.95918	7.32572
															2.02801	0.90045	2.21411	0.90045	1.62581	0.90045	0.953477	0.90045	0.485243	0.90045		-0.382977	3.12291	NaN						3.14286	5.15306	7.25515
															2.02801	0.896448	2.21411	0.896448	1.62581	0.896448	0.95948	0.896448	0.485243	0.896448		-0.382977	3.14799	NaN						3.14286	5.34694	7.19024
															2.02801	0.892446	2.21411	0.892446	1.63182	0.892446	0.95948	0.892446	0.491246	0.892446		-0.382977	3.17308	NaN						3.14286	5.54082	7.13034
															2.02801	0.888444	2.21411	0.888444	1.63182	0.888444	0.965483	0.888444	0.491246	0.888444		-0.382977	3.19816	NaN						3.14286	5.73469	7.0749
															2.02801	0.884442	2.22011	0.884442	1.63782	0.884442	0.965483	0.884442	0.497249	0.884442		-0.382977	3.22324	NaN						3.14286	5.92857	7.02342
															2.02801	0.88044	2.22011	0.88044	1.63782	0.88044	0.971486	0.88044	0.497249	0.88044		-0.382977	3.24833	NaN						3.14286	6.12245	6.97551
															2.02801	0.876438	2.22011	0.876438	1.64382	0.876438	0.971486	0.876438	0.497249	0.876438		-0.382977	3.27341	NaN						3.14286	6.31633	6.93081
															2.02801	0.872436	2.22011	0.872436	1.64382	0.872436	0.971486	0.872436	0.503252	0.872436		-0.382977	3.29849	NaN						3.14286	6.5102	6.889
															2.02801	0.868434	2.22611	0.868434	1.64382	0.868434	0.977489	0.868434	0.503252	0.868434		-0.382977	3.32358	NaN						3.14286	6.70408	6.84981
															2.02801	0.864432	2.22611	0.864432	1.64982	0.864432	0.977489	0.864432	0.509255	0.864432		-0.382977	3.34866	NaN						3.14286	6.89796	6.81301
															2.02801	0.86043	2.22611	0.86043	1.64982	0.86043	0.983492	0.86043	0.509255	0.86043		-0.382977	3.37375	NaN						3.14286	7.09184	6.77838
															2.02801	0.856428	2.22611	0.856428	1.65583	0.856428	0.983492	0.856428	0.515258	0.856428		-0.382977	3.39883	NaN						3.14286	7.28571	6.74573
															2.02801	0.852426	2.23212	0.852426	1.65583	0.852426	0.989495	0.852426	0.515258	0.852426		-0.382977	3.42391	NaN						3.14286	7.47959	6.71491
															2.02801	0.848424	2.23212	0.848424	1.66183	0.848424	0.989495	0.848424	0.521261	0.848424		-0.382977	3.449	NaN						3.14286	7.67347	6.68576
															2.02801	0.844422	2.23212	0.844422	1.66183	0.844422	0.995498	0.844422	0.521261	0.844422		-0.382977	3.47408	NaN						3.14286	7.86735	6.65815
															2.02801	0.84042	2.23212	0.84042	1.66783	0.84042	0.995498	0.84042	0.527264	0.84042		-0.382977	3.49916	NaN						3.14286	8.06122	6.63196
															2.02801	0.836418	2.23212	0.836418	1.66783	0.836418	1.0015	0.836418	0.527264	0.836418		-0.382977	3.52425	NaN						3.14286	8.2551	6.60709
															2.02801	0.832416	2.23812	0.832416	1.67384	0.832416	1.0015	0.832416	0.533267	0.832416		-0.382977	3.54933	NaN						3.14286	8.44898	6.58344
															2.02801	0.828414	2.23812	0.828414	1.67384	0.828414	1.0075	0.828414	0.533267	0.828414		-0.382977	3.57441	NaN						3.14286	8.64286	6.56091
															2.02801	0.824412	2.23812	0.824412	1.67984	0.824412	1.0075	0.824412	0.533267	0.824412		-0.382977	3.5995	NaN						3.14286	8.83673	6.53944
															2.02801	0.82041	2.24412	0.82041	1.67984	0.82041	1.01351	0.82041	0.53927	0.82041		-0.382977	3.62458	NaN						3.14286	9.03061	6.51895
															2.02801	0.816408	2.24412	0.816408	1.68584	0.816408	1.01351	0.816408	0.53927	0.816408		-0.382977	3.64967	NaN						3.14286	9.22449	6.49937
															2.02801	0.812406	2.24412	0.812406	1.68584	0.812406	1.01951	0.812406	0.545273	0.812406		-0.382977	3.67475	NaN						3.14286	9.41837	6.48065
															2.02801	0.808404	2.24412	0.808404	1.69185	0.808404	1.01951	0.808404	0.551276	0.808404		-0.382977	3.69983	NaN						3.14286	9.61224	6.46272
															2.02801	0.804402	2.25013	0.804402	1.69185	0.804402	1.02551	0.804402	0.551276	0.804402		-0.382977	3.72492	NaN						3.14286	9.80612	6.44555
															2.02801	0.8004	2.25013	0.8004	1.69785	0.8004	1.02551	0.8004	0.557279	0.8004		-0.382977	3.75	NaN						3.14286	10	6.42908
															2.02801	0.796398	2.25013	0.796398	1.69785	0.796398	1.03152	0.796398	0.557279	0.796398		-0.380322	-3.75	NaN						3.20408	0.5	57.5823
															2.02801	0.792396	2.25013	0.792396	1.70385	0.792396	1.03752	0.792396	0.563282	0.792396		-0.380322	-3.72492	NaN						3.20408	0.693878	45.453
															2.02801	0.788394	2.25613	0.788394	1.70385	0.788394	1.03752	0.788394	0.563282	0.788394		-0.380322	-3.69983	NaN						3.20408	0.887755	30.2377
															2.02801	0.784392	2.25613	0.784392	1.70985	0.784392	1.04352	0.784392	0.569285	0.784392		-0.380322	-3.67475	NaN						3.20408	1.08163	22.479
															2.02801	0.78039	2.25613	0.78039	1.71586	0.78039	1.04352	0.78039	0.569285	0.78039		-0.380322	-3.64967	NaN						3.20408	1.27551	16.416
															2.02801	0.776388	2.26213	0.776388	1.71586	0.776388	1.04952	0.776388	0.575288	0.776388		-0.380322	-3.62458	NaN						3.20408	1.46939	14.0624
															2.02801	0.772386	2.26213	0.772386	1.72186	0.772386	1.05553	0.772386	0.575288	0.772386		-0.380322	-3.5995	NaN						3.20408	1.66327	12.7602
															2.02801	0.768384	2.26213	0.768384	1.72186	0.768384	1.05553	0.768384	0.581291	0.768384		-0.380322	-3.57441	NaN						3.20408	1.85714	11.8344
															2.02801	0.764382	2.26213	0.764382	1.72786	0.764382	1.06153	0.764382	0.587294	0.764382		-0.380322	-3.54933	NaN						3.20408	2.05102	11.1381
															2.02801	0.76038	2.26813	0.76038	1.72786	0.76038	1.06153	0.76038	0.587294	0.76038		-0.380322	-3.52425	NaN						3.20408	2.2449	10.5943
															2.02801	0.756378	2.26813	0.756378	1.73387	0.756378	1.06753	0.756378	0.593297	0.756378		-0.380322	-3.49916	NaN						3.20408	2.43878	10.1577
															2.02801	0.752376	2.26813	0.752376	1.73987	0.752376	1.07354	0.752376	0.593297	0.752376		-0.380322	-3.47408	NaN						3.20408	2.63265	9.79925
															2.02801	0.748374	2.27414	0.748374	1.73987	0.748374	1.07354	0.748374	0.5993	0.748374		-0.380322	-3.449	NaN						3.20408	2.82653	9.49976
															2.02801	0.744372	2.27414	0.744372	1.74587	0.744372	1.07954	0.744372	0.605303	0.744372		-0.380322	-3.42391	NaN						3.20408	3.02041	9.24578
															2.02801	0.74037	2.27414	0.74037	1.75188	0.74037	1.08554	0.74037	0.605303	0.74037		-0.380322	-3.39883	NaN						3.20408	3.21429	9.0277
															2.02801	0.736368	2.28014	0.736368	1.75188	0.736368	1.08554	0.736368	0.611306	0.736368		-0.380322	-3.37375	NaN						3.20408	3.40816	8.83841
															2.02801	0.732366	2.28014	0.732366	1.75788	0.732366	1.09155	0.732366	0.617309	0.732366		-0.380322	-3.34866	NaN						3.20408	3.60204	8.67259
															2.02801	0.728364	2.28014	0.728364	1.76388	0.728364	1.09755	0.728364	0.617309	0.728364		-0.380322	-3.32358	NaN						3.20408	3.79592	8.52613
															2.02801	0.724362	2.28614	0.724362	1.76388	0.724362	1.09755	0.724362	0.623312	0.724362		-0.380322	-3.29849	NaN						3.20408	3.9898	8.39583
															2.02801	0.72036	2.28614	0.72036	1.76988	0.72036	1.10355	0.72036	0.629315	0.72036		-0.380322	-3.27341	NaN						3.20408	4.18367	8.27918
															2.02801	0.716358	2.28614	0.716358	1.77589	0.716358	1.10955	0.716358	0.629315	0.716358		-0.380322	-3.24833	NaN						3.20408	4.37755	8.17413
															2.02801	0.712356	2.29215	0.712356	1.77589	0.712356	1.11556	0.712356	0.635318	0.712356		-0.380322	-3.22324	NaN						3.20408	4.57143	8.07904
															2.02801	0.708354	2.29215	0.708354	1.78189	0.708354	1.11556	0.708354	0.641321	0.708354		-0.380322	-3.19816	NaN						3.20408	4.76531	7.99256
															2.02801	0.704352	2.29215	0.704352	1.78789	0.704352	1.12156	0.704352	0.641321	0.704352		-0.380322	-3.17308	NaN						3.20408	4.95918	7.91358
															2.02801	0.70035	2.29815	0.70035	1.78789	0.70035	1.12756	0.70035	0.647324	0.70035		-0.380322	-3.14799	NaN						3.20408	5.15306	7.84116
															2.02801	0.696348	2.29815	0.696348	1.7939	0.696348	1.13357	0.696348	0.653327	0.696348		-0.380322	-3.12291	NaN						3.20408	5.34694	7.77452
															2.02801	0.692346	2.29815	0.692346	1.7999	0.692346	1.13357	0.692346	0.65933	0.692346		-0.380322	-3.09783	NaN						3.20408	5.54082	7.71299
															2.02801	0.688344	2.30415	0.688344	1.8059	0.688344	1.13957	0.688344	0.65933	0.688344		-0.380322	-3.07274	NaN						3.20408	5.73469	7.65602
															2.02801	0.684342	2.30415	0.684342	1.8059	0.684342	1.14557	0.684342	0.665333	0.684342		-0.380322	-3.04766	NaN						3.20408	5.92857	7.60311
															2.02801	0.68034	2.31016	0.68034	1.81191	0.68034	1.15158	0.68034	0.671336	0.68034		-0.380322	-3.02258	NaN						3.20408	6.12245	7.55384
															2.02801	0.676338	2.31016	0.676338	1.81791	0.676338	1.15758	0.676338	0.677339	0.676338		-0.380322	-2.99749	-0.319689						3.20408	6.31633	7.50785
															2.03402	0.672336	2.31016	0.672336	1.82391	0.672336	1.15758	0.672336	0.677339	0.672336		-0.380322	-2.97241	-0.307967						3.20408	6.5102	7.46483
															2.03402	0.668334	2.31616	0.668334	1.82991	0.668334	1.16358	0.668334	0.683342	0.668334		-0.380322	-2.94732	-0.298715						3.20408	6.70408	7.4245
															2.03402	0.664332	2.31616	0.664332	1.82991	0.664332	1.16958	0.664332	0.689345	0.664332		-0.380322	-2.92224	-0.290729						3.20408	6.89796	7.38661
															2.03402	0.66033	2.32216	0.66033	1.83592	0.66033	1.17559	0.66033	0.695348	0.66033		-0.380322	-2.89716	-0.283549						3.20408	7.09184	7.35094
															2.03402	0.656328	2.32216	0.656328	1.84192	0.656328	1.18159	0.656328	0.701351	0.656328		-0.380322	-2.87207	-0.276941						3.20408	7.28571	7.31732
															2.03402	0.652326	2.32216	0.652326	1.84792	0.652326	1.18759	0.652326	0.707354	0.652326		-0.380322	-2.84699	-0.270765						3.20408	7.47959	7.28556
															2.03402	0.648324	2.32816	0.648324	1.85393	0.648324	1.1936	0.648324	0.707354	0.648324		-0.380322	-2.82191	-0.264931						3.20408	7.67347	7.25552
															2.03402	0.644322	2.32816	0.644322	1.85993	0.644322	1.1996	0.644322	0.713357	0.644322		-0.380322	-2.79682	-0.259376						3.20408	7.86735	7.22706
															2.03402	0.64032	2.33417	0.64032	1.86593	0.64032	1.2056	0.64032	0.71936	0.64032		-0.380322	-2.77174	-0.254054						3.20408	8.06122	7.20006
															2.03402	0.636318	2.33417	0.636318	1.87194	0.636318	1.21161	0.636318	0.725363	0.636318		-0.380322	-2.74666	-0.248931						3.20408	8.2551	7.17441
															2.03402	0.632316	2.34017	0.632316	1.87794	0.632316	1.21761	0.632316	0.731366	0.632316		-0.380322	-2.72157	-0.243981						3.20408	8.44898	7.15001
															2.03402	0.628314	2.34017	0.628314	1.88394	0.628314	1.22361	0.628314	0.737369	0.628314		-0.380322	-2.69649	-0.239182						3.20408	8.64286	7.12678
															2.03402	0.624312	2.34017	0.624312	1.88994	0.624312	1.22961	0.624312	0.743372	0.624312		-0.380322	-2.6714	-0.234516						3.20408	8.83673	7.10463
															2.03402	0.62031	2.34617	0.62031	1.89595	0.62031	1.23562	0.62031	0.749375	0.62031		-0.380322	-2.64632	-0.22997						3.20408	9.03061	7.08348
															2.03402	0.616308	2.34617	0.616308	1.90195	0.616308	1.24162	0.616308	0.755378	0.616308		-0.380322	-2.62124	-0.225532						3.20408	9.22449	7.06327
															2.03402	0.612306	2.35218	0.612306	1.90795	0.612306	1.24762	0.612306	0.761381	0.612306		-0.380322	-2.59615	-0.221191						3.20408	9.41837	7.04395
															2.03402	0.608304	2.35218	0.608304	1.91396	0.608304	1.25363	0.608304	0.767384	0.608304		-0.380322	-2.57107	-0.216939						3.20408	9.61224	7.02545
															2.03402	0.604302	2.35818	0.604302	1.91996	0.604302	1.25963	0.604302	0.773387	0.604302		-0.380322	-2.54599	-0.212768						3.20408	9.80612	7.00771
															2.03402	0.6003	2.35818	0.6003	1.92596	0.6003	1.26563	0.6003	0.77939	0.6003		-0.380322	-2.5209	-0.208673						3.20408	10	6.99071
															2.03402	0.596298	2.36418	0.596298	1.93197	0.596298	1.27164	0.596298	0.785393	0.596298		-0.380322	-2.49582	-0.204647						3.26531	0.5	56.3003
															2.03402	0.592296	2.36418	0.592296	1.93797	0.592296	1.27764	0.592296	0.791396	0.592296		-0.380322	-2.47074	-0.200685						3.26531	0.693878	43.6084
															2.03402	0.588294	2.37019	0.588294	1.94397	0.588294	1.28364	0.588294	0.797399	0.588294		-0.380322	-2.44565	-0.196783						3.26531	0.887755	29.5742
															2.03402	0.584292	2.37019	0.584292	1.94997	0.584292	1.28964	0.588294	0.803402	0.584292		-0.380322	-2.42057	-0.192936						3.26531	1.08163	21.8552
															2.03402	0.58029	2.37619	0.58029	1.95598	0.58029	1.29565	0.584292	0.809405	0.58029		-0.380322	-2.39548	-0.189142						3.26531	1.27551	16.9434
															2.03402	0.576288	2.37619	0.576288	1.96198	0.576288	1.30165	0.58029	0.815408	0.58029		-0.380322	-2.3704	-0.185397						3.26531	1.46939	14.7038
															2.03402	0.572286	2.38219	0.572286	1.96798	0.572286	1.30765	0.576288	0.821411	0.576288		-0.380322	-2.34532	-0.181698						3.26531	1.66327	13.416
															2.03402	0.568284	2.38819	0.568284	1.97399	0.572286	1.31366	0.572286	0.827414	0.572286		-0.380322	-2.32023	-0.178041						3.26531	1.85714	12.4928
															2.03402	0.564282	2.38819	0.564282	1.97999	0.568284	1.31966	0.572286	0.833417	0.568284		-0.380322	-2.29515	-0.174426						3.26531	2.05102	11.7949
															2.03402	0.56028	2.3942	0.56028	1.98599	0.564282	1.32566	0.568284	0.83942	0.564282		-0.380322	-2.27007	-0.17085						3.26531	2.2449	11.248
															2.03402	0.556278	2.3942	0.556278	1.992	0.56028	1.33167	0.564282	0.845423	0.56028		-0.380322	-2.24498	-0.16731						3.26531	2.43878	10.8075
															2.03402	0.552276	2.4002	0.552276	1.998	0.556278	1.33767	0.56028	0.851426	0.56028		-0.380322	-2.2199	-0.163804						3.26531	2.63265	10.4452
															2.03402	0.548274	2.4002	0.548274	2.004	0.556278	1.34367	0.56028	0.857429	0.556278		-0.380322	-2.19482	-0.160331						3.26531	2.82653	10.1418
															2.03402	0.544272	2.4062	0.544272	2.01001	0.552276	1.34967	0.556278	0.863432	0.552276		-0.380322	-2.16973	-0.15689						3.26531	3.02041	9.88419
															2.03402	0.54027	2.41221	0.54027	2.01601	0.548274	1.35568	0.552276	0.869435	0.548274		-0.380322	-2.14465	-0.153478						3.26531	3.21429	9.66265
															2.03402	0.536268	2.41221	0.536268	2.02201	0.544272	1.36168	0.548274	0.875438	0.548274		-0.380322	-2.11957	-0.150094						3.26531	3.40816	9.47013
															2.03402	0.532266	2.41821	0.532266	2.02801	0.544272	1.36768	0.548274	0.881441	0.544272		-0.380322	-2.09448	-0.146737						3.26531	3.60204	9.3013
															2.03402	0.528264	2.42421	0.528264	2.03402	0.54027	1.37369	0.544272	0.887444	0.54027		-0.380322	-2.0694	-0.143406						3.26531	3.79592	9.15204
															2.03402	0.524262	2.42421	0.524262	2.04002	0.536268	1.37969	0.54027	0.893447	0.536268		-0.380322	-2.04431	-0.140099						3.26531	3.9898	9.01914
															2.03402	0.52026	2.43022	0.52026	2.04602	0.536268	1.38569	0.54027	0.89945	0.536268		-0.380322	-2.01923	-0.136816						3.26531	4.18367	8.90006
															2.03402	0.516258	2.43622	0.516258	2.05203	0.532266	1.3917	0.536268	0.905453	0.532266		-0.380322	-1.99415	-0.133554						3.26531	4.37755	8.79276
															2.03402	0.512256	2.43622	0.512256	2.05803	0.528264	1.3977	0.532266	0.911456	0.528264		-0.380322	-1.96906	-0.130314						3.26531	4.57143	8.69557
															2.03402	0.508254	2.44222	0.508254	2.06403	0.528264	1.4037	0.532266	0.917459	0.528264		-0.380322	-1.94398	-0.127095						3.26531	4.76531	8.60713
															2.03402	0.504252	2.44822	0.504252	2.07004	0.524262	1.4097	0.528264	0.923462	0.524262		-0.380322	-1.9189	-0.123895						3.26531	4.95918	8.52631
															2.03402	0.50025	2.44822	0.50025	2.07604	0.52026	1.41571	0.524262	0.929465	0.52026		-0.380322	-1.89381	-0.120713						3.26531	5.15306	8.45217
															2.03402	0.496248	2.45423	0.496248	2.08204	0.52026	1.42171	0.524262	0.935468	0.52026		-0.380322	-1.86873	-0.117549						3.26531	5.34694	8.38392
															2.03402	0.492246	2.46023	0.492246	2.08804	0.516258	1.42771	0.52026	0.941471	0.516258		-0.380322	-1.84365	-0.114403						3.26531	5.54082	8.32088
															2.03402	0.488244	2.46623	0.488244	2.09405	0.512256	1.43372	0.52026	0.947474	0.512256		-0.380322	-1.81856	-0.111272						3.26531	5.73469	8.26248
															2.03402	0.484242	2.47224	0.484242	2.10005	0.512256	1.43972	0.516258	0.953477	0.512256		-0.380322	-1.79348	-0.108157						3.26531	5.92857	8.20823
															2.04002	0.48024	2.47224	0.48024	2.10605	0.508254	1.44572	0.512256	0.95948	0.508254		-0.380322	-1.76839	-0.105057						3.26531	6.12245	8.15769
															2.04002	0.476238	2.47824	0.476238	2.11206	0.508254	1.45173	0.512256	0.965483	0.508254		-0.380322	-1.74331	-0.101972						3.26531	6.31633	8.1105
															2.04002	0.472236	2.48424	0.472236	2.11806	0.504252	1.45773	0.508254	0.971486	0.504252		-0.380322	-1.71823	-0.0988998						3.26531	6.5102	8.06635
															2.04002	0.468234	2.49025	0.468234	2.12406	0.50025	1.46373	0.508254	0.977489	0.50025		-0.380322	-1.69314	-0.0958409						3.26531	6.70408	8.02494
															2.04002	0.464232	2.49625	0.464232	2.13007	0.50025	1.46973	0.504252	0.983492	0.50025		-0.380322	-1.66806	-0.0927946						3.26531	6.89796	7.98603
															2.04002	0.46023	2.50225	0.46023	2.13607	0.496248	1.47574	0.504252	0.989495	0.496248		-0.380322	-1.64298	-0.0897602						3.26531	7.09184	7.94939
															2.04002	0.456228	2.50225	0.456228	2.14207	0.496248	1.48174	0.50025	0.995498	0.496248		-0.380322	-1.61789	-0.0867372						3.26531	7.28571	7.91484
															2.04002	0.452226	2.50825	0.452226	2.14807	0.492246	1.48774	0.50025	1.0015	0.492246		-0.380322	-1.59281	-0.0837251						3.26531	7.47959	7.88221
															2.04002	0.448224	2.51426	0.448224	2.15408	0.492246	1.49375	0.496248	1.0075	0.492246		-0.380322	-1.56773	-0.0807234						3.26531	7.67347	7.85133
															2.04002	0.444222	2.52026	0.444222	2.16008	0.488244	1.49975	0.496248	1.01351	0.488244		-0.380322	-1.54264	-0.0777316						3.26531	7.86735	7.82207
															2.04002	0.44022	2.52626	0.44022	2.16608	0.488244	1.50575	0.492246	1.01951	0.484242		-0.380322	-1.51756	-0.0747493						3.26531	8.06122	7.79431
															2.04002	0.436218	2.53227	0.436218	2.17209	0.484242	1.51176	0.488244	1.02551	0.484242		-0.380322	-1.49247	-0.0717759						3.26531	8.2551	7.76793
															2.04002	0.432216	2.53827	0.432216	2.17809	0.484242	1.51776	0.488244	1.03152	0.48024		-0.380322	-1.46739	-0.0688111						3.26531	8.44898	7.74283
															2.04002	0.428214	2.54427	0.428214	2.18409	0.48024	1.52376	0.484242	1.03752	0.48024		-0.380322	-1.44231	-0.0658544						3.26531	8.64286	7.71892
															2.04002	0.424212	2.55028	0.424212	2.1901	0.476238	1.52976	0.484242	1.04352	0.476238		-0.380322	-1.41722	-0.0629054						3.26531	8.83673	7.69613
															2.04002	0.42021	2.55628	0.42021	2.1961	0.476238	1.53577	0.484242	1.04952	0.476238		-0.380322	-1.39214	-0.0599637						3.26531	9.03061	7.67437
															2.04002	0.416208	2.56228	0.416208	2.2021	0.472236	1.54177	0.48024	1.05553	0.472236		-0.380322	-1.36706	-0.0570288						3.26531	9.22449	7.65357
															2.04002	0.412206	2.56828	0.412206	2.2081	0.472236	1.54777	0.48024	1.06153	0.472236		-0.380322	-1.34197	-0.0541005						3.26531	9.41837	7.63367
															2.04002	0.408204	2.57429	0.408204	2.21411	0.472236	1.55378	0.476238	1.06753	0.468234		-0.380322	-1.31689	-0.0511782						3.26531	9.61224	7.61462
															2.04002	0.404202	2.58029	0.408204	2.22011	0.468234	1.55978	0.476238	1.07354	0.468234		-0.380322	-1.29181	-0.0482616						3.26531	9.80612	7.59636
															2.04002	0.4002	2.58629	0.404202	2.22611	0.468234	1.56578	0.472236	1.07954	0.464232		-0.380322	-1.26672	-0.0453504						3.26531	10	7.57885
															2.04002	0.396198	2.5923	0.4002	2.23212	0.464232	1.57179	0.472236	1.08554	0.464232		-0.380322	-1.24164	-0.0424441						3.32653	0.5	54.5796
															2.04002	0.392196	2.5983	0.396198	2.23812	0.464232	1.57779	0.468234	1.09155	0.46023		-0.380322	-1.21656	-0.0395424						3.32653	0.693878	39.9647
															2.04002	0.388194	2.6043	0.392196	2.24412	0.46023	1.58379	0.468234	1.09755	0.46023		-0.380322	-1.19147	-0.036645						3.32653	0.887755	28.557
															2.04002	0.384192	2.61031	0.388194	2.25013	0.46023	1.58979	0.464232	1.10355	0.46023		-0.380322	-1.16639	-0.0337515						3.32653	1.08163	21.4929
															2.04002	0.38019	2.61631	0.388194	2.25613	0.456228	1.5958	0.464232	1.10955	0.456228		-0.380322	-1.1413	-0.0308615						3.32653	1.27551	17.2889
															2.04002	0.376188	2.62231	0.384192	2.26213	0.456228	1.6018	0.464232	1.11556	0.456228		-0.380322	-1.11622	-0.0279747						3.32653	1.46939	15.3579
															2.04602	0.372186	2.62831	0.38019	2.26813	0.452226	1.6078	0.46023	1.12156	0.452226		-0.380322	-1.09114	-0.0250908						3.32653	1.66327	14.0865
															2.04602	0.368184	2.63432	0.376188	2.27414	0.452226	1.61381	0.46023	1.12756	0.452226		-0.380322	-1.06605	-0.0222093						3.32653	1.85714	13.1675
															2.04602	0.364182	2.64032	0.376188	2.28014	0.452226	1.61981	0.456228	1.13357	0.448224		-0.380322	-1.04097	-0.0193301						3.32653	2.05102	12.4693
															2.04602	0.36018	2.64632	0.372186	2.28614	0.448224	1.62581	0.456228	1.13957	0.448224		-0.380322	-1.01589	-0.0164527						3.32653	2.2449	11.9203
															2.04602	0.356178	2.65233	0.368184	2.29215	0.448224	1.63182	0.456228	1.14557	0.448224		-0.380322	-0.990803	-0.0135768						3.32653	2.43878	11.4769
															2.04602	0.352176	2.65833	0.364182	2.29815	0.444222	1.63782	0.452226	1.15158	0.444222		-0.380322	-0.965719	-0.0107021						3.32653	2.63265	11.1114
															2.04602	0.348174	2.66433	0.364182	2.30415	0.444222	1.64382	0.452226	1.15758	0.444222		-0.380322	-0.940635	-0.0078282						3.32653	2.82653	10.8048
															2.04602	0.344172	2.67034	0.36018	2.31016	0.444222	1.64982	0.448224	1.16358	0.44022		-0.380322	-0.915552	-0.00495483						3.32653	3.02041	10.544
															2.04602	0.34017	2.67634	0.356178	2.31616	0.44022	1.65583	0.448224	1.16958	0.44022		-0.380322	-0.890468	-0.00208162						3.32653	3.21429	10.3194
															2.04602	0.336168	2.68234	0.356178	2.32216	0.44022	1.66183	0.448224	1.17559	0.44022		-0.380322	-0.865385	0.000791741						3.32653	3.40816	10.124
															2.04602	0.332166	2.68834	0.352176	2.32816	0.436218	1.66783	0.444222	1.18159	0.436218		-0.380322	-0.840301	0.0036656						3.32653	3.60204	9.95253
															2.04602	0.328164	2.69435	0.352176	2.33417	0.436218	1.67384	0.444222	1.18759	0.436218		-0.380322	-0.815217	0.0065403						3.32653	3.79592	9.80076
															2.04602	0.324162	2.70035	0.348174	2.34017	0.436218	1.67984	0.444222	1.1936	0.432216		-0.380322	-0.790134	0.00941618						3.32653	3.9898	9.66552
															2.04602	0.32016	2.70635	0.344172	2.34617	0.432216	1.68584	0.44022	1.1996	0.432216		-0.380322	-0.76505	0.0122936						3.32653	4.18367	9.54426
															2.04602	0.316158	2.71236	0.344172	2.35218	0.432216	1.69185	0.44022	1.2056	0.432216		-0.380322	-0.739967	0.0151728						3.32653	4.37755	9.43491
															2.04602	0.312156	2.71836	0.34017	2.35818	0.432216	1.69785	0.436218	1.21161	0.428214		-0.380322	-0.714883	0.0180543						3.32653	4.57143	9.33581
															2.04602	0.308154	2.72436	0.34017	2.36418	0.428214	1.70385	0.436218	1.21761	0.428214		-0.380322	-0.689799	0.0209383						3.32653	4.76531	9.24558
															2.05203	0.304152	2.73037	0.336168	2.37019	0.428214	1.70985	0.436218	1.22361	0.428214		-0.380322	-0.664716	0.0238252						3.32653	4.95918	9.16309
															2.05203	0.30015	2.73637	0.332166	2.37619	0.424212	1.71586	0.432216	1.22961	0.424212		-0.380322	-0.639632	0.0267154						3.32653	5.15306	9.08737
															2.05203	0.296148	2.74237	0.332166	2.38219	0.424212	1.72186	0.432216	1.23562	0.424212		-0.380322	-0.614548	0.0296093						3.32653	5.34694	9.01764
															2.05203	0.292146	2.74837	0.328164	2.38819	0.424212	1.72786	0.432216	1.24162	0.42021		-0.380322	-0.589465	0.0325072						3.32653	5.54082	8.95321
															2.05203	0.288144	2.75438	0.328164	2.3942	0.42021	1.73387	0.428214	1.24762	0.42021		-0.380322	-0.564381	0.0354094						3.32653	5.73469	8.8935
															2.05203	0.284142	2.76038	0.324162	2.4002	0.42021	1.73987	0.428214	1.25363	0.42021		-0.380322	-0.539298	0.0383165						3.32653	5.92857	8.838
															2.05203	0.28014	2.76638	0.324162	2.4062	0.42021	1.74587	0.428214	1.25963	0.416208		-0.380322	-0.514214	0.0412287						3.32653	6.12245	8.7863
															2.05203	0.276138	2.77239	0.32016	2.41221	0.416208	1.75188	0.424212	1.26563	0.416208		-0.380322	-0.48913	0.0441465						3.32653	6.31633	8.738
															2.05203	0.272136	2.77839	0.32016	2.41821	0.416208	1.75788	0.424212	1.27164	0.416208		-0.380322	-0.464047	0.0470703						3.32653	6.5102	8.6928
															2.05203	0.268134	2.78439	0.316158	2.42421	0.416208	1.76388	0.424212	1.27764	0.412206		-0.380322	-0.438963	0.0500005						3.32653	6.70408	8.65039
															2.05203	0.264132	2.7904	0.316158	2.43022	0.416208	1.76988	0.424212	1.28364	0.412206		-0.380322	-0.41388	0.0529375						3.32653	6.89796	8.61053
															2.05203	0.26013	2.7964	0.312156	2.43622	0.412206	1.77589	0.42021	1.28964	0.412206		-0.380322	-0.388796	0.0558818						3.32653	7.09184	8.573
															2.05803	0.256128	2.8024	0.312156	2.44222	0.412206	1.78189	0.42021	1.29565	0.412206		-0.380322	-0.363712	0.0588339						3.32653	7.28571	8.5376
															2.05803	0.252126	2.8084	0.308154	2.44822	0.412206	1.78789	0.42021	1.30165	0.408204		-0.380322	-0.338629	0.0617941						3.32653	7.47959	8.50415
															2.05803	0.248124	2.81441	0.308154	2.45423	0.408204	1.7939	0.416208	1.30765	0.408204		-0.380322	-0.313545	0.0647631						3.32653	7.67347	8.47249
															2.05803	0.244122	2.82041	0.304152	2.46023	0.408204	1.7999	0.416208	1.31366	0.408204		-0.380322	-0.288462	0.0677412						3.32653	7.86735	8.44249
															2.05803	0.24012	2.82641	0.304152	2.46623	0.408204	1.8059	0.416208	1.31966	0.404202		-0.380322	-0.263378	0.070729						3.32653	8.06122	8.41401
															2.05803	0.236118	2.83242	0.30015	2.47224	0.404202	1.81191	0.412206	1.32566	0.404202		-0.380322	-0.238294	0.0737271						3.32653	8.2551	8.38695
															2.05803	0.232116	2.83842	0.30015	2.47824	0.404202	1.81791	0.412206	1.33167	0.404202		-0.380322	-0.213211	0.076736						3.32653	8.44898	8.3612
															2.05803	0.228114	2.84442	0.296148	2.48424	0.404202	1.82391	0.412206	1.33767	0.4002		-0.380322	-0.188127	0.0797562						3.32653	8.64286	8.33667
															2.06403	0.224112	2.85043	0.296148	2.49025	0.404202	1.82991	0.412206	1.34367	0.4002		-0.380322	-0.163043	0.0827884						3.32653	8.83673	8.31328
															2.06403	0.22011	2.85643	0.296148	2.49625	0.4002	1.83592	0.408204	1.34967	0.4002		-0.380322	-0.13796	0.0858331						3.32653	9.03061	8.29094
															2.06403	0.216108	2.86243	0.292146	2.50225	0.4002	1.84192	0.408204	1.35568	0.4002		-0.380322	-0.112876	0.0888911						3.32653	9.22449	8.26959
															2.06403	0.212106	2.86843	0.292146	2.50825	0.4002	1.84792	0.408204	1.36168	0.396198		-0.380322	-0.0877926	0.091963						3.32653	9.41837	8.24916
															2.06403	0.208104	2.87444	0.288144	2.51426	0.396198	1.85393	0.408204	1.36768	0.396198		-0.380322	-0.062709	0.0950494						3.32653	9.61224	8.2296
															2.06403	0.204102	2.88044	0.288144	2.52026	0.396198	1.85993	0.404202	1.37369	0.396198		-0.380322	-0.0376254	0.0981513						3.32653	9.80612	8.21085
															2.06403	0.2001	2.88644	0.288144	2.52626	0.396198	1.86593	0.404202	1.37969	0.392196		-0.380322	-0.0125418	0.101269						3.32653	10	8.19286
															2.07004	0.196098	2.89245	0.284142	2.53227	0.396198	1.87194	0.404202	1.38569	0.392196		-0.380322	0.0125418	0.104404						3.38776	0.5	52.7591
															2.07004	0.192096	2.89845	0.284142	2.53827	0.392196	1.87794	0.404202	1.3917	0.392196		-0.380322	0.0376254	0.107557						3.38776	0.693878	37.871
															2.07004	0.188094	2.90445	0.28014	2.54427	0.392196	1.88394	0.4002	1.3977	0.392196		-0.380322	0.062709	0.110728						3.38776	0.887755	27.6136
															2.07004	0.184092	2.91046	0.28014	2.55028	0.392196	1.88994	0.4002	1.4037	0.388194		-0.380322	0.0877926	0.113919						3.38776	1.08163	21.2068
															2.07004	0.18009	2.91646	0.28014	2.55628	0.392196	1.89595	0.4002	1.4097	0.388194		-0.380322	0.112876	0.117131						3.38776	1.27551	17.881
															2.07604	0.176088	2.92246	0.276138	2.56228	0.388194	1.90195	0.4002	1.41571	0.388194		-0.380322	0.13796	0.120364						3.38776	1.46939	16.023
															2.07604	0.172086	2.92846	0.276138	2.56828	0.388194	1.90795	0.396198	1.42171	0.388194		-0.380322	0.163043	0.123621						3.38776	1.66327	14.7698
															2.07604	0.168084	2.93447	0.276138	2.57429	0.388194	1.91396	0.396198	1.42771	0.384192		-0.380322	0.188127	0.126901						3.38776	1.85714	13.8568
															2.07604	0.164082	2.94047	0.272136	2.58029	0.388194	1.91996	0.396198	1.43372	0.384192		-0.380322	0.213211	0.130207						3.38776	2.05102	13.1599
															2.08204	0.16008	2.94647	0.272136	2.58629	0.384192	1.92596	0.396198	1.43972	0.384192		-0.380322	0.238294	0.133539						3.38776	2.2449	12.6098
															2.08204	0.156078	2.95248	0.268134	2.5923	0.384192	1.93197	0.392196	1.44572	0.384192		-0.380322	0.263378	0.1369						3.38776	2.43878	12.1645
															2.08204	0.152076	2.95848	0.268134	2.5983	0.384192	1.93797	0.392196	1.45173	0.38019		-0.380322	0.288462	0.140291						3.38776	2.63265	11.7965
															2.08204	0.148074	2.96448	0.268134	2.6043	0.384192	1.94397	0.392196	1.45773	0.38019		-0.380322	0.313545	0.143713						3.38776	2.82653	11.4873
															2.08804	0.144072	2.97049	0.264132	2.61031	0.38019	1.94997	0.392196	1.46373	0.38019		-0.380322	0.338629	0.147168						3.38776	3.02041	11.2238
															2.08804	0.14007	2.97649	0.264132	2.61631	0.38019	1.95598	0.388194	1.46973	0.38019		-0.380322	0.363712	0.150659						3.38776	3.21429	10.9967
															2.08804	0.136068	2.98249	0.264132	2.62231	0.38019	1.96198	0.388194	1.47574	0.38019		-0.380322	0.388796	0.154188						3.38776	3.40816	10.7989
															2.09405	0.132066	2.98849	0.26013	2.62831	0.38019	1.96798	0.388194	1.48174	0.376188		-0.380322	0.41388	0.157757						3.38776	3.60204	10.6251
															2.09405	0.128064	2.9945	0.26013	2.63432	0.38019	1.97399	0.388194	1.48774	0.376188		-0.380322	0.438963	0.161368						3.38776	3.79592	10.4711
															2.10005	0.124062	3.0005	0.26013	2.64032	0.376188	1.97999	0.388194	1.49375	0.376188		-0.380322	0.464047	0.165025						3.38776	3.9898	10.3339
															2.10005	0.12006	3.0065	0.26013	2.64632	0.376188	1.98599	0.384192	1.49975	0.376188		-0.380322	0.48913	0.16873						3.38776	4.18367	10.2107
															2.10605	0.116058	3.01251	0.256128	2.65233	0.376188	1.992	0.384192	1.50575	0.372186		-0.380322	0.514214	0.172488						3.38776	4.37755	10.0995
															2.10605	0.112056	3.01851	0.256128	2.65833	0.376188	1.998	0.384192	1.51176	0.372186		-0.380322	0.539298	0.176301						3.38776	4.57143	9.99869
															2.11206	0.108054	3.02451	0.256128	2.66433	0.372186	2.004	0.384192	1.51776	0.372186		-0.380322	0.564381	0.180175						3.38776	4.76531	9.90686
															2.11206	0.104052	3.03052	0.252126	2.67034	0.372186	2.01001	0.384192	1.52376	0.372186		-0.380322	0.589465	0.184114						3.38776	4.95918	9.82286
															2.11806	0.10005	3.03652	0.252126	2.67634	0.372186	2.01601	0.38019	1.52976	0.372186		-0.380322	0.614548	0.188125						3.38776	5.15306	9.74574
															2.12406	0.096048	3.04252	0.252126	2.68234	0.372186	2.02201	0.38019	1.53577	0.368184		-0.380322	0.639632	0.192212						3.38776	5.34694	9.67467
															2.12406	0.092046	3.04852	0.248124	2.68834	0.372186	2.02801	0.38019	1.54177	0.368184		-0.380322	0.664716	0.196384						3.38776	5.54082	9.60898
															2.13007	0.088044	3.05453	0.248124	2.69435	0.368184	2.03402	0.38019	1.54777	0.368184		-0.380322	0.689799	0.20065						3.38776	5.73469	9.54808
															2.13607	0.084042	3.06053	0.248124	2.70035	0.368184	2.04002	0.38019	1.55378	0.368184		-0.380322	0.714883	0.205018						3.38776	5.92857	9.49147
															2.14207	0.08004	3.06653	0.248124	2.70635	0.368184	2.04602	0.376188	1.55978	0.368184		-0.380322	0.739967	0.209501						3.38776	6.12245	9.4387
															2.14807	0.076038	3.07254	0.244122	2.71236	0.368184	2.05203	0.376188	1.56578	0.364182		-0.380322	0.76505	0.214112						3.38776	6.31633	9.3894
															2.15408	0.072036	3.07854	0.244122	2.71836	0.368184	2.05803	0.376188	1.57179	0.364182		-0.380322	0.790134	0.218869						3.38776	6.5102	9.34324
															2.16008	0.068034	3.08454	0.244122	2.72436	0.368184	2.06403	0.376188	1.57779	0.364182		-0.380322	0.815217	0.223793						3.38776	6.70408	9.29992
															2.16608	0.068034	3.09055	0.24012	2.73037	0.364182	2.07004	0.376188	1.58379	0.364182		-0.380322	0.840301	0.228911						3.38776	6.89796	9.2592
															2.17209	0.064032	3.09655	0.24012	2.73637	0.364182	2.07604	0.376188	1.58979	0.364182		-0.380322	0.865385	0.234256						3.38776	7.09184	9.22085
															2.17809	0.06003	3.10255	0.24012	2.74237	0.364182	2.08204	0.372186	1.5958	0.36018		-0.380322	0.890468	0.239874						3.38776	7.28571	9.18466
															2.18409	0.06003	3.10855	0.24012	2.74837	0.364182	2.08804	0.372186	1.6018	0.36018		-0.380322	0.915552	0.245827						3.38776	7.47959	9.15046
															2.1901	0.056028	3.11456	0.236118	2.75438	0.364182	2.09405	0.372186	1.6078	0.36018		-0.380322	0.940635	0.252208						3.38776	7.67347	9.11809
															2.1961	0.056028	3.12056	0.236118	2.76038	0.36018	2.10005	0.372186	1.61381	0.36018		-0.380322	0.965719	0.259155						3.38776	7.86735	9.08741
															2.2021	0.052026	3.12656	0.236118	2.76638	0.36018	2.10605	0.372186	1.61981	0.36018		-0.380322	0.990803	0.266909						3.38776	8.06122	9.05828
															2.2081	0.052026	3.13257	0.236118	2.77239	0.36018	2.11206	0.372186	1.62581	0.36018		-0.380322	1.01589	0.275946						3.38776	8.2551	9.0306
															2.21411	0.048024	3.13857	0.232116	2.77839	0.36018	2.11806	0.368184	1.63182	0.356178		-0.380322	1.04097	NaN						3.38776	8.44898	9.00425
															2.22011	0.048024	3.14457	0.232116	2.78439	0.36018	2.12406	0.368184	1.63782	0.356178		-0.380322	1.06605	NaN						3.38776	8.64286	8.97915
															2.22611	0.048024	3.15058	0.232116	2.7904	0.36018	2.13007	0.368184	1.64382	0.356178		-0.380322	1.09114	NaN						3.38776	8.83673	8.9552
															2.23212	0.044022	3.15658	0.232116	2.7964	0.356178	2.13607	0.368184	1.64982	0.356178		-0.380322	1.11622	NaN						3.38776	9.03061	8.93233
															2.23812	0.044022	3.16258	0.228114	2.8024	0.356178	2.14207	0.368184	1.65583	0.356178		-0.380322	1.1413	NaN						3.38776	9.22449	8.91048
[truncated: 88,004 more rows]
[truncated: 3 more columns]
